# Supplementary material for: Nonlinear landscape and cultural response to sea-level rise
Source: Sci Adv. 2020 Nov 4;6(45):eabb6376. doi: 10.1126/sciadv.abb6376 (PMC7673675; doi:10.1126/sciadv.abb6376)
Supplement: Dataset S1 [file abb6376_Dataset_S1.xlsx]

## Sheet: Explanation
Category	#	Column heading	Data, interpretation, or comment	Units
A. Identifier/original citation	1	Unique sample ID	Data	n/a
	2	Reference	Data	n/a
B. Fields related to geographic location	3	Region code	Interpretation	n/a
	4	Sub-region	Interpretation	n/a
	5	Latitude	Data	degrees
	6	Longitude	Data	degrees
C. Fields related to horizontal position of RSL	7	Dating method	Data	n/a
	8	Corrected age	Data	14C a BP
	9	Corrected age uncertainty	Data	14C a
	10	Age	Interpretation	cal a BP
	11	Age 2σ Uncertainty +	Interpretation	cal a
	12	Age 2σ Uncertainty -	Interpretation	cal a
D.1 Fields related to stratigraphy from which the sample was obtained	13	Dated facies	Interpretation	n/a
	14	Overburden facies (nearest layer)	Interpretation	n/a
	15	Underlying facies (nearest layer)	Interpretation	n/a
	16	Tendency	Interpretation	n/a
	17	Sample depth/Overburden thickness	Data	m
	18	Depth to consolidated substrate	Data	m
	19	Intercalated	Data	yes/no
D.2 Fields related to uncertainties in determining the depth of a sample in a core or section	20	Sampling method	Data	n/a
	21	Sample thickness	Data	m
	22	Sample thickness type	Comment	n/a
	23	Corrected sample thickness	Interpretation	m
	24	Sample thickness uncertainty	Interpretation	m
	25	Sampling uncertainty	Interpretation	m
	26	Core shortening/stretching uncertainty	Interpretation	m
	27	Non-vertical drilling uncertainty	Interpretation	m
D.3 Fields related to uncertainties in determining the absolute elevation of a core or section	28	Tidal uncertainty	Interpretation	m
	29	Water depth uncertainty	Interpretation	m
	30	Leveling uncertainty	Interpretation	m
	31	(d)GPS or RTK uncertainty	Interpretation	m
	32	Benchmark uncertainty	Interpretation	m
	33	Vegetation zone uncertainty	Interpretation	m
	34	Map uncertainty	Interpretation	m
	35	DEM uncertainty	Interpretation	m
	36	Orthometric sample elevation	Data	m
	37	Orthometric datum or MSL epoch	Data	n/a
	38	Sample elevation	Data	m MSL
	39	Sample elevation type	Comment	n/a
	40	Sample elevation uncertainty +	Interpretation	m
	41	Sample elevation uncertainty -	Interpretation	m
D.4 Tidal datums	42	MLWS	Interpretation	m MSL
	43	MLWN	Interpretation	m MSL
	44	MLLW	Interpretation	m MSL
	45	MLW	Interpretation	m MSL
	46	MTL	Interpretation	m MSL
	47	MHW	Interpretation	m MSL
	48	MHHW	Interpretation	m MSL
	49	MHWN	Interpretation	m MSL
	50	MHWS	Interpretation	m MSL
	51	HAT	Interpretation	m MSL
D.5 Fields related to uncertainties associate with the sample's indicative meaning	52	Type	Interpretation	n/a
	53	Primary indicator type	Interpretation	n/a
	54	Secondary indicator type	Interpretation	n/a
	55	Supporting evidence	Interpretation	n/a
	56	Sample indicative meaning	Interpretation	n/a
	57	Reference water level	Interpretation	m MSL
	58	Indicative range uncertainty	Interpretation	m
	59	RWL modeling uncertainty	Interpretation	m
	60	IR modeling uncertainty	Interpretation	m
	61	Paleotide-corrected RWL (if any)	Interpretation	m MSL
	62	Paleotide-corrected indicative range (if any)	Interpretation	m
	63	Paleo indicative range change uncertainty (if any)	Interpretation	m
D.6 Fields used to account for effects of sediment compaction and tectonics on sample elevation	64	Compaction correction (if any)	Interpretation	n/a
	65	Compaction correction uncertainty (if any)	Interpretation	n/a
	66	Tectonic correction (if any)	Interpretation	m/ka
	67	Tectonic correction uncertainty (if any)	Interpretation	m/ka
D.7 Fields use to calculate the past position and uncertainty of RSL from each sample	68	RSL 2σ Uncertainty +	Interpretation	m
	69	RSL 2σ Uncertainty +	Interpretation	m
	70	RSL 2σ Uncertainty -	Interpretation	m
	71	Corrected RSL (if any)	Interpretation	m
	72	Corrected RSL uncertainty + (if any)	Interpretation	m
	73	Corrected RSL uncertainty - (if any)	Interpretation	m
	74	Correction type (if any)	Interpretation	n/a
E. Additional notes	75	Reject	Interpretation	n/a
	76	Why rejected?	Comment	n/a
	77	Modelled MHWS amplitude	Data	m

## Sheet: Long-form
A. Identifier/original citation		B. Fields related to geographic location				C. Fields related to horizontal position of RSL						D.1 Fields related to stratigraphy from which the sample was obtained								D.2 Fields related to uncertainties in determining the depth of a sample in a core or section								D.3 Fields related to uncertainties in determining the absolute elevation of a core or section														D.4 Tidal datums
Unique sample ID	Core ID OR Reference source	Region code	Sub-region	Latitude	Longitude	Dating method	Corrected age (14C a BP)	Corrected age uncertainty (14C a)	Age (cal a BP)	Age 2σ Uncertainty + (cal a)	Age 2σ Uncertainty - (cal a)	Dated facies	Dated material	Overburden facies (nearest layer)	Underlying facies (nearest layer)	Tendency	Sample depth/ Overburden thickness (m)	Depth to consolidated substrate (m)	Intercalated	Sampling method	Sample thickness (m)	Sample thickness type	Corrected sample thickness (m)	Sample thickness uncertainty (m)	Sampling uncertainty (m)	Core shortening/stretching uncertainty (m)	Non-vertical drilling uncertainty (m)	Tidal uncertainty (m)	Water depth uncertainty (m)	Leveling uncertainty (m)	(d)GPS or RTK uncertainty (m)	Benchmark uncertainty (m)	Vegetation zone uncertainty (m)	Map uncertainty (m)	DEM uncertainty (m)	Orthometric sample elevation (m)	Orthometric datum or MSL epoch	Sample elevation (m MSL)	Sample elevation type	Sample elevation uncertainty + (m)	Sample elevation uncertainty - (m)	MLWS (m MSL)	MLWN (m MSL)	MLLW (m MSL)	MLW (m MSL)	MTL (m MSL)	MHW (m MSL)	MHHW (m MSL)	MHWN (m MSL)
1	2	3	4	5	6	7	8	9	10	11	12	13	13a	14	15	16	17	18	19	20	21	22	23	24	25	26	27	28	29	30	31	32	33	34	35	36	37	38	39	40	41	42	43	44	45	46	47	48	49
SUERC-40874	SA2-5/2	3	Isles of Scilly	49.9352	-6.31564	1	5965	35	6796	96	117	peat	bulk organic (humic)		organic clay	nd	0.01			submarine hand core	0.01			0.005						0.3	0.05					-8.33	Ordnance Datum	-8.58	mid	0.304179	0.304179	-2.43	-1.12						1.19
SUERC-40875	SA2-5/2	3	Isles of Scilly	49.9352	-6.31564	1	6010	35	6851	94	101	peat	bulk organic (humin)		organic clay	nd	0.01			submarine hand core	0.01			0.005						0.3	0.05					-8.33	Ordnance Datum	-8.58	mid	0.304179	0.304179	-2.43	-1.12						1.19
SUERC-28993	SA2-5/2	3	Isles of Scilly	49.9352	-6.31564	1	6010	35	6851	94	101	peat	monocot leaf (c.f., Phragmites)		organic clay	nd	0.01			submarine hand core	0.01			0.005						0.3	0.05					-8.33	Ordnance Datum	-8.58	mid	0.304179	0.304179	-2.43	-1.12						1.19
SUERC-40876	SA2-5/2	3	Isles of Scilly	49.9352	-6.31564	1	6120	35	7002	154	95	peat	bulk organic (humic)		organic clay	nd	0.11			submarine hand core	0.01			0.005						0.3	0.05					-8.43	Ordnance Datum	-8.68	mid	0.304179	0.304179	-2.43	-1.12						1.19
SUERC-40877	SA2-5/2	3	Isles of Scilly	49.9352	-6.31564	1	6170	35	7076	91	110	peat	bulk organic (humin)		organic clay	nd	0.11			submarine hand core	0.01			0.005						0.3	0.05					-8.43	Ordnance Datum	-8.68	mid	0.304179	0.304179	-2.43	-1.12						1.19
SUERC-28994	SA2-5/2	3	Isles of Scilly	49.9352	-6.31564	1	6175	30	7078	88	92	peat	lignose (Alnus glutinosa)		organic clay	nd	0.11			submarine hand core	0.01			0.005						0.3	0.05					-8.43	Ordnance Datum	-8.68	mid	0.304179	0.304179	-2.43	-1.12						1.19
SUERC-40881	SA2-5/2	3	Isles of Scilly	49.9352	-6.31564	1	6160	35	7070	93	111	peat	bulk organic (humic)		organic clay	nd	0.14			submarine hand core	0.01			0.005						0.3	0.05					-8.46	Ordnance Datum	-8.71	mid	0.304179	0.304179	-2.43	-1.12						1.19
SUERC-40882	SA2-5/2	3	Isles of Scilly	49.9352	-6.31564	1	6170	35	7076	91	110	peat	bulk organic (humin)		organic clay	nd	0.14			submarine hand core	0.01			0.005						0.3	0.05					-8.46	Ordnance Datum	-8.71	mid	0.304179	0.304179	-2.43	-1.12						1.19
OxA-22484	SA2-5/2	3	Isles of Scilly	49.9352	-6.31564	1	6134	34	7033	127	94	peat	lignose (Betulaceae)		organic clay	nd	0.14			submarine hand core	0.01			0.005						0.3	0.05					-8.46	Ordnance Datum	-8.71	mid	0.304179	0.304179	-2.43	-1.12						1.19
SUERC-40883	SA2-5/2	3	Isles of Scilly	49.9352	-6.31564	1	6325	35	7256	63	87	peat	bulk organic (humic)		organic clay	nd	0.2			submarine hand core	0.01			0.005						0.3	0.05					-8.52	Ordnance Datum	-8.77	mid	0.304179	0.304179	-2.43	-1.12						1.19
SUERC-40884	SA2-5/2	3	Isles of Scilly	49.9352	-6.31564	1	6315	35	7244	65	75	peat	bulk organic (humin)		organic clay	nd	0.2			submarine hand core	0.01			0.005						0.3	0.05					-8.52	Ordnance Datum	-8.77	mid	0.304179	0.304179	-2.43	-1.12						1.19
SUERC-28995	SA2-5/2	3	Isles of Scilly	49.9352	-6.31564	1	6980	35	7815	113	106	peat	bulk organic (humic)		organic clay	nd	0.27			submarine hand core	0.01			0.005						0.3	0.05					-8.59	Ordnance Datum	-8.84	mid	0.304179	0.304179	-2.43	-1.12						1.19
SUERC-38099	SA2-5/5	3	Isles of Scilly	49.9357	-6.3165	1	7500	35	8336	53	132	organic clay	bulk organic (humic)	peat		nd	0			submarine hand core	0.01			0.005						0.3	0.05					-8.42	Ordnance Datum	-8.67	mid	0.304179	0.304179	-2.43	-1.12						1.19
SUERC-38100	SA2-5/5	3	Isles of Scilly	49.9357	-6.3165	1	7695	35	8480	67	68	organic clay	bulk organic (humin)	peat		nd	0			submarine hand core	0.01			0.005						0.3	0.05					-8.42	Ordnance Datum	-8.67	mid	0.304179	0.304179	-2.43	-1.12						1.19
OxA-25612	SA2-5/5	3	Isles of Scilly	49.9357	-6.3165	1	7490	45	8314	71	115	organic clay	Herbaceae (undefined)	peat		nd	0.1			submarine hand core	0.01			0.005						0.3	0.05					-8.52	Ordnance Datum	-8.77	mid	0.304179	0.304179	-2.43	-1.12						1.19
SUERC-40872	SA2-5/5	3	Isles of Scilly	49.9357	-6.3165	1	8375	35	9415	61	112	organic clay	bulk organic (humic)	peat		nd	0.1			submarine hand core	0.01			0.005						0.3	0.05					-8.52	Ordnance Datum	-8.77	mid	0.304179	0.304179	-2.43	-1.12						1.19
SUERC-40873	SA2-5/5	3	Isles of Scilly	49.9357	-6.3165	1	8740	35	9709	178	146	organic clay	bulk organic (humin)	peat		nd	0.1			submarine hand core	0.01			0.005						0.3	0.05					-8.52	Ordnance Datum	-8.77	mid	0.304179	0.304179	-2.43	-1.12						1.19
SUERC-38101	SA2-5/5	3	Isles of Scilly	49.9357	-6.3165	1	10535	35	12501	103	93	organic clay	bulk organic (humic)	peat		nd	0.11			submarine hand core	0.01			0.005						0.3	0.05					-8.53	Ordnance Datum	-8.78	mid	0.304179	0.304179	-2.43	-1.12						1.19
SUERC-38102	SA2-5/5	3	Isles of Scilly	49.9357	-6.3165	1	10670	35	12649	57	79	organic clay	bulk organic (humin)	peat		nd	0.11			submarine hand core	0.01			0.005						0.3	0.05					-8.53	Ordnance Datum	-8.78	mid	0.304179	0.304179	-2.43	-1.12						1.19
SUERC-38103	SA2-5/5	3	Isles of Scilly	49.9357	-6.3165	1	10950	35	12785	119	74	organic clay	bulk organic (humic)	peat		nd	0.25			submarine hand core	0.01			0.005						0.3	0.05					-8.67	Ordnance Datum	-8.92	mid	0.304179	0.304179	-2.43	-1.12						1.19
SUERC-38104	SA2-5/5	3	Isles of Scilly	49.9357	-6.3165	1	11035	35	12899	125	117	organic clay	bulk organic (humin)	peat		nd	0.25			submarine hand core	0.01			0.005						0.3	0.05					-8.67	Ordnance Datum	-8.92	mid	0.304179	0.304179	-2.43	-1.12						1.19
SUERC-38108	SA2-5/5	3	Isles of Scilly	49.9357	-6.3165	1	11315	40	13162	99	83	organic clay	bulk organic (humic)	peat		nd	0.38			submarine hand core	0.01			0.005						0.3	0.05					-8.8	Ordnance Datum	-9.05	mid	0.304179	0.304179	-2.43	-1.12						1.19
SUERC-38109	SA2-5/5	3	Isles of Scilly	49.9357	-6.3165	1	11385	35	13227	75	92	organic clay	bulk organic (humin)	peat		nd	0.38			submarine hand core	0.01			0.005						0.3	0.05					-8.8	Ordnance Datum	-9.05	mid	0.304179	0.304179	-2.43	-1.12						1.19
SUERC-32917	SA2-7	3	Isles of Scilly	49.9378	-6.31658	1	5360	30	6149	126	144	salt-marsh peat	lignose (undefined)	littoral sand		positive	0			submarine hand core	0.01			0.005						0.3	0.05					-6.42	Ordnance Datum	-6.67	mid	0.304179	0.304179	-2.43	-1.12						1.19
SUERC-32918	SA2-7	3	Isles of Scilly	49.9378	-6.31658	1	5445	30	6244	53	43	salt-marsh peat	monocot (c.f., Phragmites) stems	littoral sand		positive	0.09			submarine hand core	0.01			0.005						0.3	0.05					-6.51	Ordnance Datum	-6.76	mid	0.304179	0.304179	-2.43	-1.12						1.19
OxA-23861	SA2-7	3	Isles of Scilly	49.9378	-6.31658	1	5720	55	6517	134	112	salt-marsh peat	lignose (undefined)	littoral sand		positive	0.09			submarine hand core	0.01			0.005						0.3	0.05					-6.51	Ordnance Datum	-6.76	mid	0.304179	0.304179	-2.43	-1.12						1.19
OxA-25680	SA2-8	3	Isles of Scilly	49.9378	-6.31658	1	5435	32	6241	52	50	salt-marsh peat	lignose (c.f., Betula)			nd	0.02			submarine hand core	0.01			0.005						0.3	0.05					-6.44	Ordnance Datum	-6.69	mid	0.304179	0.304179	-2.43	-1.12						1.19
SUERC-38241	SA2-8	3	Isles of Scilly	49.9378	-6.31658	1	5590	30	6361	74	58	salt-marsh peat	lignose (c.f., Betula) & Betula seeds / buds			nd	0.09			submarine hand core	0.01			0.005						0.3	0.05					-6.51	Ordnance Datum	-6.76	mid	0.304179	0.304179	-2.43	-1.12						1.19
OxA-25681	SA2-8	3	Isles of Scilly	49.9378	-6.31658	1	5570	32	6354	52	55	salt-marsh peat	lignose (c.f., Betula)			nd	0.09			submarine hand core	0.01			0.005						0.3	0.05					-6.51	Ordnance Datum	-6.76	mid	0.304179	0.304179	-2.43	-1.12						1.19
OxA-25690	SA2-8	3	Isles of Scilly	49.9378	-6.31658	1	5784	33	6587	74	90	salt-marsh peat	lignose (c.f,. Salix / Populus)			nd	0.21			submarine hand core	0.01			0.005						0.3	0.05					-6.63	Ordnance Datum	-6.88	mid	0.304179	0.304179	-2.43	-1.12						1.19
SUERC-38084	SA2-8	3	Isles of Scilly	49.9378	-6.31658	1	6040	35	6889	90	99	salt-marsh peat	monocot stems & lignose (undefined)			nd	0.27			submarine hand core	0.01			0.005						0.3	0.05					-6.69	Ordnance Datum	-6.94	mid	0.304179	0.304179	-2.43	-1.12						1.19
SUERC-32919	SA11-1	3	Isles of Scilly	49.9574	-6.26494	1	6215	35	7107	139	100	salt-marsh peat	monocot (c.f., Phragmites) stems			nd	0.02			submarine hand core	0.01			0.005						0.3	0.05					-8.93	Ordnance Datum	-9.18	mid	0.304179	0.304179	-2.43	-1.12						1.19
OxA-25614	SA11-1	3	Isles of Scilly	49.9574	-6.26494	1	5995	40	6834	107	95	salt-marsh peat	monocot stems			nd	0.05			submarine hand core	0.01			0.005						0.3	0.05					-8.97	Ordnance Datum	-9.22	mid	0.304179	0.304179	-2.43	-1.12						1.19
OxA-25613	SA11-2	3	Isles of Scilly	49.9574	-6.26508	1	6130	40	7025	135	113	peat	monocot stems			nd	0			submarine hand core	0.01			0.005						0.3	0.05					-9.22	Ordnance Datum	-9.47	mid	0.304179	0.304179	-2.43	-1.12						1.19
OxA-25790	SA11-3	3	Isles of Scilly	49.9575	-6.26506	1	9185	45	10345	145	103	peat	lignose (undefined)			nd	0			submarine hand core	0.01			0.005						0.3	0.05					-9.22	Ordnance Datum	-9.47	mid	0.304179	0.304179	-2.43	-1.12						1.19
SUERC-26629	CISMAS-SA2-5-1	3	Isles of Scilly	49.9352	-6.3156	1	6230	35	7164	89	150	peat	lignose (Betula)			nd	0			submarine hand core	0.01			0.005						0.06	0.05					-8.41	Ordnance Datum	-8.66	mid	0.0782624	0.0782624	-2.43	-1.12						1.19
SUERC-26630	CISMAS-SA2-5-3a	3	Isles of Scilly	49.9353	-6.31558	1	5680	35	6460	102	105	peat	monocot (c.f., Phragmites) leaf			nd	0			submarine hand core	0.01			0.005						0.06	0.05					-8.31	Ordnance Datum	-8.56	mid	0.0782624	0.0782624	-2.43	-1.12						1.19
OxA-21892	CISMAS-SA2-5-3b	3	Isles of Scilly	49.9353	-6.31558	1	5614	37	6385	82	77	peat	monocot (c.f., Phragmites) leaf			nd	0			submarine hand core	0.01			0.005						0.06	0.05					-8.31	Ordnance Datum	-8.56	mid	0.0782624	0.0782624	-2.43	-1.12						1.19
SUERC-26631	IMAG-3	3	Isles of Scilly	49.9363	-6.31547	1	5860	35	6684	91	118	peat	lignose (Salix)			nd	0			submarine hand core	0.01			0.005						0.06	0.05					-7.07	Ordnance Datum	-7.32	mid	0.0782624	0.0782624	-2.43	-1.12						1.19
OxA-22578	LPTR1	3	Isles of Scilly	49.9437	-6.32583	1	2896	26	3028	114	75	salt-marsh sandy silt	Herbaceae (undefined)		organic clay	positive	0.01			monolith	0.01			0.005						0.06	0.05					-0.05	Ordnance Datum	-0.3	mid	0.0782624	0.0782624	-2.43	-1.12						1.19
OxA-22579	LPTR1	3	Isles of Scilly	49.9437	-6.32583	1	2824	29	2925	78	73	salt-marsh clayey silt	Herbaceae (undefined)		organic clay	positive	0.05			monolith	0.01			0.005						0.06	0.05					-0.09	Ordnance Datum	-0.34	mid	0.0782624	0.0782624	-2.43	-1.12						1.19
OxA-22580	LPTR1	3	Isles of Scilly	49.9437	-6.32583	1	2953	39	3112	112	127	salt-marsh sandy silt	Herbaceae (undefined)		organic clay	positive	0.07			monolith	0.01			0.005						0.06	0.05					-0.11	Ordnance Datum	-0.36	mid	0.0782624	0.0782624	-2.43	-1.12						1.19
SUERC-28999	LPTR1	3	Isles of Scilly	49.9437	-6.32583	1	3090	30	3296	80	71	salt-marsh silt	bulk organic (humic)		organic clay	positive	0.13			monolith	0.01			0.005						0.06	0.05					-0.17	Ordnance Datum	-0.42	mid	0.0782624	0.0782624	-2.43	-1.12						1.19
161/LPTR1-1	LPTR1	3	Isles of Scilly	49.9437	-6.32583	3			3280	380	380	salt-marsh sandy silt	quartz (180-210µm)		organic clay	positive	0.07			monolith	0.02			0.01						0.06	0.05					-0.11	Ordnance Datum	-0.36	mid	0.0787401	0.0787401	-2.43	-1.12						1.19
SUERC-43028	LPTR2	3	Isles of Scilly	49.9438	-6.32647	1	1574	29	1468	67	68	salt-marsh sandy silt	bulk organic (humic)		organic sand	positive	0.01			monolith	0.01			0.005						0.06	0.05					1.28	Ordnance Datum	1.03	mid	0.0782624	0.0782624	-2.43	-1.12						1.19
SUERC-43029	LPTR2	3	Isles of Scilly	49.9438	-6.32647	1	1644	29	1548	68	131	salt-marsh sandy silt	bulk organic (humin)		organic sand	positive	0.01			monolith	0.01			0.005						0.06	0.05					1.28	Ordnance Datum	1.03	mid	0.0782624	0.0782624	-2.43	-1.12						1.19
SUERC-43030	LPTR2	3	Isles of Scilly	49.9438	-6.32647	1	1734	25	1650	56	81	salt-marsh sandy silt	bulk organic (humic)		organic sand	positive	0.05			monolith	0.01			0.005						0.06	0.05					1.24	Ordnance Datum	0.99	mid	0.0782624	0.0782624	-2.43	-1.12						1.19
SUERC-43034	LPTR2	3	Isles of Scilly	49.9438	-6.32647	1	1784	29	1705	109	86	salt-marsh sandy silt	bulk organic (humin)		organic sand	positive	0.05			monolith	0.01			0.005						0.06	0.05					1.24	Ordnance Datum	0.99	mid	0.0782624	0.0782624	-2.43	-1.12						1.19
SUERC-43035	LPTR2	3	Isles of Scilly	49.9438	-6.32647	1	1854	20	1787	77	67	salt-marsh sandy silt	bulk organic (humic)		organic sand	positive	0.12			monolith	0.01			0.005						0.06	0.05					1.17	Ordnance Datum	0.92	mid	0.0782624	0.0782624	-2.43	-1.12						1.19
SUERC-43036	LPTR2	3	Isles of Scilly	49.9438	-6.32647	1	1916	29	1864	77	120	salt-marsh sandy silt	bulk organic (humin)		organic sand	positive	0.12			monolith	0.01			0.005						0.06	0.05					1.17	Ordnance Datum	0.92	mid	0.0782624	0.0782624	-2.43	-1.12						1.19
SUERC-29000	LPTR3	3	Isles of Scilly	49.9417	-6.33075	1	2435	30	2474	225	119	salt-marsh sandy clay	bulk organic (humic)		organic sand	positive	0.02			monolith	0.01			0.005						0.06	0.05					0.8	Ordnance Datum	0.55	mid	0.0782624	0.0782624	-2.43	-1.12						1.19
SUERC-29001	LPTR3	3	Isles of Scilly	49.9417	-6.33075	1	2465	30	2572	141	193	salt-marsh sandy clay	bulk organic (humic)		organic sand	positive	0.1			monolith	0.01			0.005						0.06	0.05					0.72	Ordnance Datum	0.47	mid	0.0782624	0.0782624	-2.43	-1.12						1.19
SUERC-29002	LPTR3	3	Isles of Scilly	49.9417	-6.33075	1	2620	30	2752	26	27	salt-marsh sandy clay	bulk organic (humic)		organic sand	positive	0.22			monolith	0.01			0.005						0.06	0.05					0.6	Ordnance Datum	0.35	mid	0.0782624	0.0782624	-2.43	-1.12						1.19
161/LPTR3-1	LPTR3	3	Isles of Scilly	49.9417	-6.33075	3			2570	300	300	salt-marsh sandy clay	quartz (180-210µm)		organic sand	positive	0.12			monolith	0.02			0.01						0.06	0.05					0.7	Ordnance Datum	0.45	mid	0.0787401	0.0787401	-2.43	-1.12						1.19
SUERC-32927	LPTR4	3	Isles of Scilly	49.9441	-6.32568	1	1390	30	1305	41	27	salt-marsh sandy peat	bulk organic (humic)	sand and gravel		positive	0.08			monolith	0.01			0.005						0.06	0.05					1.74	Ordnance Datum	1.49	mid	0.0782624	0.0782624	-2.43	-1.12						1.19
SUERC-32993	LPTR4	3	Isles of Scilly	49.9441	-6.32568	1	1595	30	1474	74	64	salt-marsh sandy peat	bulk organic (humin)	sand and gravel		positive	0.08			monolith	0.01			0.005						0.06	0.05					1.74	Ordnance Datum	1.49	mid	0.0782624	0.0782624	-2.43	-1.12						1.19
184/LPTR-4B	LPTR4	3	Isles of Scilly	49.9441	-6.32568	3			1320	220	220	littoral sand	quartz (180-210µm)	sand and gravel		positive	0.04			monolith	0.02			0.01						0.06	0.05					-1.89	Ordnance Datum	-2.14	mid	0.0787401	0.0787401	-2.43	-1.12						1.19
184/LPTR-4A	LPTR4	3	Isles of Scilly	49.9441	-6.32568	3			1830	220	220	littoral sand	quartz (180-210µm)	sand and gravel		positive	0.18			monolith	0.02			0.01						0.06	0.05					-2.03	Ordnance Datum	-2.28	mid	0.0787401	0.0787401	-2.43	-1.12						1.19
SUERC-38092	LPPM1	3	Isles of Scilly	49.9181	-6.30914	1	3795	35	4181	165	171	salt-marsh sandy peat	bulk organic (humic)		organic sand	positive	0			monolith	0.01			0.005						0.06	0.05					-1.51	Ordnance Datum	-1.76	mid	0.0782624	0.0782624	-2.43	-1.12						1.19
SUERC-38093	LPPM1	3	Isles of Scilly	49.9181	-6.30914	1	4080	35	4578	231	138	salt-marsh sandy peat	bulk organic (humin)		organic sand	positive	0			monolith	0.01			0.005						0.06	0.05					-1.51	Ordnance Datum	-1.76	mid	0.0782624	0.0782624	-2.43	-1.12						1.19
SUERC-38090	LPPM1	3	Isles of Scilly	49.9181	-6.30914	1	4160	35	4704	125	127	organic sand	bulk organic (humic)	salt marsh		positive	0.28			monolith	0.01			0.005						0.06	0.05					-1.79	Ordnance Datum	-2.04	mid	0.0782624	0.0782624	-2.43	-1.12						1.19
SUERC-38091	LPPM1	3	Isles of Scilly	49.9181	-6.30914	1	4135	35	4679	143	144	organic sand	bulk organic (humin)	salt marsh		positive	0.28			monolith	0.01			0.005						0.06	0.05					-1.79	Ordnance Datum	-2.04	mid	0.0782624	0.0782624	-2.43	-1.12						1.19
161/LPPM1-1	LPPM1	3	Isles of Scilly	49.9181	-6.30914	3			4690	1210	1210	organic sand	quartz (180-210µm)	salt marsh		positive	0.15			monolith	0.02			0.01						0.06	0.05					-1.66	Ordnance Datum	-1.91	mid	0.0787401	0.0787401	-2.43	-1.12						1.19
SUERC-38094	LPPM2	3	Isles of Scilly	49.9182	-6.30964	1	4260	35	4840	34	186	silty sandy peat	bulk organic (humic)			nd	0.01			monolith	0.01			0.005						0.06	0.05					-2.32	Ordnance Datum	-2.57	mid	0.0782624	0.0782624	-2.43	-1.12						1.19
SUERC-38098	LPPM2	3	Isles of Scilly	49.9182	-6.30964	1	4235	35	4819	44	174	silty sandy peat	bulk organic (humin)			nd	0.01			monolith	0.01			0.005						0.06	0.05					-2.32	Ordnance Datum	-2.57	mid	0.0782624	0.0782624	-2.43	-1.12						1.19
OxA-23859	LPPM2	3	Isles of Scilly	49.9182	-6.30964	1	4269	38	4844	115	191	silty sandy peat	monocot stems (undefined)			nd	0.23			monolith	0.01			0.005						0.06	0.05					-2.53	Ordnance Datum	-2.78	mid	0.0782624	0.0782624	-2.43	-1.12						1.19
184/LPPM-2	LPPM2	3	Isles of Scilly	49.9182	-6.30964	3			4570	500	500	silty sandy peat	quartz (180-210µm)			nd	0.09			monolith	0.04			0.02						0.06	0.05					-2.41	Ordnance Datum	-2.66	mid	0.0806226	0.0806226	-2.43	-1.12						1.19
184/LPPM3B	LPPM3	3	Isles of Scilly	49.9178	-6.30893	3			4230	500	500	sandy peat	quartz (180-210µm)		organic sand	nd	0.02			monolith	0.02			0.01						0.06	0.05					-0.85	Ordnance Datum	-1.1	mid	0.0787401	0.0787401	-2.43	-1.12						1.19
184/LPPM3A	LPPM3	3	Isles of Scilly	49.9178	-6.30893	3			4060	500	500	sandy peat	quartz (180-210µm)		organic sand	nd	0.15			monolith	0.04			0.02						0.06	0.05					-0.99	Ordnance Datum	-1.24	mid	0.0806226	0.0806226	-2.43	-1.12						1.19
OxA-23858	LPPH1	3	Isles of Scilly	49.9156	-6.28402	1	9945	60	11380	313	148	organic sandy silt	lignose (undefined)	sandy peat		nd	0.19			monolith	0.01			0.005						0.06	0.05					-1.46	Ordnance Datum	-1.71	mid	0.0782624	0.0782624	-2.43	-1.12						1.19
SUERC-32915	LPPH1	3	Isles of Scilly	49.9156	-6.28402	1	9915	35	11301	102	70	organic sandy silt	lignose (undefined)	sandy peat		nd	0.24			monolith	0.01			0.005						0.06	0.05					-1.41	Ordnance Datum	-1.66	mid	0.0782624	0.0782624	-2.43	-1.12						1.19
184/LPPH-1A	LPPH1	3	Isles of Scilly	49.9156	-6.28402	3			12910	1380	1380	organic sandy silt	quartz (180-210µm)	sandy peat		nd	0.15			monolith	0.01			0.01						0.06	0.05					-1.43	Ordnance Datum	-1.68	mid	0.0787401	0.0787401	-2.43	-1.12						1.19
OxA-23860	LPSA1	3	Isles of Scilly	49.8962	-6.34959	1	1507	29	1388	131	63	peat	monocot stems (undefined)			nd	0.04			monolith	0.01			0.005						0.06	0.05					1.22	Ordnance Datum	0.97	mid	0.0782624	0.0782624	-2.43	-1.12						1.19
SUERC-32916	LPSA1	3	Isles of Scilly	49.8962	-6.34959	1	1620	30	1515	76	103	peat	dicot stems (undefined)			nd	0.08			monolith	0.01			0.005						0.06	0.05					1.18	Ordnance Datum	0.93	mid	0.0782624	0.0782624	-2.43	-1.12						1.19
SUERC-38088	LPSA1	3	Isles of Scilly	49.8962	-6.34959	1	1965	35	1916	76	87	peat	bulk organic (humic)			nd	0.22			monolith	0.01			0.005						0.06	0.05					1.03	Ordnance Datum	0.78	mid	0.0782624	0.0782624	-2.43	-1.12						1.19
SUERC-38089	LPSA1	3	Isles of Scilly	49.8962	-6.34959	1	1835	35	1772	97	133	peat	bulk organic (humin)			nd	0.22			monolith	0.01			0.005						0.06	0.05					1.03	Ordnance Datum	0.78	mid	0.0782624	0.0782624	-2.43	-1.12						1.19
OxA-23825	LPSM1	3	Isles of Scilly	49.959	-6.27462	1	4377	30	4932	106	72	peat	bulk organic (humic)		organic sand	nd	0.05			monolith	0.01			0.005						0.06	0.05					-1.5	Ordnance Datum	-1.75	mid	0.0782624	0.0782624	-2.43	-1.12						1.19
OxA-23826	LPSM1	3	Isles of Scilly	49.959	-6.27462	1	4270	29	4845	28	116	peat	bulk organic (humin)		organic sand	nd	0.05			monolith	0.01			0.005						0.06	0.05					-1.5	Ordnance Datum	-1.75	mid	0.0782624	0.0782624	-2.43	-1.12						1.19
SUERC-32925	LPSM2	3	Isles of Scilly	49.9586	-6.27914	1	3980	30	4470	56	64	organic sand	bulk organic (humic)		peat	nd	0.02			monolith	0.01			0.005						0.06	0.05					-1.42	Ordnance Datum	-1.67	mid	0.0782624	0.0782624	-2.43	-1.12						1.19
SUERC-32926	LPSM2	3	Isles of Scilly	49.9586	-6.27914	1	3980	30	4470	56	64	organic sand	bulk organic (humin)		peat	nd	0.02			monolith	0.01			0.005						0.06	0.05					-1.42	Ordnance Datum	-1.67	mid	0.0782624	0.0782624	-2.43	-1.12						1.19
SUERC-32991	LPSM2	3	Isles of Scilly	49.9586	-6.27914	1	4310	30	4864	96	29	peat	bulk organic (humic)	organic sand		nd	0.16			monolith	0.01			0.005						0.06	0.05					-1.56	Ordnance Datum	-1.81	mid	0.0782624	0.0782624	-2.43	-1.12						1.19
SUERC-32992	LPSM2	3	Isles of Scilly	49.9586	-6.27914	1	4345	30	4911	116	63	peat	bulk organic (humin)	organic sand		nd	0.16			monolith	0.01			0.005						0.06	0.05					-1.56	Ordnance Datum	-1.81	mid	0.0782624	0.0782624	-2.43	-1.12						1.19
OxA-23827	LPOT1	3	Isles of Scilly	49.9122	-6.30082	1	1469	25	1354	43	46	peat	Herbaceae & monocot stems (humin)			nd	0.04			monolith	0.01			0.005						0.06	0.05					2.23	Ordnance Datum	1.98	mid	0.0782624	0.0782624	-2.43	-1.12						1.19
OxA-23862	LPOT1	3	Isles of Scilly	49.9122	-6.30082	1	1632	28	1536	69	120	peat	Herbaceae & monocot stems (humic)			nd	0.04			monolith	0.01			0.005						0.06	0.05					2.23	Ordnance Datum	1.98	mid	0.0782624	0.0782624	-2.43	-1.12						1.19
SUERC-32920	LPOT1	3	Isles of Scilly	49.9122	-6.30082	1	1980	30	1930	63	55	peat	bulk organic (humic)			nd	0.22			monolith	0.01			0.005						0.06	0.05					2.05	Ordnance Datum	1.8	mid	0.0782624	0.0782624	-2.43	-1.12						1.19
SUERC-32921	LPOT1	3	Isles of Scilly	49.9122	-6.30082	1	2065	30	2034	85	84	peat	bulk organic (humin)			nd	0.22			monolith	0.01			0.005						0.06	0.05					2.05	Ordnance Datum	1.8	mid	0.0782624	0.0782624	-2.43	-1.12						1.19
184/LPOT-1A	LPOT1	3	Isles of Scilly	49.9122	-6.30082	3			1340	180	180	sandy peat	quartz (212-355µm)			nd	0.14			monolith	0.01			0.01						0.06	0.05					2.13	Ordnance Datum	1.88	mid	0.0787401	0.0787401	-2.43	-1.12						1.19
184/LM10-28-161	LM10/28	3	Isles of Scilly	49.9437	-6.32583	3			2940	740	740	peat	quartz (63-90µm)			nd	1.61			hand core	0.04			0.02						0.06	0.05					0.53	Ordnance Datum	0.28	mid	0.0806226	0.0806226	-2.43	-1.12						1.19
184/LM10-28-217	LM10/28	3	Isles of Scilly	49.9437	-6.32583	3			2990	560	560	peat	quartz (63-90µm)			nd	2.17			hand core	0.04			0.02						0.06	0.05					-0.03	Ordnance Datum	-0.28	mid	0.0806226	0.0806226	-2.43	-1.12						1.19
184/LM10-28-277	LM10/28	3	Isles of Scilly	49.9437	-6.32583	3			3070	820	820	peat	quartz (63-90µm)			nd	2.71			hand core	0.06			0.03						0.06	0.05					-0.58	Ordnance Datum	-0.83	mid	0.083666	0.083666	-2.43	-1.12						1.19
SUERC39452	Perez et al. 2015. JQS. 30(8) - LM10/28	3	Isles of Scilly	49.9437	-6.32583	1	689	38	654	35	96	peat	bulk organic (humin)			nd	0.39			hand core	0.01			0.01						0.06	0.05					2.01	Ordnance Datum	1.76	mid	0.0787401	0.0787401	-2.43	-1.12						1.19
Beta351909	Perez et al. 2015. JQS. 30(8) - LM10/28	3	Isles of Scilly	49.9437	-6.32583	1	730	30	677	49	102	peat	bulk organic (humin)			nd	1.2			hand core	0.01			0.01						0.06	0.05					1.2	Ordnance Datum	0.95	mid	0	0	-2.43	-1.12						1.19
SUERC39453	Perez et al. 2015. JQS. 30(8) - LM10/28	3	Isles of Scilly	49.9437	-6.32583	1	2481	38	2578	146	199	peat	bulk organic (humin)			nd	1.62			hand core	0.01			0.01						0.06	0.05					0.78	Ordnance Datum	0.53	mid	0.0787401	0.0787401	-2.43	-1.12						1.19
SUERC39454	Perez et al. 2015. JQS. 30(8) - LM10/28	3	Isles of Scilly	49.9437	-6.32583	1	2560	38	2703	54	208	peat	bulk organic (humin)			nd	2.18			hand core	0.01			0.01						0.06	0.05					0.22	Ordnance Datum	-0.03	mid	0.0787401	0.0787401	-2.43	-1.12						1.19
Beta301603	Perez et al. 2015. JQS. 30(8) - LM10/28	3	Isles of Scilly	49.9437	-6.32583	1	2720	30	2815	51	55	peat	bulk organic (humin)			nd	2.57			hand core	0.01			0.01						0.06	0.05					-0.17	Ordnance Datum	-0.42	mid	0.0787401	0.0787401	-2.43	-1.12						1.19
SUERC39447	Perez et al. 2015. JQS. 30(8) - LM10/19	3	Isles of Scilly	49.9205	-6.30658	1	1378	36	1299	54	109	peat	bulk organic (humin)			nd	0.54			hand core	0.01			0.01						0.06	0.05					3.2	Ordnance Datum	2.95	mid	0.0787401	0.0787401	-2.43	-1.12						1.19
SUERC39448	Perez et al. 2015. JQS. 30(8) - LM10/19	3	Isles of Scilly	49.9205	-6.30658	1	1953	38	1905	83	81	peat	bulk organic (humin)			nd	0.76			hand core	0.01			0.01						0.06	0.05					2.98	Ordnance Datum	2.73	mid	0.0787401	0.0787401	-2.43	-1.12						1.19
Beta301602	Perez et al. 2015. JQS. 30(8) - LM10/19	3	Isles of Scilly	49.9205	-6.30658	1	2000	30	1949	83	69	peat	bulk organic (humin)			nd	0.85			hand core	0.01			0.01						0.06	0.05					2.89	Ordnance Datum	2.64	mid	0	0	-2.43	-1.12						1.19
SUERC39443	Perez et al. 2015. JQS. 30(8) - HM10/16	3	Isles of Scilly	49.9175	-6.28643	1	996	35	917	51	121	peat	bulk organic (humin)			nd	0.62			hand core	0.01			0.01						0.06	0.05					2.37	Ordnance Datum	2.12	mid	0.0787401	0.0787401	-2.43	-1.12						1.19
SUERC39444	Perez et al. 2015. JQS. 30(8) - HM10/16	3	Isles of Scilly	49.9175	-6.28643	1	1437	38	1334	58	43	peat	bulk organic (humin)			nd	0.83			hand core	0.01			0.01						0.06	0.05					2.16	Ordnance Datum	1.91	mid	0.0787401	0.0787401	-2.43	-1.12						1.19
SUERC39445	Perez et al. 2015. JQS. 30(8) - HM10/16	3	Isles of Scilly	49.9175	-6.28643	1	1762	38	1669	140	101	peat	bulk organic (humin)			nd	1.07			hand core	0.01			0.01						0.06	0.05					1.92	Ordnance Datum	1.67	mid	0.0787401	0.0787401	-2.43	-1.12						1.19
Beta301601	Perez et al. 2015. JQS. 30(8) - HM10/16	3	Isles of Scilly	49.9175	-6.28643	1	2050	30	2013	100	81	peat	bulk organic (humin)			nd	1.44			hand core	0.01			0.01						0.06	0.05					1.55	Ordnance Datum	1.3	mid	0	0	-2.43	-1.12						1.19
UBA26168	Perez et al. 2015. JQS. 30(8) - PLOO	3	Isles of Scilly	49.9212	-6.30848	1	748	49	690	90	124	peat	Carex sp. seeds			nd	0.25			hand core	0.01			0.01						0.06	0.05					2.63	Ordnance Datum	2.38	mid	0.0787401	0.0787401	-2.43	-1.12						1.19
UBA26169	Perez et al. 2015. JQS. 30(8) - PLOO	3	Isles of Scilly	49.9212	-6.30848	1	1278	31	1230	60	80	peat	R. subgen. Batrachium seeds			nd	0.43			hand core	0.01			0.01						0.06	0.05					2.45	Ordnance Datum	2.2	mid	0.0787401	0.0787401	-2.43	-1.12						1.19
UBA26170	Perez et al. 2015. JQS. 30(8) - PLOO	3	Isles of Scilly	49.9212	-6.30848	1	1220	31	1146	112	83	peat	Carex sp. seeds			nd	0.43			hand core	0.01			0.01						0.06	0.05					2.45	Ordnance Datum	2.2	mid	0.0787401	0.0787401	-2.43	-1.12						1.19
UBA26171	Perez et al. 2015. JQS. 30(8) - PLOO	3	Isles of Scilly	49.9212	-6.30848	1	1398	39	1312	61	40	peat	R. subgen. Batrachium seeds			nd	0.58			hand core	0.01			0.01						0.06	0.05					2.3	Ordnance Datum	2.05	mid	0.0787401	0.0787401	-2.43	-1.12						1.19
UBA26172	Perez et al. 2015. JQS. 30(8) - PLOO	3	Isles of Scilly	49.9212	-6.30848	1	1359	34	1289	47	102	peat	R. subgen. Batrachium seeds			nd	0.67			hand core	0.01			0.01						0.06	0.05					2.21	Ordnance Datum	1.96	mid	0.0787401	0.0787401	-2.43	-1.12						1.19
UBA26173	Perez et al. 2015. JQS. 30(8) - PLOO	3	Isles of Scilly	49.9212	-6.30848	1	1963	30	1914	76	82	peat	Carex sp. seeds			nd	1.04			hand core	0.01			0.01						0.06	0.05					1.84	Ordnance Datum	1.59	mid	0.0787401	0.0787401	-2.43	-1.12						1.19
UBA26174	Perez et al. 2015. JQS. 30(8) - PLOO	3	Isles of Scilly	49.9212	-6.30848	1	2370	34	2399	277	65	peat	Carex sp. seeds			nd	1.41			hand core	0.01			0.01						0.06	0.05					1.47	Ordnance Datum	1.22	mid	0.0787401	0.0787401	-2.43	-1.12						1.19
UBA26175	Perez et al. 2015. JQS. 30(8) - PLOO	3	Isles of Scilly	49.9212	-6.30848	1	2929	29	3079	87	101	peat	Carex sp. seeds			nd	1.82			hand core	0.01			0.01						0.06	0.05					1.06	Ordnance Datum	0.81	mid	0.0787401	0.0787401	-2.43	-1.12						1.19
UBA26176	Perez et al. 2015. JQS. 30(8) - PLOO	3	Isles of Scilly	49.9212	-6.30848	1	2921	31	3066	95	98	peat	Carex sp. seeds			nd	2			hand core	0.01			0.01						0.06	0.05					0.88	Ordnance Datum	0.63	mid	0.0787401	0.0787401	-2.43	-1.12						1.19
																																								0	0
																																								0	0
																																								0	0
																																								0	0
																																								0	0
																																								0	0
																																								0	0
																																								0	0
																																								0	0
																																								0	0
																																								0	0
																																								0	0
																																								0	0
																																								0	0
																																								0	0
																																								0	0
																																								0	0
																																								0	0
																																								0	0
																																								0	0
																																								0	0
																																								0	0
																																								0	0
																																								0	0
																																								0	0
																																								0	0
																																								0	0
																																								0	0
																																								0	0
																																								0	0
																																								0	0
																																								0	0
																																								0	0
																																								0	0
																																								0	0
																																								0	0
																																								0	0
																																								0	0
																																								0	0
																																								0	0
																																								0	0
																																								0	0
																																								0	0
																																								0	0
																																								0	0
																																								0	0
																																								0	0
																																								0	0
																																								0	0
																																								0	0
																																								0	0
																																								0	0
																																								0	0
																																								0	0
																																								0	0
																																								0	0
																																								0	0
																																								0	0
																																								0	0
																																								0	0
																																								0	0
																																								0	0
																																								0	0
																																								0	0
																																								0	0
																																								0	0
																																								0	0
																																								0	0
																																								0	0
																																								0	0
																																								0	0
																																								0	0
																																								0	0
																																								0	0
																																								0	0
																																								0	0
																																								0	0
																																								0	0
																																								0	0
																																								0	0
																																								0	0
																																								0	0
																																								0	0
																																								0	0
																																								0	0
																																								0	0
																																								0	0
																																								0	0
																																								0	0
																																								0	0
																																								0	0
																																								0	0
																																								0	0
																																								0	0
																																								0	0
																																								0	0
																																								0	0
																																								0	0
																																								0	0
																																								0	0
																																								0	0
																																								0	0
																																								0	0
																																								0	0
																																								0	0
																																								0	0
																																								0	0
																																								0	0
																																								0	0
																																								0	0
																																								0	0
																																								0	0
																																								0	0
																																								0	0
																																								0	0
																																								0	0
																																								0	0
																																								0	0
																																								0	0
																																								0	0
																																								0	0
																																								0	0
																																								0	0
																																								0	0
																																								0	0
																																								0	0
																																								0	0
																																								0	0
																																								0	0
																																								0	0
																																								0	0
																																								0	0
																																								0	0
																																								0	0
																																								0	0
																																								0	0
																																								0	0
																																								0	0
																																								0	0
																																								0	0
																																								0	0
																																								0	0
																																								0	0
																																								0	0
																																								0	0
																																								0	0
																																								0	0
																																								0	0
																																								0	0
																																								0	0
																																								0	0
																																								0	0
																																								0	0
																																								0	0
																																								0	0
																																								0	0
																																								0	0
																																								0	0
																																								0	0
																																								0	0
																																								0	0
																																								0	0
																																								0	0
																																								0	0
																																								0	0
																																								0	0
																																								0	0
																																								0	0
																																								0	0
																																								0	0
																																								0	0
																																								0	0
																																								0	0
																																								0	0
																																								0	0
																																								0	0
																																								0	0
																																								0	0
																																								0	0
																																								0	0
																																								0	0
																																								0	0
																																								0	0
																																								0	0
																																								0	0
																																								0	0
																																								0	0
																																								0	0
																																								0	0
																																								0	0
																																								0	0
																																								0	0
																																								0	0
																																								0	0
																																								0	0
																																								0	0
																																								0	0
																																								0	0
																																								0	0
																																								0	0
																																								0	0
																																								0	0
																																								0	0
																																								0	0
																																								0	0
																																								0	0
																																								0	0
																																								0	0
																																								0	0
																																								0	0
																																								0	0
																																								0	0
																																								0	0
																																								0	0
																																								0	0
																																								0	0
																																								0	0
																																								0	0
																																								0	0
																																								0	0
																																								0	0
																																								0	0
																																								0	0
																																								0	0
																																								0	0
																																								0	0
																																								0	0
																																								0	0
																																								0	0
																																								0	0
																																								0	0
																																								0	0
																																								0	0
																																								0	0
																																								0	0
																																								0	0
																																								0	0
																																								0	0
																																								0	0
																																								0	0
																																								0	0
																																								0	0
																																								0	0
																																								0	0
																																								0	0
																																								0	0
																																								0	0
																																								0	0
																																								0	0
																																								0	0
																																								0	0
																																								0	0
																																								0	0
																																								0	0
																																								0	0
																																								0	0
																																								0	0
																																								0	0
																																								0	0
																																								0	0
																																								0	0
																																								0	0
																																								0	0
																																								0	0
																																								0	0
																																								0	0
																																								0	0
																																								0	0
																																								0	0
																																								0	0
																																								0	0
																																								0	0
																																								0	0
																																								0	0
																																								0	0
																																								0	0
																																								0	0
																																								0	0
																																								0	0
																																								0	0
																																								0	0
																																								0	0
																																								0	0
																																								0	0
																																								0	0
																																								0	0
																																								0	0
																																								0	0
																																								0	0
																																								0	0
																																								0	0
																																								0	0
																																								0	0
																																								0	0
																																								0	0
																																								0	0
																																								0	0
																																								0	0
																																								0	0
																																								0	0
																																								0	0
																																								0	0
																																								0	0
																																								0	0
																																								0	0
																																								0	0
																																								0	0
																																								0	0
																																								0	0
																																								0	0
																																								0	0
																																								0	0
																																								0	0
																																								0	0
																																								0	0
																																								0	0
																																								0	0
																																								0	0
																																								0	0
																																								0	0
																																								0	0
																																								0	0
																																								0	0
																																								0	0
																																								0	0
																																								0	0
																																								0	0
																																								0	0
																																								0	0
																																								0	0
																																								0	0
																																								0	0
																																								0	0
																																								0	0
																																								0	0
																																								0	0
																																								0	0
																																								0	0
																																								0	0
																																								0	0
																																								0	0
																																								0	0
																																								0	0
																																								0	0
																																								0	0
																																								0	0
																																								0	0
																																								0	0
																																								0	0
																																								0	0
																																								0	0
																																								0	0
																																								0	0
																																								0	0
																																								0	0
																																								0	0
																																								0	0
																																								0	0
																																								0	0
																																								0	0
																																								0	0
																																								0	0
																																								0	0
																																								0	0
																																								0	0
																																								0	0
																																								0	0
																																								0	0
																																								0	0
																																								0	0
																																								0	0
																																								0	0
																																								0	0
																																								0	0
																																								0	0
																																								0	0
																																								0	0
																																								0	0
																																								0	0
																																								0	0
																																								0	0
																																								0	0
																																								0	0
																																								0	0
																																								0	0
																																								0	0
																																								0	0
																																								0	0
																																								0	0
																																								0	0
																																								0	0
																																								0	0
																																								0	0
																																								0	0
																																								0	0
																																								0	0
																																								0	0
																																								0	0
																																								0	0
																																								0	0
																																								0	0
																																								0	0
																																								0	0
																																								0	0
																																								0	0
																																								0	0
																																								0	0
																																								0	0
																																								0	0
																																								0	0
																																								0	0
																																								0	0
																																								0	0
																																								0	0
																																								0	0
																																								0	0
																																								0	0
																																								0	0
																																								0	0
																																								0	0
																																								0	0
																																								0	0
																																								0	0
																																								0	0
																																								0	0
																																								0	0
																																								0	0
																																								0	0
																																								0	0
																																								0	0
																																								0	0
																																								0	0
																																								0	0
																																								0	0
																																								0	0
																																								0	0
																																								0	0
																																								0	0
																																								0	0
																																								0	0
																																								0	0
																																								0	0
																																								0	0
																																								0	0
																																								0	0
																																								0	0
																																								0	0
																																								0	0
																																								0	0
																																								0	0
																																								0	0
																																								0	0
																																								0	0
																																								0	0
																																								0	0
																																								0	0
																																								0	0
																																								0	0
																																								0	0
																																								0	0
																																								0	0
																																								0	0
																																								0	0
																																								0	0
																																								0	0
																																								0	0
																																								0	0
																																								0	0
																																								0	0
																																								0	0
																																								0	0
																																								0	0
																																								0	0
																																								0	0
																																								0	0
																																								0	0
																																								0	0
																																								0	0
																																								0	0
																																								0	0
																																								0	0
																																								0	0
																																								0	0
																																								0	0
																																								0	0
																																								0	0
																																								0	0
																																								0	0
																																								0	0
																																								0	0
																																								0	0
																																								0	0
																																								0	0
																																								0	0
																																								0	0
																																								0	0
																																								0	0
																																								0	0
																																								0	0
																																								0	0
																																								0	0
																																								0	0
																																								0	0
																																								0	0
																																								0	0
																																								0	0
																																								0	0
																																								0	0
																																								0	0
																																								0	0
																																								0	0
																																								0	0
																																								0	0
																																								0	0
																																								0	0
																																								0	0
																																								0	0
																																								0	0
																																								0	0
																																								0	0
																																								0	0
																																								0	0
																																								0	0
																																								0	0
																																								0	0
																																								0	0
																																								0	0
																																								0	0
																																								0	0
																																								0	0
																																								0	0
																																								0	0
																																								0	0
																																								0	0
																																								0	0
																																								0	0
																																								0	0
																																								0	0
																																								0	0
																																								0	0
																																								0	0
																																								0	0
																																								0	0
																																								0	0
																																								0	0
																																								0	0
																																								0	0
																																								0	0
																																								0	0
																																								0	0
																																								0	0
																																								0	0
																																								0	0
																																								0	0
																																								0	0
																																								0	0
																																								0	0
																																								0	0
																																								0	0
																																								0	0
																																								0	0
																																								0	0
																																								0	0
																																								0	0
																																								0	0
																																								0	0
																																								0	0
																																								0	0
																																								0	0
																																								0	0
																																								0	0
																																								0	0
																																								0	0
																																								0	0
																																								0	0
																																								0	0
																																								0	0
																																								0	0
																																								0	0
																																								0	0
																																								0	0
																																								0	0
																																								0	0
																																								0	0
																																								0	0
																																								0	0
																																								0	0
																																								0	0
																																								0	0
																																								0	0
																																								0	0
																																								0	0
																																								0	0
																																								0	0
																																								0	0
																																								0	0
																																								0	0
																																								0	0
																																								0	0
																																								0	0
																																								0	0
																																								0	0
																																								0	0
																																								0	0
																																								0	0
																																								0	0
																																								0	0
																																								0	0
																																								0	0
																																								0	0
																																								0	0
																																								0	0
																																								0	0
																																								0	0
																																								0	0
																																								0	0
																																								0	0
																																								0	0
																																								0	0
																																								0	0
																																								0	0
																																								0	0
																																								0	0
																																								0	0
																																								0	0
																																								0	0
																																								0	0
																																								0	0
																																								0	0
																																								0	0
																																								0	0
																																								0	0
																																								0	0
																																								0	0
																																								0	0
																																								0	0
																																								0	0
																																								0	0
																																								0	0
																																								0	0
																																								0	0
																																								0	0
																																								0	0
																																								0	0
																																								0	0
																																								0	0
																																								0	0
																																								0	0
																																								0	0
																																								0	0
																																								0	0
																																								0	0
																																								0	0
																																								0	0
																																								0	0
																																								0	0
																																								0	0
																																								0	0
																																								0	0
																																								0	0
																																								0	0
																																								0	0
																																								0	0
																																								0	0
																																								0	0
																																								0	0
																																								0	0
																																								0	0
																																								0	0
																																								0	0
																																								0	0
																																								0	0
																																								0	0
																																								0	0
																																								0	0
																																								0	0
																																								0	0
																																								0	0
																																								0	0
																																								0	0
																																								0	0
																																								0	0
																																								0	0
																																								0	0
																																								0	0
																																								0	0
																																								0	0
																																								0	0
																																								0	0
																																								0	0
																																								0	0
																																								0	0
																																								0	0
																																								0	0
																																								0	0
																																								0	0
																																								0	0
																																								0	0
																																								0	0
																																								0	0
																																								0	0
																																								0	0
																																								0	0
																																								0	0
																																								0	0
																																								0	0
																																								0	0
																																								0	0
																																								0	0
																																								0	0
																																								0	0
																																								0	0
																																								0	0
																																								0	0
																																								0	0
																																								0	0
																																								0	0
																																								0	0
																																								0	0
																																								0	0
																																								0	0
																																								0	0
																																								0	0
																																								0	0
																																								0	0
																																								0	0
																																								0	0
																																								0	0
																																								0	0
																																								0	0
																																								0	0
																																								0	0
																																								0	0
																																								0	0
																																								0	0
																																								0	0
																																								0	0
																																								0	0
																																								0	0
																																								0	0
																																								0	0
																																								0	0
																																								0	0
																																								0	0
																																								0	0
																																								0	0
																																								0	0
																																								0	0
																																								0	0
																																								0	0
																																								0	0
																																								0	0
																																								0	0
																																								0	0
																																								0	0
																																								0	0
																																								0	0
																																								0	0
																																								0	0
																																								0	0
																																								0	0
																																								0	0
																																								0	0
																																								0	0
																																								0	0
																																								0	0
																																								0	0
																																								0	0
																																								0	0
																																								0	0
																																								0	0
																																								0	0
																																								0	0
																																								0	0
																																								0	0
																																								0	0
																																								0	0
																																								0	0
																																								0	0
																																								0	0
																																								0	0
																																								0	0
																																								0	0
																																								0	0
																																								0	0
																																								0	0
																																								0	0
																																								0	0
																																								0	0
																																								0	0
																																								0	0
																																								0	0
																																								0	0
																																								0	0
																																								0	0
																																								0	0
																																								0	0
																																								0	0
																																								0	0
																																								0	0
																																								0	0
																																								0	0
																																								0	0
																																								0	0
																																								0	0
																																								0	0
																																								0	0
																																								0	0
																																								0	0
																																								0	0
																																								0	0
																																								0	0
																																								0	0
																																								0	0
																																								0	0
																																								0	0
																																								0	0
																																								0	0
																																								0	0
																																								0	0
																																								0	0
																																								0	0
																																								0	0
																																								0	0
																																								0	0
																																								0	0
																																								0	0
																																								0	0
																																								0	0
																																								0	0
																																								0	0
																																								0	0
																																								0	0
																																								0	0
																																								0	0
																																								0	0
																																								0	0
																																								0	0
																																								0	0
																																								0	0
																																								0	0
																																								0	0
																																								0	0
																																								0	0
																																								0	0
																																								0	0
																																								0	0
																																								0	0
																																								0	0
																																								0	0
																																								0	0
																																								0	0
																																								0	0
																																								0	0
																																								0	0
																																								0	0
																																								0	0
																																								0	0
																																								0	0
																																								0	0
																																								0	0
																																								0	0
																																								0	0
																																								0	0
																																								0	0
																																								0	0
																																								0	0
																																								0	0
																																								0	0
																																								0	0
																																								0	0
																																								0	0
																																								0	0
																																								0	0
																																								0	0
																																								0	0
																																								0	0
																																								0	0
																																								0	0
																																								0	0
																																								0	0
																																								0	0
																																								0	0
																																								0	0
																																								0	0
																																								0	0
																																								0	0
																																								0	0
																																								0	0
																																								0	0
																																								0	0
																																								0	0
																																								0	0
																																								0	0
																																								0	0
																																								0	0
																																								0	0
																																								0	0
																																								0	0
																																								0	0
																																								0	0
																																								0	0
																																								0	0
																																								0	0
																																								0	0
																																								0	0
																																								0	0
																																								0	0
																																								0	0
																																								0	0
																																								0	0
																																								0	0
																																								0	0
																																								0	0
																																								0	0
																																								0	0
																																								0	0
																																								0	0
																																								0	0
																																								0	0
																																								0	0
																																								0	0
																																								0	0
																																								0	0
																																								0	0
																																								0	0
																																								0	0
																																								0	0
																																								0	0
																																								0	0
																																								0	0
																																								0	0
																																								0	0
																																								0	0
																																								0	0
																																								0	0
																																								0	0
																																								0	0
																																								0	0
																																								0	0
																																								0	0
																																								0	0
																																								0	0
																																								0	0
																																								0	0
																																								0	0
																																								0	0
																																								0	0
																																								0	0
																																								0	0
																																								0	0
																																								0	0
																																								0	0
																																								0	0
																																								0	0
																																								0	0
																																								0	0
																																								0	0
																																								0	0
																																								0	0
																																								0	0
																																								0	0
																																								0	0
																																								0	0
																																								0	0
																																								0	0
																																								0	0
																																								0	0
																																								0	0
																																								0	0
																																								0	0
																																								0	0
																																								0	0
																																								0	0
																																								0	0
																																								0	0
																																								0	0
																																								0	0
																																								0	0
																																								0	0
																																								0	0
																																								0	0
																																								0	0
																																								0	0
																																								0	0
																																								0	0
																																								0	0
																																								0	0
																																								0	0
																																								0	0
																																								0	0
																																								0	0
																																								0	0
																																								0	0
																																								0	0
																																								0	0
																																								0	0
																																								0	0
																																								0	0
																																								0	0
																																								0	0
																																								0	0
																																								0	0
																																								0	0
																																								0	0
																																								0	0
																																								0	0
																																								0	0
																																								0	0
																																								0	0
																																								0	0
																																								0	0
																																								0	0
																																								0	0
																																								0	0
																																								0	0
																																								0	0
																																								0	0
																																								0	0
																																								0	0
																																								0	0
																																								0	0
																																								0	0
																																								0	0
																																								0	0
																																								0	0
																																								0	0
																																								0	0
																																								0	0
																																								0	0
																																								0	0
																																								0	0
																																								0	0
																																								0	0
																																								0	0
																																								0	0
																																								0	0
																																								0	0
																																								0	0
																																								0	0
																																								0	0
																																								0	0
																																								0	0
																																								0	0
																																								0	0
																																								0	0
																																								0	0
																																								0	0
																																								0	0
																																								0	0
																																								0	0
																																								0	0
																																								0	0
																																								0	0
																																								0	0
																																								0	0
																																								0	0
																																								0	0
																																								0	0
																																								0	0
																																								0	0
																																								0	0
																																								0	0
																																								0	0
																																								0	0
																																								0	0
																																								0	0
																																								0	0
																																								0	0
																																								0	0
																																								0	0
																																								0	0
																																								0	0
																																								0	0
																																								0	0
																																								0	0
																																								0	0
																																								0	0
																																								0	0
																																								0	0
																																								0	0
																																								0	0
																																								0	0
																																								0	0
																																								0	0
																																								0	0
																																								0	0
																																								0	0
																																								0	0
																																								0	0
																																								0	0
																																								0	0
																																								0	0
																																								0	0
																																								0	0
																																								0	0
																																								0	0
																																								0	0
																																								0	0
																																								0	0
																																								0	0
																																								0	0
																																								0	0
																																								0	0
																																								0	0
																																								0	0
																																								0	0
																																								0	0
																																								0	0
																																								0	0
																																								0	0
																																								0	0
																																								0	0
																																								0	0
																																								0	0
																																								0	0
																																								0	0
																																								0	0
																																								0	0
																																								0	0
																																								0	0
																																								0	0
																																								0	0
																																								0	0
																																								0	0
																																								0	0
																																								0	0
																																								0	0
																																								0	0
																																								0	0
																																								0	0
																																								0	0
																																								0	0
																																								0	0
																																								0	0
																																								0	0
																																								0	0
																																								0	0
																																								0	0
																																								0	0
																																								0	0
																																								0	0
																																								0	0
																																								0	0
																																								0	0
																																								0	0
																																								0	0
																																								0	0
																																								0	0
																																								0	0
																																								0	0
																																								0	0
																																								0	0
																																								0	0
																																								0	0
																																								0	0
																																								0	0
																																								0	0
																																								0	0
																																								0	0
																																								0	0
																																								0	0
																																								0	0
																																								0	0
																																								0	0
																																								0	0
																																								0	0
																																								0	0
																																								0	0
																																								0	0
																																								0	0
																																								0	0
																																								0	0
																																								0	0
																																								0	0
																																								0	0
																																								0	0
																																								0	0
																																								0	0
																																								0	0
																																								0	0
																																								0	0
																																								0	0
																																								0	0
																																								0	0
																																								0	0
																																								0	0
																																								0	0
																																								0	0
																																								0	0
																																								0	0
																																								0	0
																																								0	0
																																								0	0
																																								0	0
																																								0	0
																																								0	0
																																								0	0
																																								0	0
																																								0	0
																																								0	0
																																								0	0
																																								0	0
																																								0	0
																																								0	0
																																								0	0
																																								0	0
																																								0	0
																																								0	0
																																								0	0
																																								0	0
																																								0	0
																																								0	0
																																								0	0
																																								0	0
																																								0	0
																																								0	0
																																								0	0
																																								0	0
																																								0	0
																																								0	0
																																								0	0
																																								0	0
																																								0	0
																																								0	0
																																								0	0
																																								0	0
																																								0	0
																																								0	0
																																								0	0
																																								0	0
																																								0	0
																																								0	0
																																								0	0
																																								0	0
																																								0	0
																																								0	0
																																								0	0
																																								0	0
																																								0	0
																																								0	0
																																								0	0
																																								0	0
																																								0	0
																																								0	0
																																								0	0
																																								0	0
																																								0	0
																																								0	0
																																								0	0
																																								0	0
																																								0	0
																																								0	0
																																								0	0
																																								0	0
																																								0	0
																																								0	0
																																								0	0
																																								0	0
																																								0	0
																																								0	0
																																								0	0
																																								0	0
																																								0	0
																																								0	0
																																								0	0
																																								0	0
																																								0	0
																																								0	0
																																								0	0
																																								0	0
																																								0	0
																																								0	0
																																								0	0
																																								0	0
																																								0	0
																																								0	0
																																								0	0
																																								0	0
																																								0	0
																																								0	0
																																								0	0
																																								0	0
																																								0	0
																																								0	0
																																								0	0
																																								0	0
																																								0	0
																																								0	0
																																								0	0
																																								0	0
																																								0	0
																																								0	0
																																								0	0
																																								0	0
																																								0	0
																																								0	0
																																								0	0
																																								0	0
																																								0	0
																																								0	0
																																								0	0
																																								0	0
																																								0	0
																																								0	0
																																								0	0
																																								0	0
																																								0	0
																																								0	0
																																								0	0
																																								0	0
																																								0	0
																																								0	0
																																								0	0
																																								0	0
																																								0	0
																																								0	0
																																								0	0
																																								0	0
																																								0	0
																																								0	0
																																								0	0
																																								0	0
																																								0	0
																																								0	0
																																								0	0
																																								0	0
																																								0	0
																																								0	0
																																								0	0
																																								0	0
																																								0	0
																																								0	0
																																								0	0
																																								0	0
																																								0	0
																																								0	0
																																								0	0
																																								0	0
																																								0	0
																																								0	0
																																								0	0
																																								0	0
																																								0	0
																																								0	0
																																								0	0
																																								0	0
																																								0	0
																																								0	0
																																								0	0
																																								0	0
																																								0	0
																																								0	0
																																								0	0
																																								0	0
																																								0	0
																																								0	0
																																								0	0
																																								0	0
																																								0	0
																																								0	0
																																								0	0
																																								0	0
																																								0	0
																																								0	0
																																								0	0
																																								0	0
																																								0	0
																																								0	0
																																								0	0
																																								0	0
																																								0	0
																																								0	0
																																								0	0
																																								0	0
																																								0	0
																																								0	0
																																								0	0
																																								0	0
																																								0	0
																																								0	0
																																								0	0
																																								0	0
																																								0	0
																																								0	0
																																								0	0
																																								0	0
																																								0	0
																																								0	0
																																								0	0
																																								0	0
																																								0	0
																																								0	0
																																								0	0
																																								0	0
																																								0	0
																																								0	0
																																								0	0
																																								0	0
																																								0	0
																																								0	0
																																								0	0
																																								0	0
																																								0	0
																																								0	0
																																								0	0
																																								0	0
																																								0	0
																																								0	0
																																								0	0
																																								0	0
																																								0	0
																																								0	0
																																								0	0
																																								0	0
																																								0	0
																																								0	0
																																								0	0
																																								0	0
																																								0	0
																																								0	0
																																								0	0
																																								0	0
																																								0	0
																																								0	0
																																								0	0
																																								0	0
																																								0	0
																																								0	0
																																								0	0
																																								0	0
																																								0	0
																																								0	0
																																								0	0
																																								0	0
																																								0	0
																																								0	0
																																								0	0
																																								0	0
																																								0	0
																																								0	0
																																								0	0
																																								0	0
																																								0	0
																																								0	0
																																								0	0
																																								0	0
																																								0	0
																																								0	0
																																								0	0
																																								0	0
																																								0	0
																																								0	0
																																								0	0
																																								0	0
																																								0	0
																																								0	0
																																								0	0
																																								0	0
																																								0	0
																																								0	0
																																								0	0
																																								0	0
																																								0	0
																																								0	0
																																								0	0
																																								0	0
																																								0	0
																																								0	0
																																								0	0
																																								0	0
																																								0	0
																																								0	0
																																								0	0
																																								0	0
																																								0	0
																																								0	0
																																								0	0
																																								0	0
																																								0	0
																																								0	0
																																								0	0
																																								0	0
																																								0	0
																																								0	0
																																								0	0
																																								0	0
																																								0	0
																																								0	0
																																								0	0
																																								0	0
																																								0	0
																																								0	0
																																								0	0
																																								0	0
																																								0	0
																																								0	0
																																								0	0
																																								0	0
																																								0	0
																																								0	0
																																								0	0
																																								0	0
																																								0	0
																																								0	0
																																								0	0
																																								0	0
																																								0	0
																																								0	0
																																								0	0
																																								0	0
																																								0	0
																																								0	0
																																								0	0
																																								0	0
																																								0	0
																																								0	0
																																								0	0
																																								0	0
																																								0	0
																																								0	0
																																								0	0
																																								0	0
																																								0	0
																																								0	0
																																								0	0
																																								0	0
																																								0	0
																																								0	0
																																								0	0
																																								0	0
																																								0	0
																																								0	0
																																								0	0
																																								0	0
																																								0	0
																																								0	0
																																								0	0
																																								0	0
																																								0	0
																																								0	0
																																								0	0
																																								0	0
																																								0	0
																																								0	0
																																								0	0
																																								0	0
																																								0	0
																																								0	0
																																								0	0
																																								0	0
																																								0	0
																																								0	0
																																								0	0
																																								0	0
																																								0	0
																																								0	0
																																								0	0
																																								0	0
																																								0	0
																																								0	0
																																								0	0
																																								0	0
																																								0	0
																																								0	0
																																								0	0
																																								0	0
																																								0	0
																																								0	0
																																								0	0
																																								0	0
																																								0	0
																																								0	0
																																								0	0
																																								0	0
																																								0	0
																																								0	0
																																								0	0
																																								0	0
																																								0	0
																																								0	0
																																								0	0
																																								0	0
																																								0	0
																																								0	0
																																								0	0
																																								0	0
																																								0	0
																																								0	0
																																								0	0
																																								0	0
																																								0	0
																																								0	0
																																								0	0
																																								0	0
																																								0	0
																																								0	0
																																								0	0
																																								0	0
																																								0	0
																																								0	0
																																								0	0
																																								0	0
																																								0	0
																																								0	0
																																								0	0
																																								0	0
																																								0	0
																																								0	0
																																								0	0
																																								0	0
																																								0	0
																																								0	0
																																								0	0
																																								0	0
																																								0	0
																																								0	0
																																								0	0
																																								0	0
																																								0	0
																																								0	0
																																								0	0
																																								0	0
																																								0	0
																																								0	0
																																								0	0
																																								0	0
																																								0	0
																																								0	0
																																								0	0
																																								0	0
																																								0	0
																																								0	0
																																								0	0
																																								0	0
																																								0	0
																																								0	0
																																								0	0
																																								0	0
																																								0	0
																																								0	0
																																								0	0
																																								0	0
																																								0	0
																																								0	0
																																								0	0
																																								0	0
																																								0	0
																																								0	0
																																								0	0
																																								0	0
																																								0	0
																																								0	0
																																								0	0
																																								0	0
																																								0	0
																																								0	0
																																								0	0
																																								0	0
																																								0	0
																																								0	0
																																								0	0
																																								0	0
																																								0	0
																																								0	0
																																								0	0
																																								0	0
																																								0	0
																																								0	0
																																								0	0
																																								0	0
																																								0	0
																																								0	0
																																								0	0
																																								0	0
																																								0	0
																																								0	0
																																								0	0
																																								0	0
																																								0	0
																																								0	0
																																								0	0
																																								0	0
																																								0	0
																																								0	0
																																								0	0
																																								0	0
																																								0	0
																																								0	0
																																								0	0
																																								0	0
																																								0	0
																																								0	0
																																								0	0
																																								0	0
																																								0	0
																																								0	0
																																								0	0
																																								0	0
																																								0	0
																																								0	0
																																								0	0
																																								0	0
																																								0	0
																																								0	0
																																								0	0
																																								0	0
																																								0	0
																																								0	0
																																								0	0
																																								0	0
																																								0	0
																																								0	0
																																								0	0
																																								0	0
																																								0	0
																																								0	0
																																								0	0
																																								0	0
																																								0	0
																																								0	0
																																								0	0
																																								0	0
																																								0	0
																																								0	0
																																								0	0
																																								0	0
																																								0	0
																																								0	0
																																								0	0
																																								0	0
																																								0	0
																																								0	0
																																								0	0
																																								0	0
																																								0	0
																																								0	0
																																								0	0
																																								0	0
																																								0	0
																																								0	0
																																								0	0
																																								0	0
																																								0	0
																																								0	0
																																								0	0
																																								0	0
																																								0	0
																																								0	0
																																								0	0
																																								0	0
																																								0	0
																																								0	0
																																								0	0
																																								0	0
																																								0	0
																																								0	0
																																								0	0
																																								0	0
																																								0	0
																																								0	0
																																								0	0
																																								0	0
																																								0	0
																																								0	0
																																								0	0
																																								0	0
																																								0	0
																																								0	0
																																								0	0
																																								0	0
																																								0	0
																																								0	0
																																								0	0
																																								0	0
																																								0	0
																																								0	0
																																								0	0
																																								0	0
																																								0	0
																																								0	0
																																								0	0
																																								0	0
																																								0	0
																																								0	0
																																								0	0
																																								0	0
																																								0	0
																																								0	0
																																								0	0
																																								0	0
																																								0	0
																																								0	0
																																								0	0
																																								0	0
																																								0	0
																																								0	0
																																								0	0
																																								0	0
																																								0	0
																																								0	0
																																								0	0
																																								0	0
																																								0	0
																																								0	0
																																								0	0
																																								0	0
																																								0	0
																																								0	0
																																								0	0
																																								0	0
																																								0	0
																																								0	0
																																								0	0
																																								0	0
																																								0	0
																																								0	0
																																								0	0
																																								0	0
																																								0	0
																																								0	0
																																								0	0
																																								0	0
																																								0	0
																																								0	0
																																								0	0
																																								0	0
																																								0	0
																																								0	0
																																								0	0
																																								0	0
																																								0	0
																																								0	0
																																								0	0
																																								0	0
																																								0	0
																																								0	0
																																								0	0
																																								0	0
																																								0	0
																																								0	0
																																								0	0
																																								0	0
																																								0	0
																																								0	0
																																								0	0
																																								0	0
																																								0	0
																																								0	0
																																								0	0
																																								0	0
																																								0	0
																																								0	0
																																								0	0
																																								0	0
																																								0	0
																																								0	0
																																								0	0
																																								0	0
																																								0	0
																																								0	0
																																								0	0
																																								0	0
																																								0	0
																																								0	0
																																								0	0
																																								0	0
																																								0	0
																																								0	0
																																								0	0
																																								0	0
																																								0	0
																																								0	0
																																								0	0
																																								0	0
																																								0	0
																																								0	0
																																								0	0
																																								0	0
																																								0	0
																																								0	0
																																								0	0
																																								0	0
																																								0	0
																																								0	0
																																								0	0
[truncated: 2,996 more rows]
[truncated: 28 more columns]

## Sheet: Short-form
Unique sample ID	Reference	Region code	Sub-region	Latitude	Longitude	Dating method	Corrected age (14C a BP)	Corrected age uncertainty (14C a)	Age (cal a BP)	Age 2σ Uncertainty + (cal a)	Age 2σ Uncertainty - (cal a)	Sample depth/overburden thickness (m)	Depth to consolidated substrate (m)	Sample elevation (m MSL)	Sample elevation uncertainty + (m)	Sample elevation uncertainty - (m)	Type	Primary indicator type	Secondary indicator type	Supporting evidence	Sample indicative meaning	RSL (m)	RSL 2σ Uncertainty + (m)	RSL 2σ Uncertainty - (m)	Corrected RSL (m)	Corrected RSL error + (m)	Corrected RSL error - (m)	Correction type	Reject	Why reject?	Notes
1	2	3	4	5	6	7	8	9	9	10	11	17	18	38	40	41	52	53	54	55	56	68	69	70	71	72	73	74	75	76	77
SUERC-40874	SA2-5/2	3	Isles of Scilly	49.9352	-6.31564	1	5965	35	6796	96	117	0.01	0	-8.58	0.304179	0.304179	1	5 = Sedimentary (e.g., deltaic, estuarine, wetland, lacustrine, marine facies)	Freshwater/Terrestrial limiting	palynology, lithostratigraphy	(MTL+HAT)/2	-10.16	0.304179	0.304179	-10.0618	0.304179	0.304179	palaeotidal	0	0	2.36345
SUERC-40875	SA2-5/2	3	Isles of Scilly	49.9352	-6.31564	1	6010	35	6851	94	101	0.01	0	-8.58	0.304179	0.304179	1	5 = Sedimentary (e.g., deltaic, estuarine, wetland, lacustrine, marine facies)	Freshwater/Terrestrial limiting	palynology, lithostratigraphy	(MTL+HAT)/2	-10.16	0.304179	0.304179	-10.0626	0.304179	0.304179	palaeotidal	0	0	2.36465
SUERC-28993	SA2-5/2	3	Isles of Scilly	49.9352	-6.31564	1	6010	35	6851	94	101	0.01	0	-8.58	0.304179	0.304179	1	5 = Sedimentary (e.g., deltaic, estuarine, wetland, lacustrine, marine facies)	Freshwater/Terrestrial limiting	palynology, lithostratigraphy	(MTL+HAT)/2	-10.16	0.304179	0.304179	-10.0626	0.304179	0.304179	palaeotidal	0	0	2.36465
SUERC-40876	SA2-5/2	3	Isles of Scilly	49.9352	-6.31564	1	6120	35	7002	154	95	0.11	0	-8.68	0.304179	0.304179	1	5 = Sedimentary (e.g., deltaic, estuarine, wetland, lacustrine, marine facies)	Freshwater/Terrestrial limiting	palynology, lithostratigraphy	(MTL+HAT)/2	-10.26	0.304179	0.304179	-10.1647	0.304179	0.304179	palaeotidal	0	0	2.36804
SUERC-40877	SA2-5/2	3	Isles of Scilly	49.9352	-6.31564	1	6170	35	7076	91	110	0.11	0	-8.68	0.304179	0.304179	1	5 = Sedimentary (e.g., deltaic, estuarine, wetland, lacustrine, marine facies)	Freshwater/Terrestrial limiting	palynology, lithostratigraphy	(MTL+HAT)/2	-10.26	0.304179	0.304179	-10.1679	0.304179	0.304179	palaeotidal	0	0	2.37314
SUERC-28994	SA2-5/2	3	Isles of Scilly	49.9352	-6.31564	1	6175	30	7078	88	92	0.11	0	-8.68	0.304179	0.304179	1	5 = Sedimentary (e.g., deltaic, estuarine, wetland, lacustrine, marine facies)	Freshwater/Terrestrial limiting	palynology, lithostratigraphy	(MTL+HAT)/2	-10.26	0.304179	0.304179	-10.168	0.304179	0.304179	palaeotidal	0	0	2.37328
SUERC-40881	SA2-5/2	3	Isles of Scilly	49.9352	-6.31564	1	6160	35	7070	93	111	0.14	0	-8.71	0.304179	0.304179	1	5 = Sedimentary (e.g., deltaic, estuarine, wetland, lacustrine, marine facies)	Freshwater/Terrestrial limiting	palynology, lithostratigraphy	(MTL+HAT)/2	-10.29	0.304179	0.304179	-10.1977	0.304179	0.304179	palaeotidal	0	0	2.37273
SUERC-40882	SA2-5/2	3	Isles of Scilly	49.9352	-6.31564	1	6170	35	7076	91	110	0.14	0	-8.71	0.304179	0.304179	1	5 = Sedimentary (e.g., deltaic, estuarine, wetland, lacustrine, marine facies)	Freshwater/Terrestrial limiting	palynology, lithostratigraphy	(MTL+HAT)/2	-10.29	0.304179	0.304179	-10.1979	0.304179	0.304179	palaeotidal	0	0	2.37314
OxA-22484	SA2-5/2	3	Isles of Scilly	49.9352	-6.31564	1	6134	34	7033	127	94	0.14	0	-8.71	0.304179	0.304179	1	5 = Sedimentary (e.g., deltaic, estuarine, wetland, lacustrine, marine facies)	Freshwater/Terrestrial limiting	palynology, lithostratigraphy	(MTL+HAT)/2	-10.29	0.304179	0.304179	-10.1961	0.304179	0.304179	palaeotidal	0	0	2.37018
SUERC-40883	SA2-5/2	3	Isles of Scilly	49.9352	-6.31564	1	6325	35	7256	63	87	0.2	0	-8.77	0.304179	0.304179	1	5 = Sedimentary (e.g., deltaic, estuarine, wetland, lacustrine, marine facies)	Freshwater/Terrestrial limiting	palynology, lithostratigraphy	(MTL+HAT)/2	-10.35	0.304179	0.304179	-10.2657	0.304179	0.304179	palaeotidal	0	0	2.38556
SUERC-40884	SA2-5/2	3	Isles of Scilly	49.9352	-6.31564	1	6315	35	7244	65	75	0.2	0	-8.77	0.304179	0.304179	1	5 = Sedimentary (e.g., deltaic, estuarine, wetland, lacustrine, marine facies)	Freshwater/Terrestrial limiting	palynology, lithostratigraphy	(MTL+HAT)/2	-10.35	0.304179	0.304179	-10.2652	0.304179	0.304179	palaeotidal	0	0	2.38474
SUERC-28995	SA2-5/2	3	Isles of Scilly	49.9352	-6.31564	1	6980	35	7815	113	106	0.27	0	-8.84	0.304179	0.304179	1	5 = Sedimentary (e.g., deltaic, estuarine, wetland, lacustrine, marine facies)	Freshwater/Terrestrial limiting	palynology, lithostratigraphy	(MTL+HAT)/2	-10.42	0.304179	0.304179	-10.3599	0.304179	0.304179	palaeotidal	0	0	2.42414
SUERC-38099	SA2-5/5	3	Isles of Scilly	49.9357	-6.3165	1	7500	35	8336	53	132	0	0	-8.67	0.304179	0.304179	1	5 = Sedimentary (e.g., deltaic, estuarine, wetland, lacustrine, marine facies)	Freshwater/Terrestrial limiting	palynology, lithostratigraphy	(MTL+HAT)/2	-10.25	0.304179	0.304179	-10.2832	0.304179	0.304179	palaeotidal	0	0	2.57301
SUERC-38100	SA2-5/5	3	Isles of Scilly	49.9357	-6.3165	1	7695	35	8480	67	68	0	0	-8.67	0.304179	0.304179	1	5 = Sedimentary (e.g., deltaic, estuarine, wetland, lacustrine, marine facies)	Freshwater/Terrestrial limiting	palynology, lithostratigraphy	(MTL+HAT)/2	-10.25	0.304179	0.304179	-10.3198	0.304179	0.304179	palaeotidal	0	0	2.63135
OxA-25612	SA2-5/5	3	Isles of Scilly	49.9357	-6.3165	1	7490	45	8314	71	115	0.1	0	-8.77	0.304179	0.304179	1	5 = Sedimentary (e.g., deltaic, estuarine, wetland, lacustrine, marine facies)	Freshwater/Terrestrial limiting	palynology, lithostratigraphy	(MTL+HAT)/2	-10.35	0.304179	0.304179	-10.3777	0.304179	0.304179	palaeotidal	0	0	2.5641
SUERC-40872	SA2-5/5	3	Isles of Scilly	49.9357	-6.3165	1	8375	35	9415	61	112	0.1	0	-8.77	0.304179	0.304179	1	5 = Sedimentary (e.g., deltaic, estuarine, wetland, lacustrine, marine facies)	Freshwater/Terrestrial limiting	palynology, lithostratigraphy	(MTL+HAT)/2	-10.35	0.304179	0.304179	-10.5693	0.304179	0.304179	palaeotidal	0	0	2.8698
SUERC-40873	SA2-5/5	3	Isles of Scilly	49.9357	-6.3165	1	8740	35	9709	178	146	0.1	0	-8.77	0.304179	0.304179	1	5 = Sedimentary (e.g., deltaic, estuarine, wetland, lacustrine, marine facies)	Freshwater/Terrestrial limiting	palynology, lithostratigraphy	(MTL+HAT)/2	-10.35	0.304179	0.304179	-10.5817	0.304179	0.304179	palaeotidal	0	0	2.8895
SUERC-38101	SA2-5/5	3	Isles of Scilly	49.9357	-6.3165	1	10535	35	12501	103	93	0.11	0	-8.78	0.304179	0.304179	1	5 = Sedimentary (e.g., deltaic, estuarine, wetland, lacustrine, marine facies)	Freshwater/Terrestrial limiting	palynology, lithostratigraphy	(MTL+HAT)/2	-10.36	0.304179	0.304179	-10.8386	0.304179	0.304179	palaeotidal	0	0	3.2834
SUERC-38102	SA2-5/5	3	Isles of Scilly	49.9357	-6.3165	1	10670	35	12649	57	79	0.11	0	-8.78	0.304179	0.304179	1	5 = Sedimentary (e.g., deltaic, estuarine, wetland, lacustrine, marine facies)	Freshwater/Terrestrial limiting	palynology, lithostratigraphy	(MTL+HAT)/2	-10.36	0.304179	0.304179	-10.8576	0.304179	0.304179	palaeotidal	0	0	3.31357
SUERC-38103	SA2-5/5	3	Isles of Scilly	49.9357	-6.3165	1	10950	35	12785	119	74	0.25	0	-8.92	0.304179	0.304179	1	5 = Sedimentary (e.g., deltaic, estuarine, wetland, lacustrine, marine facies)	Freshwater/Terrestrial limiting	palynology, lithostratigraphy	(MTL+HAT)/2	-10.5	0.304179	0.304179	-11.0149	0.304179	0.304179	palaeotidal	0	0	3.34128
SUERC-38104	SA2-5/5	3	Isles of Scilly	49.9357	-6.3165	1	11035	35	12899	125	117	0.25	0	-8.92	0.304179	0.304179	1	5 = Sedimentary (e.g., deltaic, estuarine, wetland, lacustrine, marine facies)	Freshwater/Terrestrial limiting	palynology, lithostratigraphy	(MTL+HAT)/2	-10.5	0.304179	0.304179	-11.0295	0.304179	0.304179	palaeotidal	0	0	3.36452
SUERC-38108	SA2-5/5	3	Isles of Scilly	49.9357	-6.3165	1	11315	40	13162	99	83	0.38	0	-9.05	0.304179	0.304179	1	5 = Sedimentary (e.g., deltaic, estuarine, wetland, lacustrine, marine facies)	Freshwater/Terrestrial limiting	palynology, lithostratigraphy	(MTL+HAT)/2	-10.63	0.304179	0.304179	-11.1901	0.304179	0.304179	palaeotidal	0	0	3.41339
SUERC-38109	SA2-5/5	3	Isles of Scilly	49.9357	-6.3165	1	11385	35	13227	75	92	0.38	0	-9.05	0.304179	0.304179	1	5 = Sedimentary (e.g., deltaic, estuarine, wetland, lacustrine, marine facies)	Freshwater/Terrestrial limiting	palynology, lithostratigraphy	(MTL+HAT)/2	-10.63	0.304179	0.304179	-11.1973	0.304179	0.304179	palaeotidal	0	0	3.42473
SUERC-32917	SA2-7	3	Isles of Scilly	49.9378	-6.31658	1	5360	30	6149	126	144	0	0	-6.67	0.304179	0.304179	0	5 = Sedimentary (e.g., deltaic, estuarine, wetland, lacustrine, marine facies)	Precise marsh estimate	salt-marsh foraminifera; transfer function (Massey et al., 2006)	2.45	-9.12	0.690598	0.690598	-8.95409	0.653166	0.653166	palaeotidal	0	0	2.34935
SUERC-32918	SA2-7	3	Isles of Scilly	49.9378	-6.31658	1	5445	30	6244	53	43	0.09	0	-6.76	0.304179	0.304179	0	5 = Sedimentary (e.g., deltaic, estuarine, wetland, lacustrine, marine facies)	Freshwater to high marsh transition	lithostratigraphy; biostratigraphy	(MHWS+HAT)/2	-9.595	0.502519	0.502519	-9.40535	0.481491	0.481491	palaeotidal	0	0	2.35142
OxA-23861	SA2-7	3	Isles of Scilly	49.9378	-6.31658	1	5720	55	6517	134	112	0.09	0	-6.76	0.304179	0.304179	0	5 = Sedimentary (e.g., deltaic, estuarine, wetland, lacustrine, marine facies)	Freshwater to high marsh transition	lithostratigraphy; biostratigraphy	(MHWS+HAT)/2	-9.595	0.502519	0.502519	-9.41204	0.482224	0.482224	palaeotidal	0	0	2.35737
OxA-25680	SA2-8	3	Isles of Scilly	49.9378	-6.31658	1	5435	32	6241	52	50	0.02	0	-6.69	0.304179	0.304179	0	5 = Sedimentary (e.g., deltaic, estuarine, wetland, lacustrine, marine facies)	Precise marsh estimate	salt-marsh foraminifera; transfer function (Massey et al., 2006)	2.61	-9.3	0.690598	0.690598	-9.12533	0.653602	0.653602	palaeotidal	0	0	2.35135
SUERC-38241	SA2-8	3	Isles of Scilly	49.9378	-6.31658	1	5590	30	6361	74	58	0.09	0	-6.76	0.304179	0.304179	0	5 = Sedimentary (e.g., deltaic, estuarine, wetland, lacustrine, marine facies)	Freshwater to high marsh transition	palynology, lithostratigraphy	(MHWS+HAT)/2	-9.595	0.502519	0.502519	-9.40822	0.481805	0.481805	palaeotidal	0	0	2.35397
OxA-25681	SA2-8	3	Isles of Scilly	49.9378	-6.31658	1	5570	32	6354	52	55	0.09	0	-6.76	0.304179	0.304179	0	5 = Sedimentary (e.g., deltaic, estuarine, wetland, lacustrine, marine facies)	Freshwater to high marsh transition	palynology, lithostratigraphy	(MHWS+HAT)/2	-9.595	0.502519	0.502519	-9.40804	0.481787	0.481787	palaeotidal	0	0	2.35382
OxA-25690	SA2-8	3	Isles of Scilly	49.9378	-6.31658	1	5784	33	6587	74	90	0.21	0	-6.88	0.304179	0.304179	1	5 = Sedimentary (e.g., deltaic, estuarine, wetland, lacustrine, marine facies)	Freshwater/Terrestrial limiting	palynology, lithostratigraphy	(MTL+HAT)/2	-8.46	0.304179	0.304179	-8.35899	0.304179	0.304179	palaeotidal	0	0	2.3589
SUERC-38084	SA2-8	3	Isles of Scilly	49.9378	-6.31658	1	6040	35	6889	90	99	0.27	0	-6.94	0.304179	0.304179	1	5 = Sedimentary (e.g., deltaic, estuarine, wetland, lacustrine, marine facies)	Freshwater/Terrestrial limiting	palynology, lithostratigraphy	(MTL+HAT)/2	-8.52	0.304179	0.304179	-8.42312	0.304179	0.304179	palaeotidal	0	0	2.36548
SUERC-32919	SA11-1	3	Isles of Scilly	49.9574	-6.26494	1	6215	35	7107	139	100	0.02	0	-9.18	0.304179	0.304179	0	5 = Sedimentary (e.g., deltaic, estuarine, wetland, lacustrine, marine facies)	Precise marsh estimate	salt-marsh foraminifera; transfer function (Massey et al., 2006)	2.59	-11.77	0.6727	0.6727	-11.6213	0.642156	0.642156	palaeotidal	0	0	2.37528
OxA-25614	SA11-1	3	Isles of Scilly	49.9574	-6.26494	1	5995	40	6834	107	95	0.05	0	-9.22	0.304179	0.304179	0	5 = Sedimentary (e.g., deltaic, estuarine, wetland, lacustrine, marine facies)	Precise marsh estimate	salt-marsh foraminifera; transfer function (Massey et al., 2006)	2.61	-11.83	0.690598	0.690598	-11.6687	0.656419	0.656419	palaeotidal	0	0	2.36428
OxA-25613	SA11-2	3	Isles of Scilly	49.9574	-6.26508	1	6130	40	7025	135	113	0	0	-9.47	0.304179	0.304179	1	5 = Sedimentary (e.g., deltaic, estuarine, wetland, lacustrine, marine facies)	Freshwater/Terrestrial limiting	palynology, lithostratigraphy, nil foraminifera	(MTL+HAT)/2	-11.05	0.304179	0.304179	-10.9557	0.304179	0.304179	palaeotidal	0	0	2.36963
OxA-25790	SA11-3	3	Isles of Scilly	49.9575	-6.26506	1	9185	45	10345	145	103	0	0	-9.47	0.304179	0.304179	1	5 = Sedimentary (e.g., deltaic, estuarine, wetland, lacustrine, marine facies)	Freshwater/Terrestrial limiting	palynology, lithostratigraphy, sparse foraminifera	(MTL+HAT)/2	-11.05	0.304179	0.304179	-11.3138	0.304179	0.304179	palaeotidal	0	0	2.94071
SUERC-26629	CISMAS-SA2-5-1	3	Isles of Scilly	49.9352	-6.3156	1	6230	35	7164	89	150	0	0	-8.66	0.0782624	0.0782624	1	5 = Sedimentary (e.g., deltaic, estuarine, wetland, lacustrine, marine facies)	Freshwater/Terrestrial limiting	exposed peat	(MTL+HAT)/2	-10.24	0.0782624	0.0782624	-10.1517	0.0782624	0.0782624	palaeotidal	0	0	2.37922
SUERC-26630	CISMAS-SA2-5-3a	3	Isles of Scilly	49.9353	-6.31558	1	5680	35	6460	102	105	0	0	-8.56	0.0782624	0.0782624	1	5 = Sedimentary (e.g., deltaic, estuarine, wetland, lacustrine, marine facies)	Freshwater/Terrestrial limiting	exposed peat	(MTL+HAT)/2	-10.14	0.0782624	0.0782624	-10.0373	0.0782624	0.0782624	palaeotidal	0	0	2.35613
OxA-21892	CISMAS-SA2-5-3b	3	Isles of Scilly	49.9353	-6.31558	1	5614	37	6385	82	77	0	0	-8.56	0.0782624	0.0782624	1	5 = Sedimentary (e.g., deltaic, estuarine, wetland, lacustrine, marine facies)	Freshwater/Terrestrial limiting	exposed peat	(MTL+HAT)/2	-10.14	0.0782624	0.0782624	-10.0362	0.0782624	0.0782624	palaeotidal	0	0	2.35449
SUERC-26631	IMAG-3	3	Isles of Scilly	49.9363	-6.31547	1	5860	35	6684	91	118	0	0	-7.32	0.0782624	0.0782624	1	5 = Sedimentary (e.g., deltaic, estuarine, wetland, lacustrine, marine facies)	Freshwater/Terrestrial limiting	exposed peat	(MTL+HAT)/2	-8.9	0.0782624	0.0782624	-8.80032	0.0782624	0.0782624	palaeotidal	0	0	2.36101
OxA-22578	LPTR1	3	Isles of Scilly	49.9437	-6.32583	1	2896	26	3028	114	75	0.01	0	-0.3	0.0782624	0.0782624	0	5 = Sedimentary (e.g., deltaic, estuarine, wetland, lacustrine, marine facies)	Precise marsh estimate	salt-marsh foraminifera; transfer function (Massey et al., 2006)	2.39	-2.69	0.783916	0.783916	-2.53247	0.732781	0.732781	palaeotidal	0	0	2.3539
OxA-22579	LPTR1	3	Isles of Scilly	49.9437	-6.32583	1	2824	29	2925	78	73	0.05	0	-0.34	0.0782624	0.0782624	0	5 = Sedimentary (e.g., deltaic, estuarine, wetland, lacustrine, marine facies)	Precise marsh estimate	salt-marsh foraminifera; transfer function (Massey et al., 2006)	2.52	-2.86	0.62492	0.62492	-2.69481	0.584619	0.584619	palaeotidal	0	0	2.3548
OxA-22580	LPTR1	3	Isles of Scilly	49.9437	-6.32583	1	2953	39	3112	112	127	0.07	0	-0.36	0.0782624	0.0782624	0	5 = Sedimentary (e.g., deltaic, estuarine, wetland, lacustrine, marine facies)	Precise marsh estimate	salt-marsh foraminifera; transfer function (Massey et al., 2006)	2.58	-2.94	0.62492	0.62492	-2.76751	0.583818	0.583818	palaeotidal	0	0	2.35152
SUERC-28999	LPTR1	3	Isles of Scilly	49.9437	-6.32583	1	3090	30	3296	80	71	0.13	0	-0.42	0.0782624	0.0782624	0	5 = Sedimentary (e.g., deltaic, estuarine, wetland, lacustrine, marine facies)	Precise marsh estimate	salt-marsh foraminifera; transfer function (Massey et al., 2006)	2.98	-3.4	0.644767	0.644767	-3.19459	0.601002	0.601002	palaeotidal	0	0	2.34629
161/LPTR1-1	LPTR1	3	Isles of Scilly	49.9437	-6.32583	3	0	0	3280	380	380	0.07	0	-0.36	0.0787401	0.0787401	0	5 = Sedimentary (e.g., deltaic, estuarine, wetland, lacustrine, marine facies)	Precise marsh estimate	salt-marsh foraminifera; transfer function (Massey et al., 2006)	2.58	-2.94	0.62498	0.62498	-2.76248	0.582684	0.582684	palaeotidal	0	0	2.34661
SUERC-43028	LPTR2	3	Isles of Scilly	49.9438	-6.32647	1	1574	29	1468	67	68	0.01	0	1.03	0.0782624	0.0782624	0	5 = Sedimentary (e.g., deltaic, estuarine, wetland, lacustrine, marine facies)	Precise marsh estimate	salt-marsh foraminifera; transfer function (Massey et al., 2006)	2.43	-1.4	0.62492	0.62492	-1.27802	0.594055	0.594055	palaeotidal	0	0	2.3935
SUERC-43029	LPTR2	3	Isles of Scilly	49.9438	-6.32647	1	1644	29	1548	68	131	0.01	0	1.03	0.0782624	0.0782624	0	5 = Sedimentary (e.g., deltaic, estuarine, wetland, lacustrine, marine facies)	Precise marsh estimate	salt-marsh foraminifera; transfer function (Massey et al., 2006)	2.43	-1.4	0.62492	0.62492	-1.27259	0.592683	0.592683	palaeotidal	0	0	2.38788
SUERC-43030	LPTR2	3	Isles of Scilly	49.9438	-6.32647	1	1734	25	1650	56	81	0.05	0	0.99	0.0782624	0.0782624	0	5 = Sedimentary (e.g., deltaic, estuarine, wetland, lacustrine, marine facies)	Precise marsh estimate	salt-marsh foraminifera; transfer function (Massey et al., 2006)	2.43	-1.44	0.62492	0.62492	-1.30568	0.590934	0.590934	palaeotidal	0	0	2.3807
SUERC-43034	LPTR2	3	Isles of Scilly	49.9438	-6.32647	1	1784	29	1705	109	86	0.05	0	0.99	0.0782624	0.0782624	0	5 = Sedimentary (e.g., deltaic, estuarine, wetland, lacustrine, marine facies)	Precise marsh estimate	salt-marsh foraminifera; transfer function (Massey et al., 2006)	2.43	-1.44	0.62492	0.62492	-1.30195	0.589992	0.589992	palaeotidal	0	0	2.37684
SUERC-43035	LPTR2	3	Isles of Scilly	49.9438	-6.32647	1	1854	20	1787	77	67	0.12	0	0.92	0.0782624	0.0782624	0	5 = Sedimentary (e.g., deltaic, estuarine, wetland, lacustrine, marine facies)	Precise marsh estimate	salt-marsh foraminifera; transfer function (Massey et al., 2006)	2.53	-1.61	0.62492	0.62492	-1.46048	0.588586	0.588586	palaeotidal	0	0	2.37107
SUERC-43036	LPTR2	3	Isles of Scilly	49.9438	-6.32647	1	1916	29	1864	77	120	0.12	0	0.92	0.0782624	0.0782624	0	5 = Sedimentary (e.g., deltaic, estuarine, wetland, lacustrine, marine facies)	Precise marsh estimate	salt-marsh foraminifera; transfer function (Massey et al., 2006)	2.53	-1.61	0.62492	0.62492	-1.45505	0.587266	0.587266	palaeotidal	0	0	2.36566
SUERC-29000	LPTR3	3	Isles of Scilly	49.9417	-6.33075	1	2435	30	2474	225	119	0.02	0	0.55	0.0782624	0.0782624	0	5 = Sedimentary (e.g., deltaic, estuarine, wetland, lacustrine, marine facies)	Freshwater to high marsh transition	lithostratigraphy; biostratigraphy; sparse foraminifera	(MHWS+HAT)/2	-2.285	0.407584	0.407584	-2.09987	0.381982	0.381982	palaeotidal	0	0	2.35544
SUERC-29001	LPTR3	3	Isles of Scilly	49.9417	-6.33075	1	2465	30	2572	141	193	0.1	0	0.47	0.0782624	0.0782624	0	5 = Sedimentary (e.g., deltaic, estuarine, wetland, lacustrine, marine facies)	Freshwater to high marsh transition	lithostratigraphy; biostratigraphy; sparse foraminifera	(MHWS+HAT)/2	-2.365	0.407584	0.407584	-2.17971	0.381961	0.381961	palaeotidal	0	0	2.3553
SUERC-29002	LPTR3	3	Isles of Scilly	49.9417	-6.33075	1	2620	30	2752	26	27	0.22	0	0.35	0.0782624	0.0782624	0	5 = Sedimentary (e.g., deltaic, estuarine, wetland, lacustrine, marine facies)	Freshwater to high marsh transition	lithostratigraphy; biostratigraphy; sparse foraminifera	(MHWS+HAT)/2	-2.485	0.407584	0.407584	-2.29943	0.381922	0.381922	palaeotidal	0	0	2.35505
161/LPTR3-1	LPTR3	3	Isles of Scilly	49.9417	-6.33075	3	0	0	2570	300	300	0.12	0	0.45	0.0787401	0.0787401	0	5 = Sedimentary (e.g., deltaic, estuarine, wetland, lacustrine, marine facies)	Freshwater to high marsh transition	lithostratigraphy; biostratigraphy; sparse foraminifera	(MHWS+HAT)/2	-2.385	0.407676	0.407676	-2.19943	0.38202	0.38202	palaeotidal	0	0	2.35505
SUERC-32927	LPTR4	3	Isles of Scilly	49.9441	-6.32568	1	1390	30	1305	41	27	0.08	0	1.49	0.0782624	0.0782624	0	5 = Sedimentary (e.g., deltaic, estuarine, wetland, lacustrine, marine facies)	Precise marsh estimate	salt-marsh foraminifera; transfer function application	2.85	-1.36	0.62492	0.62492	-1.22989	0.596849	0.596849	palaeotidal	0	0	2.40496
SUERC-32993	LPTR4	3	Isles of Scilly	49.9441	-6.32568	1	1595	30	1474	74	64	0.08	0	1.49	0.0782624	0.0782624	0	5 = Sedimentary (e.g., deltaic, estuarine, wetland, lacustrine, marine facies)	Precise marsh estimate	salt-marsh foraminifera; transfer function application	2.85	-1.36	0.62492	0.62492	-1.21646	0.593952	0.593952	palaeotidal	0	0	2.39308
184/LPTR-4B	LPTR4	3	Isles of Scilly	49.9441	-6.32568	3	0	0	1320	220	220	0.04	0	-2.14	0.0787401	0.0787401	-1	5 = Sedimentary (e.g., deltaic, estuarine, wetland, lacustrine, marine facies)	Marine limiting	palynology, lithostratigraphy	MTL	-2.14	0.0787401	0.0787401	-2.14	0.0787401	0.0787401	palaeotidal	0	0	2.4039
184/LPTR-4A	LPTR4	3	Isles of Scilly	49.9441	-6.32568	3	0	0	1830	220	220	0.18	0	-2.28	0.0787401	0.0787401	-1	5 = Sedimentary (e.g., deltaic, estuarine, wetland, lacustrine, marine facies)	Marine limiting	palynology, lithostratigraphy	MTL	-2.28	0.0787401	0.0787401	-2.28	0.0787401	0.0787401	palaeotidal	0	0	2.3677
SUERC-38092	LPPM1	3	Isles of Scilly	49.9181	-6.30914	1	3795	35	4181	165	171	0	0	-1.76	0.0782624	0.0782624	0	5 = Sedimentary (e.g., deltaic, estuarine, wetland, lacustrine, marine facies)	Precise marsh estimate	salt-marsh foraminifera; transfer function (Massey et al., 2006)	2.22	-3.98	1.62189	1.62189	-3.80526	1.49454	1.49454	palaeotidal	0	0	2.32165
SUERC-38093	LPPM1	3	Isles of Scilly	49.9181	-6.30914	1	4080	35	4578	231	138	0	0	-1.76	0.0782624	0.0782624	0	5 = Sedimentary (e.g., deltaic, estuarine, wetland, lacustrine, marine facies)	Precise marsh estimate	salt-marsh foraminifera; transfer function (Massey et al., 2006)	2.22	-3.98	1.62189	1.62189	-3.79627	1.48799	1.48799	palaeotidal	0	0	2.31145
SUERC-38090	LPPM1	3	Isles of Scilly	49.9181	-6.30914	1	4160	35	4704	125	127	0.28	0	-2.04	0.0782624	0.0782624	1	5 = Sedimentary (e.g., deltaic, estuarine, wetland, lacustrine, marine facies)	Freshwater/Terrestrial limiting	palynology, lithostratigraphy; lacking foraminifera	(MTL+HAT)/2	-3.62	0.0782624	0.0782624	-3.48721	0.0782624	0.0782624	palaeotidal	0	0	2.30821
SUERC-38091	LPPM1	3	Isles of Scilly	49.9181	-6.30914	1	4135	35	4679	143	144	0.28	0	-2.04	0.0782624	0.0782624	1	5 = Sedimentary (e.g., deltaic, estuarine, wetland, lacustrine, marine facies)	Freshwater/Terrestrial limiting	palynology, lithostratigraphy; lacking foraminifera	(MTL+HAT)/2	-3.62	0.0782624	0.0782624	-3.48761	0.0782624	0.0782624	palaeotidal	0	0	2.30885
161/LPPM1-1	LPPM1	3	Isles of Scilly	49.9181	-6.30914	3	0	0	4690	1210	1210	0.15	0	-1.91	0.0787401	0.0787401	nd	5 = Sedimentary (e.g., deltaic, estuarine, wetland, lacustrine, marine facies)	nd	nd	nd	#VALUE!	0.0787401	0.0787401	#VALUE!	0.0787401	0.0787401	palaeotidal	1	OSL date showed broad palaeodose values and large uncertainties and is unconformable with 14C dates from the same core	2.34915
SUERC-38094	LPPM2	3	Isles of Scilly	49.9182	-6.30964	1	4260	35	4840	34	186	0.01	0	-2.57	0.0782624	0.0782624	1	5 = Sedimentary (e.g., deltaic, estuarine, wetland, lacustrine, marine facies)	Freshwater/Terrestrial limiting	palynology, lithostratigraphy	(MTL+HAT)/2	-4.15	0.0782624	0.0782624	-4.05026	0.0782624	0.0782624	palaeotidal	0	0	2.30471
SUERC-38098	LPPM2	3	Isles of Scilly	49.9182	-6.30964	1	4235	35	4819	44	174	0.01	0	-2.57	0.0782624	0.0782624	1	5 = Sedimentary (e.g., deltaic, estuarine, wetland, lacustrine, marine facies)	Freshwater/Terrestrial limiting	palynology, lithostratigraphy	(MTL+HAT)/2	-4.15	0.0782624	0.0782624	-4.05061	0.0782624	0.0782624	palaeotidal	0	0	2.30525
OxA-23859	LPPM2	3	Isles of Scilly	49.9182	-6.30964	1	4269	38	4844	115	191	0.23	0	-2.78	0.0782624	0.0782624	1	5 = Sedimentary (e.g., deltaic, estuarine, wetland, lacustrine, marine facies)	Freshwater/Terrestrial limiting	palynology, lithostratigraphy	(MTL+HAT)/2	-4.36	0.0782624	0.0782624	-4.2602	0.0782624	0.0782624	palaeotidal	0	0	2.30461
184/LPPM-2	LPPM2	3	Isles of Scilly	49.9182	-6.30964	3	0	0	4570	500	500	0.09	0	-2.66	0.0806226	0.0806226	1	5 = Sedimentary (e.g., deltaic, estuarine, wetland, lacustrine, marine facies)	Freshwater/Terrestrial limiting	palynology, lithostratigraphy	(MTL+HAT)/2	-4.24	0.0806226	0.0806226	-4.14464	0.0806226	0.0806226	palaeotidal	0	0	2.31152
184/LPPM3B	LPPM3	3	Isles of Scilly	49.9178	-6.30893	3	0	0	4230	500	500	0.02	0	-1.1	0.0787401	0.0787401	1	5 = Sedimentary (e.g., deltaic, estuarine, wetland, lacustrine, marine facies)	Freshwater/Terrestrial limiting	palynology, lithostratigraphy	(MTL+HAT)/2	-2.68	0.0787401	0.0787401	-2.59025	0.0787401	0.0787401	palaeotidal	0	0	2.32026
184/LPPM3A	LPPM3	3	Isles of Scilly	49.9178	-6.30893	3	0	0	4060	500	500	0.15	0	-1.24	0.0806226	0.0806226	1	5 = Sedimentary (e.g., deltaic, estuarine, wetland, lacustrine, marine facies)	Freshwater/Terrestrial limiting	palynology, lithostratigraphy	(MTL+HAT)/2	-2.82	0.0806226	0.0806226	-2.73305	0.0806226	0.0806226	palaeotidal	0	0	2.32463
OxA-23858	LPPH1	3	Isles of Scilly	49.9156	-6.28402	1	9945	60	11380	313	148	0.19	0	-1.71	0.0782624	0.0782624	1	5 = Sedimentary (e.g., deltaic, estuarine, wetland, lacustrine, marine facies)	Freshwater/Terrestrial limiting	palynology, lithostratigraphy	(MTL+HAT)/2	-3.29	0.0782624	0.0782624	-3.68144	0.0782624	0.0782624	palaeotidal	0	0	3.06945
SUERC-32915	LPPH1	3	Isles of Scilly	49.9156	-6.28402	1	9915	35	11301	102	70	0.24	0	-1.66	0.0782624	0.0782624	1	5 = Sedimentary (e.g., deltaic, estuarine, wetland, lacustrine, marine facies)	Freshwater/Terrestrial limiting	palynology, lithostratigraphy	(MTL+HAT)/2	-3.24	0.0782624	0.0782624	-3.62228	0.0782624	0.0782624	palaeotidal	0	0	3.0552
184/LPPH-1A	LPPH1	3	Isles of Scilly	49.9156	-6.28402	3	0	0	12910	1380	1380	0.15	0	-1.68	0.0787401	0.0787401	1	5 = Sedimentary (e.g., deltaic, estuarine, wetland, lacustrine, marine facies)	Freshwater/Terrestrial limiting	palynology, lithostratigraphy	(MTL+HAT)/2	-3.26	0.0787401	0.0787401	-3.84304	0.0787401	0.0787401	palaeotidal	0	0	3.36778
OxA-23860	LPSA1	3	Isles of Scilly	49.8962	-6.34959	1	1507	29	1388	131	63	0.04	0	0.97	0.0782624	0.0782624	1	5 = Sedimentary (e.g., deltaic, estuarine, wetland, lacustrine, marine facies)	Freshwater/Terrestrial limiting	palynology, lithostratigraphy	(MTL+HAT)/2	-0.61	0.0782624	0.0782624	-0.570901	0.0782624	0.0782624	palaeotidal	0	0	2.39912
SUERC-32916	LPSA1	3	Isles of Scilly	49.8962	-6.34959	1	1620	30	1515	76	103	0.08	0	0.93	0.0782624	0.0782624	1	5 = Sedimentary (e.g., deltaic, estuarine, wetland, lacustrine, marine facies)	Freshwater/Terrestrial limiting	palynology, lithostratigraphy	(MTL+HAT)/2	-0.65	0.0782624	0.0782624	-0.605166	0.0782624	0.0782624	palaeotidal	0	0	2.3902
SUERC-38088	LPSA1	3	Isles of Scilly	49.8962	-6.34959	1	1965	35	1916	76	87	0.22	0	0.78	0.0782624	0.0782624	1	5 = Sedimentary (e.g., deltaic, estuarine, wetland, lacustrine, marine facies)	Freshwater/Terrestrial limiting	palynology, lithostratigraphy, no foraminifera	(MTL+HAT)/2	-0.8	0.0782624	0.0782624	-0.73706	0.0782624	0.0782624	palaeotidal	0	0	2.36201
SUERC-38089	LPSA1	3	Isles of Scilly	49.8962	-6.34959	1	1835	35	1772	97	133	0.22	0	0.78	0.0782624	0.0782624	1	5 = Sedimentary (e.g., deltaic, estuarine, wetland, lacustrine, marine facies)	Freshwater/Terrestrial limiting	palynology, lithostratigraphy, no foraminifera	(MTL+HAT)/2	-0.8	0.0782624	0.0782624	-0.743562	0.0782624	0.0782624	palaeotidal	0	0	2.37213
OxA-23825	LPSM1	3	Isles of Scilly	49.959	-6.27462	1	4377	30	4932	106	72	0.05	0	-1.75	0.0782624	0.0782624	1	5 = Sedimentary (e.g., deltaic, estuarine, wetland, lacustrine, marine facies)	Freshwater/Terrestrial limiting	palynology, lithostratigraphy	(MTL+HAT)/2	-3.33	0.0782624	0.0782624	-3.22874	0.0782624	0.0782624	palaeotidal	0	0	2.30235
OxA-23826	LPSM1	3	Isles of Scilly	49.959	-6.27462	1	4270	29	4845	28	116	0.05	0	-1.75	0.0782624	0.0782624	1	5 = Sedimentary (e.g., deltaic, estuarine, wetland, lacustrine, marine facies)	Freshwater/Terrestrial limiting	palynology, lithostratigraphy	(MTL+HAT)/2	-3.33	0.0782624	0.0782624	-3.23018	0.0782624	0.0782624	palaeotidal	0	0	2.30458
SUERC-32925	LPSM2	3	Isles of Scilly	49.9586	-6.27914	1	3980	30	4470	56	64	0.02	0	-1.67	0.0782624	0.0782624	1	5 = Sedimentary (e.g., deltaic, estuarine, wetland, lacustrine, marine facies)	Freshwater/Terrestrial limiting	palynology, lithostratigraphy, no foraminifera	(MTL+HAT)/2	-3.25	0.0782624	0.0782624	-3.15637	0.0782624	0.0782624	palaeotidal	0	0	2.31422
SUERC-32926	LPSM2	3	Isles of Scilly	49.9586	-6.27914	1	3980	30	4470	56	64	0.02	0	-1.67	0.0782624	0.0782624	1	5 = Sedimentary (e.g., deltaic, estuarine, wetland, lacustrine, marine facies)	Freshwater/Terrestrial limiting	palynology, lithostratigraphy, no foraminifera	(MTL+HAT)/2	-3.25	0.0782624	0.0782624	-3.15637	0.0782624	0.0782624	palaeotidal	0	0	2.31422
SUERC-32991	LPSM2	3	Isles of Scilly	49.9586	-6.27914	1	4310	30	4864	96	29	0.16	0	-1.81	0.0782624	0.0782624	1	5 = Sedimentary (e.g., deltaic, estuarine, wetland, lacustrine, marine facies)	Freshwater/Terrestrial limiting	palynology, lithostratigraphy	(MTL+HAT)/2	-3.39	0.0782624	0.0782624	-3.28987	0.0782624	0.0782624	palaeotidal	0	0	2.3041
SUERC-32992	LPSM2	3	Isles of Scilly	49.9586	-6.27914	1	4345	30	4911	116	63	0.16	0	-1.81	0.0782624	0.0782624	1	5 = Sedimentary (e.g., deltaic, estuarine, wetland, lacustrine, marine facies)	Freshwater/Terrestrial limiting	palynology, lithostratigraphy	(MTL+HAT)/2	-3.39	0.0782624	0.0782624	-3.28909	0.0782624	0.0782624	palaeotidal	0	0	2.30289
OxA-23827	LPOT1	3	Isles of Scilly	49.9122	-6.30082	1	1469	25	1354	43	46	0.04	0	1.98	0.0782624	0.0782624	1	5 = Sedimentary (e.g., deltaic, estuarine, wetland, lacustrine, marine facies)	Freshwater/Terrestrial limiting	palynology, lithostratigraphy	(MTL+HAT)/2	0.4	0.0782624	0.0782624	0.437564	0.0782624	0.0782624	palaeotidal	0	0	2.40151
OxA-23862	LPOT1	3	Isles of Scilly	49.9122	-6.30082	1	1632	28	1536	69	120	0.04	0	1.98	0.0782624	0.0782624	1	5 = Sedimentary (e.g., deltaic, estuarine, wetland, lacustrine, marine facies)	Freshwater/Terrestrial limiting	palynology, lithostratigraphy	(MTL+HAT)/2	0.4	0.0782624	0.0782624	0.445782	0.0782624	0.0782624	palaeotidal	0	0	2.38872
SUERC-32920	LPOT1	3	Isles of Scilly	49.9122	-6.30082	1	1980	30	1930	63	55	0.22	0	1.8	0.0782624	0.0782624	1	5 = Sedimentary (e.g., deltaic, estuarine, wetland, lacustrine, marine facies)	Freshwater/Terrestrial limiting	palynology, lithostratigraphy	(MTL+HAT)/2	0.22	0.0782624	0.0782624	0.283572	0.0782624	0.0782624	palaeotidal	0	0	2.36102
SUERC-32921	LPOT1	3	Isles of Scilly	49.9122	-6.30082	1	2065	30	2034	85	84	0.22	0	1.8	0.0782624	0.0782624	1	5 = Sedimentary (e.g., deltaic, estuarine, wetland, lacustrine, marine facies)	Freshwater/Terrestrial limiting	palynology, lithostratigraphy	(MTL+HAT)/2	0.22	0.0782624	0.0782624	0.286763	0.0782624	0.0782624	palaeotidal	0	0	2.35605
184/LPOT-1A	LPOT1	3	Isles of Scilly	49.9122	-6.30082	3	0	0	1340	180	180	0.14	0	1.88	0.0787401	0.0787401	1	5 = Sedimentary (e.g., deltaic, estuarine, wetland, lacustrine, marine facies)	Freshwater/Terrestrial limiting	palynology, lithostratigraphy	(MTL+HAT)/2	0.3	0.0787401	0.0787401	0.336255	0.0787401	0.0787401	palaeotidal	0	0	2.40355
#REF!	#REF!	#REF!	#REF!	#REF!	#REF!	#REF!	#REF!	#REF!	#REF!	#REF!	#REF!	#REF!	#REF!	#REF!	#REF!	#REF!	#REF!	#REF!	#REF!	#REF!	#REF!	#REF!	#REF!	#REF!	#REF!	#REF!	#REF!	#REF!	#REF!	#REF!	#REF!
#REF!	#REF!	#REF!	#REF!	#REF!	#REF!	#REF!	#REF!	#REF!	#REF!	#REF!	#REF!	#REF!	#REF!	#REF!	#REF!	#REF!	#REF!	#REF!	#REF!	#REF!	#REF!	#REF!	#REF!	#REF!	#REF!	#REF!	#REF!	#REF!	#REF!	#REF!	#REF!
#REF!	#REF!	#REF!	#REF!	#REF!	#REF!	#REF!	#REF!	#REF!	#REF!	#REF!	#REF!	#REF!	#REF!	#REF!	#REF!	#REF!	#REF!	#REF!	#REF!	#REF!	#REF!	#REF!	#REF!	#REF!	#REF!	#REF!	#REF!	#REF!	#REF!	#REF!	#REF!
#REF!	#REF!	#REF!	#REF!	#REF!	#REF!	#REF!	#REF!	#REF!	#REF!	#REF!	#REF!	#REF!	#REF!	#REF!	#REF!	#REF!	#REF!	#REF!	#REF!	#REF!	#REF!	#REF!	#REF!	#REF!	#REF!	#REF!	#REF!	#REF!	#REF!	#REF!	#REF!
184/LM10-28-161	LM10/28	3	Isles of Scilly	49.9437	-6.32583	3	0	0	2940	740	740	1.61	0	0.28	0.0806226	0.0806226	1	5 = Sedimentary (e.g., deltaic, estuarine, wetland, lacustrine, marine facies)	Freshwater/Terrestrial limiting	palynology, lithostratigraphy	(MTL+HAT)/2	-1.3	0.0806226	0.0806226	-1.26375	0.0806226	0.0806226	palaeotidal	0	0	2.35478
184/LM10-28-217	LM10/28	3	Isles of Scilly	49.9437	-6.32583	3	0	0	2990	560	560	2.17	0	-0.28	0.0806226	0.0806226	1	5 = Sedimentary (e.g., deltaic, estuarine, wetland, lacustrine, marine facies)	Freshwater/Terrestrial limiting	palynology, lithostratigraphy	(MTL+HAT)/2	-1.86	0.0806226	0.0806226	-1.82375	0.0806226	0.0806226	palaeotidal	0	0	2.35471
184/LM10-28-277	LM10/28	3	Isles of Scilly	49.9437	-6.32583	3	0	0	3070	820	820	2.71	0	-0.83	0.083666	0.083666	1	5 = Sedimentary (e.g., deltaic, estuarine, wetland, lacustrine, marine facies)	Freshwater/Terrestrial limiting	palynology, lithostratigraphy	(MTL+HAT)/2	-2.41	0.083666	0.083666	-2.37375	0.083666	0.083666	palaeotidal	0	0	2.35257
#REF!	#REF!	#REF!	#REF!	#REF!	#REF!	#REF!	#REF!	#REF!	#REF!	#REF!	#REF!	#REF!	#REF!	#REF!	#REF!	#REF!	#REF!	#REF!	#REF!	#REF!	#REF!	#REF!	#REF!	#REF!	#REF!	#REF!	#REF!	#REF!	#REF!	#REF!	#REF!
SUERC39454	Perez et al. 2015. JQS. 30(8) - LM10/28	3	Isles of Scilly	49.9437	-6.32583	1	2560	38	2703	54	208	2.18	0	-0.03	0.0787401	0.0787401	1	5 = Sedimentary (e.g., deltaic, estuarine, wetland, lacustrine, marine facies)	Freshwater/Terrestrial limiting	lithostratigraphy and/or biostratigraphy	(MTL+HAT)/2	-1.61	0.0787401	0.0787401	0	0	0	0	0	0	0
#REF!	#REF!	#REF!	#REF!	#REF!	#REF!	#REF!	#REF!	#REF!	#REF!	#REF!	#REF!	#REF!	#REF!	#REF!	#REF!	#REF!	#REF!	#REF!	#REF!	#REF!	#REF!	#REF!	#REF!	#REF!	#REF!	#REF!	#REF!	#REF!	#REF!	#REF!	#REF!
UBA26170	Perez et al. 2015. JQS. 30(8) - PLOO	3	Isles of Scilly	49.9212	-6.30848	1	1220	31	1146	112	83	0.43	0	2.2	0.0787401	0.0787401	1	5 = Sedimentary (e.g., deltaic, estuarine, wetland, lacustrine, marine facies)	Freshwater/Terrestrial limiting	lithostratigraphy and/or biostratigraphy	(MTL+HAT)/2	0.62	0.0787401	0.0787401	0	0	0	0	0	0	0
#REF!	#REF!	#REF!	#REF!	#REF!	#REF!	#REF!	#REF!	#REF!	#REF!	#REF!	#REF!	#REF!	#REF!	#REF!	#REF!	#REF!	#REF!	#REF!	#REF!	#REF!	#REF!	#REF!	#REF!	#REF!	#REF!	#REF!	#REF!	#REF!	#REF!	#REF!	#REF!
UBA26172	Perez et al. 2015. JQS. 30(8) - PLOO	3	Isles of Scilly	49.9212	-6.30848	1	1359	34	1289	47	102	0.67	0	1.96	0.0787401	0.0787401	1	5 = Sedimentary (e.g., deltaic, estuarine, wetland, lacustrine, marine facies)	Freshwater/Terrestrial limiting	lithostratigraphy and/or biostratigraphy	(MTL+HAT)/2	0.38	0.0787401	0.0787401	0	0	0	0	0	0	0
UBA26173	Perez et al. 2015. JQS. 30(8) - PLOO	3	Isles of Scilly	49.9212	-6.30848	1	1963	30	1914	76	82	1.04	0	1.59	0.0787401	0.0787401	1	5 = Sedimentary (e.g., deltaic, estuarine, wetland, lacustrine, marine facies)	Freshwater/Terrestrial limiting	lithostratigraphy and/or biostratigraphy	(MTL+HAT)/2	0.01	0.0787401	0.0787401	0	0	0	0	0	0	0
#REF!	#REF!	#REF!	#REF!	#REF!	#REF!	#REF!	#REF!	#REF!	#REF!	#REF!	#REF!	#REF!	#REF!	#REF!	#REF!	#REF!	#REF!	#REF!	#REF!	#REF!	#REF!	#REF!	#REF!	#REF!	#REF!	#REF!	#REF!	#REF!	#REF!	#REF!	#REF!
#REF!	#REF!	#REF!	#REF!	#REF!	#REF!	#REF!	#REF!	#REF!	#REF!	#REF!	#REF!	#REF!	#REF!	#REF!	#REF!	#REF!	#REF!	#REF!	#REF!	#REF!	#REF!	#REF!	#REF!	#REF!	#REF!	#REF!	#REF!	#REF!	#REF!	#REF!	#REF!
UBA26168	Perez et al. 2015. JQS. 30(8) - PLOO	3	Isles of Scilly	49.9212	-6.30848	1	748	49	690	90	124	0.25	0	2.38	0.0787401	0.0787401	1	5 = Sedimentary (e.g., deltaic, estuarine, wetland, lacustrine, marine facies)	Freshwater/Terrestrial limiting	lithostratigraphy and/or biostratigraphy	(MTL+HAT)/2	0.8	0.0787401	0.0787401	0	0	0	0	0	0	0
#REF!	#REF!	#REF!	#REF!	#REF!	#REF!	#REF!	#REF!	#REF!	#REF!	#REF!	#REF!	#REF!	#REF!	#REF!	#REF!	#REF!	#REF!	#REF!	#REF!	#REF!	#REF!	#REF!	#REF!	#REF!	#REF!	#REF!	#REF!	#REF!	#REF!	#REF!	#REF!
#REF!	#REF!	#REF!	#REF!	#REF!	#REF!	#REF!	#REF!	#REF!	#REF!	#REF!	#REF!	#REF!	#REF!	#REF!	#REF!	#REF!	#REF!	#REF!	#REF!	#REF!	#REF!	#REF!	#REF!	#REF!	#REF!	#REF!	#REF!	#REF!	#REF!	#REF!	#REF!
#REF!	#REF!	#REF!	#REF!	#REF!	#REF!	#REF!	#REF!	#REF!	#REF!	#REF!	#REF!	#REF!	#REF!	#REF!	#REF!	#REF!	#REF!	#REF!	#REF!	#REF!	#REF!	#REF!	#REF!	#REF!	#REF!	#REF!	#REF!	#REF!	#REF!	#REF!	#REF!
#REF!	#REF!	#REF!	#REF!	#REF!	#REF!	#REF!	#REF!	#REF!	#REF!	#REF!	#REF!	#REF!	#REF!	#REF!	#REF!	#REF!	#REF!	#REF!	#REF!	#REF!	#REF!	#REF!	#REF!	#REF!	#REF!	#REF!	#REF!	#REF!	#REF!	#REF!	#REF!
UBA26174	Perez et al. 2015. JQS. 30(8) - PLOO	3	Isles of Scilly	49.9212	-6.30848	1	2370	34	2399	277	65	1.41	0	1.22	0.0787401	0.0787401	1	5 = Sedimentary (e.g., deltaic, estuarine, wetland, lacustrine, marine facies)	Freshwater/Terrestrial limiting	lithostratigraphy and/or biostratigraphy	(MTL+HAT)/2	-0.36	0.0787401	0.0787401	0	0	0	0	0	0	0
UBA26175	Perez et al. 2015. JQS. 30(8) - PLOO	3	Isles of Scilly	49.9212	-6.30848	1	2929	29	3079	87	101	1.82	0	0.81	0.0787401	0.0787401	1	5 = Sedimentary (e.g., deltaic, estuarine, wetland, lacustrine, marine facies)	Freshwater/Terrestrial limiting	lithostratigraphy and/or biostratigraphy	(MTL+HAT)/2	-0.77	0.0787401	0.0787401	0	0	0	0	0	0	0
#REF!	#REF!	#REF!	#REF!	#REF!	#REF!	#REF!	#REF!	#REF!	#REF!	#REF!	#REF!	#REF!	#REF!	#REF!	#REF!	#REF!	#REF!	#REF!	#REF!	#REF!	#REF!	#REF!	#REF!	#REF!	#REF!	#REF!	#REF!	#REF!	#REF!	#REF!	#REF!
UBA26169	Perez et al. 2015. JQS. 30(8) - PLOO	3	Isles of Scilly	49.9212	-6.30848	1	1278	31	1230	60	80	0.43	0	2.2	0.0787401	0.0787401	1	5 = Sedimentary (e.g., deltaic, estuarine, wetland, lacustrine, marine facies)	Freshwater/Terrestrial limiting	lithostratigraphy and/or biostratigraphy	(MTL+HAT)/2	0.62	0.0787401	0.0787401	0	0	0	0	0	0	0
#REF!	#REF!	#REF!	#REF!	#REF!	#REF!	#REF!	#REF!	#REF!	#REF!	#REF!	#REF!	#REF!	#REF!	#REF!	#REF!	#REF!	#REF!	#REF!	#REF!	#REF!	#REF!	#REF!	#REF!	#REF!	#REF!	#REF!	#REF!	#REF!	#REF!	#REF!	#REF!
UBA26176	Perez et al. 2015. JQS. 30(8) - PLOO	3	Isles of Scilly	49.9212	-6.30848	1	2921	31	3066	95	98	2	0	0.63	0.0787401	0.0787401	1	5 = Sedimentary (e.g., deltaic, estuarine, wetland, lacustrine, marine facies)	Freshwater/Terrestrial limiting	lithostratigraphy and/or biostratigraphy	(MTL+HAT)/2	-0.95	0.0787401	0.0787401	0	0	0	0	0	0	0
#REF!	#REF!	#REF!	#REF!	#REF!	#REF!	#REF!	#REF!	#REF!	#REF!	#REF!	#REF!	#REF!	#REF!	#REF!	#REF!	#REF!	#REF!	#REF!	#REF!	#REF!	#REF!	#REF!	#REF!	#REF!	#REF!	#REF!	#REF!	#REF!	#REF!	#REF!	#REF!
UBA26171	Perez et al. 2015. JQS. 30(8) - PLOO	3	Isles of Scilly	49.9212	-6.30848	1	1398	39	1312	61	40	0.58	0	2.05	0.0787401	0.0787401	1	5 = Sedimentary (e.g., deltaic, estuarine, wetland, lacustrine, marine facies)	Freshwater/Terrestrial limiting	lithostratigraphy and/or biostratigraphy	(MTL+HAT)/2	0.47	0.0787401	0.0787401	0	0	0	0	0	0	0
0	0	0	0	0	0	0	0	0	0	0	0	0	0	0	0	0	0	0	0	0	0	0	0	0	0	0	0	0	0	0	0
0	0	0	0	0	0	0	0	0	0	0	0	0	0	0	0	0	0	0	0	0	0	0	0	0	0	0	0	0	0	0	0
0	0	0	0	0	0	0	0	0	0	0	0	0	0	0	0	0	0	0	0	0	0	0	0	0	0	0	0	0	0	0	0
0	0	0	0	0	0	0	0	0	0	0	0	0	0	0	0	0	0	0	0	0	0	0	0	0	0	0	0	0	0	0	0
0	0	0	0	0	0	0	0	0	0	0	0	0	0	0	0	0	0	0	0	0	0	0	0	0	0	0	0	0	0	0	0
0	0	0	0	0	0	0	0	0	0	0	0	0	0	0	0	0	0	0	0	0	0	0	0	0	0	0	0	0	0	0	0
0	0	0	0	0	0	0	0	0	0	0	0	0	0	0	0	0	0	0	0	0	0	0	0	0	0	0	0	0	0	0	0
0	0	0	0	0	0	0	0	0	0	0	0	0	0	0	0	0	0	0	0	0	0	0	0	0	0	0	0	0	0	0	0
0	0	0	0	0	0	0	0	0	0	0	0	0	0	0	0	0	0	0	0	0	0	0	0	0	0	0	0	0	0	0	0
0	0	0	0	0	0	0	0	0	0	0	0	0	0	0	0	0	0	0	0	0	0	0	0	0	0	0	0	0	0	0	0
0	0	0	0	0	0	0	0	0	0	0	0	0	0	0	0	0	0	0	0	0	0	0	0	0	0	0	0	0	0	0	0
0	0	0	0	0	0	0	0	0	0	0	0	0	0	0	0	0	0	0	0	0	0	0	0	0	0	0	0	0	0	0	0
0	0	0	0	0	0	0	0	0	0	0	0	0	0	0	0	0	0	0	0	0	0	0	0	0	0	0	0	0	0	0	0
0	0	0	0	0	0	0	0	0	0	0	0	0	0	0	0	0	0	0	0	0	0	0	0	0	0	0	0	0	0	0	0
0	0	0	0	0	0	0	0	0	0	0	0	0	0	0	0	0	0	0	0	0	0	0	0	0	0	0	0	0	0	0	0
0	0	0	0	0	0	0	0	0	0	0	0	0	0	0	0	0	0	0	0	0	0	0	0	0	0	0	0	0	0	0	0
0	0	0	0	0	0	0	0	0	0	0	0	0	0	0	0	0	0	0	0	0	0	0	0	0	0	0	0	0	0	0	0
0	0	0	0	0	0	0	0	0	0	0	0	0	0	0	0	0	0	0	0	0	0	0	0	0	0	0	0	0	0	0	0
0	0	0	0	0	0	0	0	0	0	0	0	0	0	0	0	0	0	0	0	0	0	0	0	0	0	0	0	0	0	0	0
0	0	0	0	0	0	0	0	0	0	0	0	0	0	0	0	0	0	0	0	0	0	0	0	0	0	0	0	0	0	0	0
0	0	0	0	0	0	0	0	0	0	0	0	0	0	0	0	0	0	0	0	0	0	0	0	0	0	0	0	0	0	0	0
0	0	0	0	0	0	0	0	0	0	0	0	0	0	0	0	0	0	0	0	0	0	0	0	0	0	0	0	0	0	0	0
0	0	0	0	0	0	0	0	0	0	0	0	0	0	0	0	0	0	0	0	0	0	0	0	0	0	0	0	0	0	0	0
0	0	0	0	0	0	0	0	0	0	0	0	0	0	0	0	0	0	0	0	0	0	0	0	0	0	0	0	0	0	0	0
0	0	0	0	0	0	0	0	0	0	0	0	0	0	0	0	0	0	0	0	0	0	0	0	0	0	0	0	0	0	0	0
0	0	0	0	0	0	0	0	0	0	0	0	0	0	0	0	0	0	0	0	0	0	0	0	0	0	0	0	0	0	0	0
0	0	0	0	0	0	0	0	0	0	0	0	0	0	0	0	0	0	0	0	0	0	0	0	0	0	0	0	0	0	0	0
0	0	0	0	0	0	0	0	0	0	0	0	0	0	0	0	0	0	0	0	0	0	0	0	0	0	0	0	0	0	0	0
0	0	0	0	0	0	0	0	0	0	0	0	0	0	0	0	0	0	0	0	0	0	0	0	0	0	0	0	0	0	0	0
0	0	0	0	0	0	0	0	0	0	0	0	0	0	0	0	0	0	0	0	0	0	0	0	0	0	0	0	0	0	0	0
0	0	0	0	0	0	0	0	0	0	0	0	0	0	0	0	0	0	0	0	0	0	0	0	0	0	0	0	0	0	0	0
0	0	0	0	0	0	0	0	0	0	0	0	0	0	0	0	0	0	0	0	0	0	0	0	0	0	0	0	0	0	0	0
0	0	0	0	0	0	0	0	0	0	0	0	0	0	0	0	0	0	0	0	0	0	0	0	0	0	0	0	0	0	0	0
0	0	0	0	0	0	0	0	0	0	0	0	0	0	0	0	0	0	0	0	0	0	0	0	0	0	0	0	0	0	0	0
0	0	0	0	0	0	0	0	0	0	0	0	0	0	0	0	0	0	0	0	0	0	0	0	0	0	0	0	0	0	0	0
0	0	0	0	0	0	0	0	0	0	0	0	0	0	0	0	0	0	0	0	0	0	0	0	0	0	0	0	0	0	0	0
0	0	0	0	0	0	0	0	0	0	0	0	0	0	0	0	0	0	0	0	0	0	0	0	0	0	0	0	0	0	0	0
0	0	0	0	0	0	0	0	0	0	0	0	0	0	0	0	0	0	0	0	0	0	0	0	0	0	0	0	0	0	0	0
0	0	0	0	0	0	0	0	0	0	0	0	0	0	0	0	0	0	0	0	0	0	0	0	0	0	0	0	0	0	0	0
0	0	0	0	0	0	0	0	0	0	0	0	0	0	0	0	0	0	0	0	0	0	0	0	0	0	0	0	0	0	0	0
0	0	0	0	0	0	0	0	0	0	0	0	0	0	0	0	0	0	0	0	0	0	0	0	0	0	0	0	0	0	0	0
0	0	0	0	0	0	0	0	0	0	0	0	0	0	0	0	0	0	0	0	0	0	0	0	0	0	0	0	0	0	0	0
0	0	0	0	0	0	0	0	0	0	0	0	0	0	0	0	0	0	0	0	0	0	0	0	0	0	0	0	0	0	0	0
0	0	0	0	0	0	0	0	0	0	0	0	0	0	0	0	0	0	0	0	0	0	0	0	0	0	0	0	0	0	0	0
0	0	0	0	0	0	0	0	0	0	0	0	0	0	0	0	0	0	0	0	0	0	0	0	0	0	0	0	0	0	0	0
0	0	0	0	0	0	0	0	0	0	0	0	0	0	0	0	0	0	0	0	0	0	0	0	0	0	0	0	0	0	0	0
0	0	0	0	0	0	0	0	0	0	0	0	0	0	0	0	0	0	0	0	0	0	0	0	0	0	0	0	0	0	0	0
0	0	0	0	0	0	0	0	0	0	0	0	0	0	0	0	0	0	0	0	0	0	0	0	0	0	0	0	0	0	0	0
0	0	0	0	0	0	0	0	0	0	0	0	0	0	0	0	0	0	0	0	0	0	0	0	0	0	0	0	0	0	0	0
0	0	0	0	0	0	0	0	0	0	0	0	0	0	0	0	0	0	0	0	0	0	0	0	0	0	0	0	0	0	0	0
0	0	0	0	0	0	0	0	0	0	0	0	0	0	0	0	0	0	0	0	0	0	0	0	0	0	0	0	0	0	0	0
0	0	0	0	0	0	0	0	0	0	0	0	0	0	0	0	0	0	0	0	0	0	0	0	0	0	0	0	0	0	0	0
0	0	0	0	0	0	0	0	0	0	0	0	0	0	0	0	0	0	0	0	0	0	0	0	0	0	0	0	0	0	0	0
0	0	0	0	0	0	0	0	0	0	0	0	0	0	0	0	0	0	0	0	0	0	0	0	0	0	0	0	0	0	0	0
0	0	0	0	0	0	0	0	0	0	0	0	0	0	0	0	0	0	0	0	0	0	0	0	0	0	0	0	0	0	0	0
0	0	0	0	0	0	0	0	0	0	0	0	0	0	0	0	0	0	0	0	0	0	0	0	0	0	0	0	0	0	0	0
0	0	0	0	0	0	0	0	0	0	0	0	0	0	0	0	0	0	0	0	0	0	0	0	0	0	0	0	0	0	0	0
0	0	0	0	0	0	0	0	0	0	0	0	0	0	0	0	0	0	0	0	0	0	0	0	0	0	0	0	0	0	0	0
0	0	0	0	0	0	0	0	0	0	0	0	0	0	0	0	0	0	0	0	0	0	0	0	0	0	0	0	0	0	0	0
0	0	0	0	0	0	0	0	0	0	0	0	0	0	0	0	0	0	0	0	0	0	0	0	0	0	0	0	0	0	0	0
0	0	0	0	0	0	0	0	0	0	0	0	0	0	0	0	0	0	0	0	0	0	0	0	0	0	0	0	0	0	0	0
0	0	0	0	0	0	0	0	0	0	0	0	0	0	0	0	0	0	0	0	0	0	0	0	0	0	0	0	0	0	0	0
0	0	0	0	0	0	0	0	0	0	0	0	0	0	0	0	0	0	0	0	0	0	0	0	0	0	0	0	0	0	0	0
0	0	0	0	0	0	0	0	0	0	0	0	0	0	0	0	0	0	0	0	0	0	0	0	0	0	0	0	0	0	0	0
0	0	0	0	0	0	0	0	0	0	0	0	0	0	0	0	0	0	0	0	0	0	0	0	0	0	0	0	0	0	0	0
0	0	0	0	0	0	0	0	0	0	0	0	0	0	0	0	0	0	0	0	0	0	0	0	0	0	0	0	0	0	0	0
0	0	0	0	0	0	0	0	0	0	0	0	0	0	0	0	0	0	0	0	0	0	0	0	0	0	0	0	0	0	0	0
0	0	0	0	0	0	0	0	0	0	0	0	0	0	0	0	0	0	0	0	0	0	0	0	0	0	0	0	0	0	0	0
0	0	0	0	0	0	0	0	0	0	0	0	0	0	0	0	0	0	0	0	0	0	0	0	0	0	0	0	0	0	0	0
0	0	0	0	0	0	0	0	0	0	0	0	0	0	0	0	0	0	0	0	0	0	0	0	0	0	0	0	0	0	0	0
0	0	0	0	0	0	0	0	0	0	0	0	0	0	0	0	0	0	0	0	0	0	0	0	0	0	0	0	0	0	0	0
0	0	0	0	0	0	0	0	0	0	0	0	0	0	0	0	0	0	0	0	0	0	0	0	0	0	0	0	0	0	0	0
0	0	0	0	0	0	0	0	0	0	0	0	0	0	0	0	0	0	0	0	0	0	0	0	0	0	0	0	0	0	0	0
0	0	0	0	0	0	0	0	0	0	0	0	0	0	0	0	0	0	0	0	0	0	0	0	0	0	0	0	0	0	0	0
0	0	0	0	0	0	0	0	0	0	0	0	0	0	0	0	0	0	0	0	0	0	0	0	0	0	0	0	0	0	0	0
0	0	0	0	0	0	0	0	0	0	0	0	0	0	0	0	0	0	0	0	0	0	0	0	0	0	0	0	0	0	0	0
0	0	0	0	0	0	0	0	0	0	0	0	0	0	0	0	0	0	0	0	0	0	0	0	0	0	0	0	0	0	0	0
0	0	0	0	0	0	0	0	0	0	0	0	0	0	0	0	0	0	0	0	0	0	0	0	0	0	0	0	0	0	0	0
0	0	0	0	0	0	0	0	0	0	0	0	0	0	0	0	0	0	0	0	0	0	0	0	0	0	0	0	0	0	0	0
0	0	0	0	0	0	0	0	0	0	0	0	0	0	0	0	0	0	0	0	0	0	0	0	0	0	0	0	0	0	0	0
0	0	0	0	0	0	0	0	0	0	0	0	0	0	0	0	0	0	0	0	0	0	0	0	0	0	0	0	0	0	0	0
0	0	0	0	0	0	0	0	0	0	0	0	0	0	0	0	0	0	0	0	0	0	0	0	0	0	0	0	0	0	0	0
0	0	0	0	0	0	0	0	0	0	0	0	0	0	0	0	0	0	0	0	0	0	0	0	0	0	0	0	0	0	0	0
0	0	0	0	0	0	0	0	0	0	0	0	0	0	0	0	0	0	0	0	0	0	0	0	0	0	0	0	0	0	0	0
0	0	0	0	0	0	0	0	0	0	0	0	0	0	0	0	0	0	0	0	0	0	0	0	0	0	0	0	0	0	0	0
0	0	0	0	0	0	0	0	0	0	0	0	0	0	0	0	0	0	0	0	0	0	0	0	0	0	0	0	0	0	0	0
0	0	0	0	0	0	0	0	0	0	0	0	0	0	0	0	0	0	0	0	0	0	0	0	0	0	0	0	0	0	0	0
0	0	0	0	0	0	0	0	0	0	0	0	0	0	0	0	0	0	0	0	0	0	0	0	0	0	0	0	0	0	0	0
0	0	0	0	0	0	0	0	0	0	0	0	0	0	0	0	0	0	0	0	0	0	0	0	0	0	0	0	0	0	0	0
0	0	0	0	0	0	0	0	0	0	0	0	0	0	0	0	0	0	0	0	0	0	0	0	0	0	0	0	0	0	0	0
0	0	0	0	0	0	0	0	0	0	0	0	0	0	0	0	0	0	0	0	0	0	0	0	0	0	0	0	0	0	0	0
0	0	0	0	0	0	0	0	0	0	0	0	0	0	0	0	0	0	0	0	0	0	0	0	0	0	0	0	0	0	0	0
0	0	0	0	0	0	0	0	0	0	0	0	0	0	0	0	0	0	0	0	0	0	0	0	0	0	0	0	0	0	0	0
0	0	0	0	0	0	0	0	0	0	0	0	0	0	0	0	0	0	0	0	0	0	0	0	0	0	0	0	0	0	0	0
0	0	0	0	0	0	0	0	0	0	0	0	0	0	0	0	0	0	0	0	0	0	0	0	0	0	0	0	0	0	0	0
0	0	0	0	0	0	0	0	0	0	0	0	0	0	0	0	0	0	0	0	0	0	0	0	0	0	0	0	0	0	0	0
0	0	0	0	0	0	0	0	0	0	0	0	0	0	0	0	0	0	0	0	0	0	0	0	0	0	0	0	0	0	0	0
0	0	0	0	0	0	0	0	0	0	0	0	0	0	0	0	0	0	0	0	0	0	0	0	0	0	0	0	0	0	0	0
0	0	0	0	0	0	0	0	0	0	0	0	0	0	0	0	0	0	0	0	0	0	0	0	0	0	0	0	0	0	0	0
0	0	0	0	0	0	0	0	0	0	0	0	0	0	0	0	0	0	0	0	0	0	0	0	0	0	0	0	0	0	0	0
0	0	0	0	0	0	0	0	0	0	0	0	0	0	0	0	0	0	0	0	0	0	0	0	0	0	0	0	0	0	0	0
0	0	0	0	0	0	0	0	0	0	0	0	0	0	0	0	0	0	0	0	0	0	0	0	0	0	0	0	0	0	0	0
0	0	0	0	0	0	0	0	0	0	0	0	0	0	0	0	0	0	0	0	0	0	0	0	0	0	0	0	0	0	0	0
0	0	0	0	0	0	0	0	0	0	0	0	0	0	0	0	0	0	0	0	0	0	0	0	0	0	0	0	0	0	0	0
0	0	0	0	0	0	0	0	0	0	0	0	0	0	0	0	0	0	0	0	0	0	0	0	0	0	0	0	0	0	0	0
0	0	0	0	0	0	0	0	0	0	0	0	0	0	0	0	0	0	0	0	0	0	0	0	0	0	0	0	0	0	0	0
0	0	0	0	0	0	0	0	0	0	0	0	0	0	0	0	0	0	0	0	0	0	0	0	0	0	0	0	0	0	0	0
0	0	0	0	0	0	0	0	0	0	0	0	0	0	0	0	0	0	0	0	0	0	0	0	0	0	0	0	0	0	0	0
0	0	0	0	0	0	0	0	0	0	0	0	0	0	0	0	0	0	0	0	0	0	0	0	0	0	0	0	0	0	0	0
0	0	0	0	0	0	0	0	0	0	0	0	0	0	0	0	0	0	0	0	0	0	0	0	0	0	0	0	0	0	0	0
0	0	0	0	0	0	0	0	0	0	0	0	0	0	0	0	0	0	0	0	0	0	0	0	0	0	0	0	0	0	0	0
0	0	0	0	0	0	0	0	0	0	0	0	0	0	0	0	0	0	0	0	0	0	0	0	0	0	0	0	0	0	0	0
0	0	0	0	0	0	0	0	0	0	0	0	0	0	0	0	0	0	0	0	0	0	0	0	0	0	0	0	0	0	0	0
0	0	0	0	0	0	0	0	0	0	0	0	0	0	0	0	0	0	0	0	0	0	0	0	0	0	0	0	0	0	0	0
0	0	0	0	0	0	0	0	0	0	0	0	0	0	0	0	0	0	0	0	0	0	0	0	0	0	0	0	0	0	0	0
0	0	0	0	0	0	0	0	0	0	0	0	0	0	0	0	0	0	0	0	0	0	0	0	0	0	0	0	0	0	0	0
0	0	0	0	0	0	0	0	0	0	0	0	0	0	0	0	0	0	0	0	0	0	0	0	0	0	0	0	0	0	0	0
0	0	0	0	0	0	0	0	0	0	0	0	0	0	0	0	0	0	0	0	0	0	0	0	0	0	0	0	0	0	0	0
0	0	0	0	0	0	0	0	0	0	0	0	0	0	0	0	0	0	0	0	0	0	0	0	0	0	0	0	0	0	0	0
0	0	0	0	0	0	0	0	0	0	0	0	0	0	0	0	0	0	0	0	0	0	0	0	0	0	0	0	0	0	0	0
0	0	0	0	0	0	0	0	0	0	0	0	0	0	0	0	0	0	0	0	0	0	0	0	0	0	0	0	0	0	0	0
0	0	0	0	0	0	0	0	0	0	0	0	0	0	0	0	0	0	0	0	0	0	0	0	0	0	0	0	0	0	0	0
0	0	0	0	0	0	0	0	0	0	0	0	0	0	0	0	0	0	0	0	0	0	0	0	0	0	0	0	0	0	0	0
0	0	0	0	0	0	0	0	0	0	0	0	0	0	0	0	0	0	0	0	0	0	0	0	0	0	0	0	0	0	0	0
0	0	0	0	0	0	0	0	0	0	0	0	0	0	0	0	0	0	0	0	0	0	0	0	0	0	0	0	0	0	0	0
0	0	0	0	0	0	0	0	0	0	0	0	0	0	0	0	0	0	0	0	0	0	0	0	0	0	0	0	0	0	0	0
0	0	0	0	0	0	0	0	0	0	0	0	0	0	0	0	0	0	0	0	0	0	0	0	0	0	0	0	0	0	0	0
0	0	0	0	0	0	0	0	0	0	0	0	0	0	0	0	0	0	0	0	0	0	0	0	0	0	0	0	0	0	0	0
0	0	0	0	0	0	0	0	0	0	0	0	0	0	0	0	0	0	0	0	0	0	0	0	0	0	0	0	0	0	0	0
0	0	0	0	0	0	0	0	0	0	0	0	0	0	0	0	0	0	0	0	0	0	0	0	0	0	0	0	0	0	0	0
0	0	0	0	0	0	0	0	0	0	0	0	0	0	0	0	0	0	0	0	0	0	0	0	0	0	0	0	0	0	0	0
0	0	0	0	0	0	0	0	0	0	0	0	0	0	0	0	0	0	0	0	0	0	0	0	0	0	0	0	0	0	0	0
0	0	0	0	0	0	0	0	0	0	0	0	0	0	0	0	0	0	0	0	0	0	0	0	0	0	0	0	0	0	0	0
0	0	0	0	0	0	0	0	0	0	0	0	0	0	0	0	0	0	0	0	0	0	0	0	0	0	0	0	0	0	0	0
0	0	0	0	0	0	0	0	0	0	0	0	0	0	0	0	0	0	0	0	0	0	0	0	0	0	0	0	0	0	0	0
0	0	0	0	0	0	0	0	0	0	0	0	0	0	0	0	0	0	0	0	0	0	0	0	0	0	0	0	0	0	0	0
0	0	0	0	0	0	0	0	0	0	0	0	0	0	0	0	0	0	0	0	0	0	0	0	0	0	0	0	0	0	0	0
0	0	0	0	0	0	0	0	0	0	0	0	0	0	0	0	0	0	0	0	0	0	0	0	0	0	0	0	0	0	0	0
0	0	0	0	0	0	0	0	0	0	0	0	0	0	0	0	0	0	0	0	0	0	0	0	0	0	0	0	0	0	0	0
0	0	0	0	0	0	0	0	0	0	0	0	0	0	0	0	0	0	0	0	0	0	0	0	0	0	0	0	0	0	0	0
0	0	0	0	0	0	0	0	0	0	0	0	0	0	0	0	0	0	0	0	0	0	0	0	0	0	0	0	0	0	0	0
0	0	0	0	0	0	0	0	0	0	0	0	0	0	0	0	0	0	0	0	0	0	0	0	0	0	0	0	0	0	0	0
0	0	0	0	0	0	0	0	0	0	0	0	0	0	0	0	0	0	0	0	0	0	0	0	0	0	0	0	0	0	0	0
0	0	0	0	0	0	0	0	0	0	0	0	0	0	0	0	0	0	0	0	0	0	0	0	0	0	0	0	0	0	0	0
0	0	0	0	0	0	0	0	0	0	0	0	0	0	0	0	0	0	0	0	0	0	0	0	0	0	0	0	0	0	0	0
0	0	0	0	0	0	0	0	0	0	0	0	0	0	0	0	0	0	0	0	0	0	0	0	0	0	0	0	0	0	0	0
0	0	0	0	0	0	0	0	0	0	0	0	0	0	0	0	0	0	0	0	0	0	0	0	0	0	0	0	0	0	0	0
0	0	0	0	0	0	0	0	0	0	0	0	0	0	0	0	0	0	0	0	0	0	0	0	0	0	0	0	0	0	0	0
0	0	0	0	0	0	0	0	0	0	0	0	0	0	0	0	0	0	0	0	0	0	0	0	0	0	0	0	0	0	0	0
0	0	0	0	0	0	0	0	0	0	0	0	0	0	0	0	0	0	0	0	0	0	0	0	0	0	0	0	0	0	0	0
0	0	0	0	0	0	0	0	0	0	0	0	0	0	0	0	0	0	0	0	0	0	0	0	0	0	0	0	0	0	0	0
0	0	0	0	0	0	0	0	0	0	0	0	0	0	0	0	0	0	0	0	0	0	0	0	0	0	0	0	0	0	0	0
0	0	0	0	0	0	0	0	0	0	0	0	0	0	0	0	0	0	0	0	0	0	0	0	0	0	0	0	0	0	0	0
0	0	0	0	0	0	0	0	0	0	0	0	0	0	0	0	0	0	0	0	0	0	0	0	0	0	0	0	0	0	0	0
0	0	0	0	0	0	0	0	0	0	0	0	0	0	0	0	0	0	0	0	0	0	0	0	0	0	0	0	0	0	0	0
0	0	0	0	0	0	0	0	0	0	0	0	0	0	0	0	0	0	0	0	0	0	0	0	0	0	0	0	0	0	0	0
0	0	0	0	0	0	0	0	0	0	0	0	0	0	0	0	0	0	0	0	0	0	0	0	0	0	0	0	0	0	0	0
0	0	0	0	0	0	0	0	0	0	0	0	0	0	0	0	0	0	0	0	0	0	0	0	0	0	0	0	0	0	0	0
0	0	0	0	0	0	0	0	0	0	0	0	0	0	0	0	0	0	0	0	0	0	0	0	0	0	0	0	0	0	0	0
0	0	0	0	0	0	0	0	0	0	0	0	0	0	0	0	0	0	0	0	0	0	0	0	0	0	0	0	0	0	0	0
0	0	0	0	0	0	0	0	0	0	0	0	0	0	0	0	0	0	0	0	0	0	0	0	0	0	0	0	0	0	0	0
0	0	0	0	0	0	0	0	0	0	0	0	0	0	0	0	0	0	0	0	0	0	0	0	0	0	0	0	0	0	0	0
0	0	0	0	0	0	0	0	0	0	0	0	0	0	0	0	0	0	0	0	0	0	0	0	0	0	0	0	0	0	0	0
0	0	0	0	0	0	0	0	0	0	0	0	0	0	0	0	0	0	0	0	0	0	0	0	0	0	0	0	0	0	0	0
0	0	0	0	0	0	0	0	0	0	0	0	0	0	0	0	0	0	0	0	0	0	0	0	0	0	0	0	0	0	0	0
0	0	0	0	0	0	0	0	0	0	0	0	0	0	0	0	0	0	0	0	0	0	0	0	0	0	0	0	0	0	0	0
0	0	0	0	0	0	0	0	0	0	0	0	0	0	0	0	0	0	0	0	0	0	0	0	0	0	0	0	0	0	0	0
0	0	0	0	0	0	0	0	0	0	0	0	0	0	0	0	0	0	0	0	0	0	0	0	0	0	0	0	0	0	0	0
0	0	0	0	0	0	0	0	0	0	0	0	0	0	0	0	0	0	0	0	0	0	0	0	0	0	0	0	0	0	0	0
0	0	0	0	0	0	0	0	0	0	0	0	0	0	0	0	0	0	0	0	0	0	0	0	0	0	0	0	0	0	0	0
0	0	0	0	0	0	0	0	0	0	0	0	0	0	0	0	0	0	0	0	0	0	0	0	0	0	0	0	0	0	0	0
0	0	0	0	0	0	0	0	0	0	0	0	0	0	0	0	0	0	0	0	0	0	0	0	0	0	0	0	0	0	0	0
0	0	0	0	0	0	0	0	0	0	0	0	0	0	0	0	0	0	0	0	0	0	0	0	0	0	0	0	0	0	0	0
0	0	0	0	0	0	0	0	0	0	0	0	0	0	0	0	0	0	0	0	0	0	0	0	0	0	0	0	0	0	0	0
0	0	0	0	0	0	0	0	0	0	0	0	0	0	0	0	0	0	0	0	0	0	0	0	0	0	0	0	0	0	0	0
0	0	0	0	0	0	0	0	0	0	0	0	0	0	0	0	0	0	0	0	0	0	0	0	0	0	0	0	0	0	0	0
0	0	0	0	0	0	0	0	0	0	0	0	0	0	0	0	0	0	0	0	0	0	0	0	0	0	0	0	0	0	0	0
0	0	0	0	0	0	0	0	0	0	0	0	0	0	0	0	0	0	0	0	0	0	0	0	0	0	0	0	0	0	0	0
0	0	0	0	0	0	0	0	0	0	0	0	0	0	0	0	0	0	0	0	0	0	0	0	0	0	0	0	0	0	0	0
0	0	0	0	0	0	0	0	0	0	0	0	0	0	0	0	0	0	0	0	0	0	0	0	0	0	0	0	0	0	0	0
0	0	0	0	0	0	0	0	0	0	0	0	0	0	0	0	0	0	0	0	0	0	0	0	0	0	0	0	0	0	0	0
0	0	0	0	0	0	0	0	0	0	0	0	0	0	0	0	0	0	0	0	0	0	0	0	0	0	0	0	0	0	0	0
0	0	0	0	0	0	0	0	0	0	0	0	0	0	0	0	0	0	0	0	0	0	0	0	0	0	0	0	0	0	0	0
0	0	0	0	0	0	0	0	0	0	0	0	0	0	0	0	0	0	0	0	0	0	0	0	0	0	0	0	0	0	0	0
0	0	0	0	0	0	0	0	0	0	0	0	0	0	0	0	0	0	0	0	0	0	0	0	0	0	0	0	0	0	0	0
0	0	0	0	0	0	0	0	0	0	0	0	0	0	0	0	0	0	0	0	0	0	0	0	0	0	0	0	0	0	0	0
0	0	0	0	0	0	0	0	0	0	0	0	0	0	0	0	0	0	0	0	0	0	0	0	0	0	0	0	0	0	0	0
0	0	0	0	0	0	0	0	0	0	0	0	0	0	0	0	0	0	0	0	0	0	0	0	0	0	0	0	0	0	0	0
0	0	0	0	0	0	0	0	0	0	0	0	0	0	0	0	0	0	0	0	0	0	0	0	0	0	0	0	0	0	0	0
0	0	0	0	0	0	0	0	0	0	0	0	0	0	0	0	0	0	0	0	0	0	0	0	0	0	0	0	0	0	0	0
0	0	0	0	0	0	0	0	0	0	0	0	0	0	0	0	0	0	0	0	0	0	0	0	0	0	0	0	0	0	0	0
0	0	0	0	0	0	0	0	0	0	0	0	0	0	0	0	0	0	0	0	0	0	0	0	0	0	0	0	0	0	0	0
0	0	0	0	0	0	0	0	0	0	0	0	0	0	0	0	0	0	0	0	0	0	0	0	0	0	0	0	0	0	0	0
0	0	0	0	0	0	0	0	0	0	0	0	0	0	0	0	0	0	0	0	0	0	0	0	0	0	0	0	0	0	0	0
0	0	0	0	0	0	0	0	0	0	0	0	0	0	0	0	0	0	0	0	0	0	0	0	0	0	0	0	0	0	0	0
0	0	0	0	0	0	0	0	0	0	0	0	0	0	0	0	0	0	0	0	0	0	0	0	0	0	0	0	0	0	0	0
0	0	0	0	0	0	0	0	0	0	0	0	0	0	0	0	0	0	0	0	0	0	0	0	0	0	0	0	0	0	0	0
0	0	0	0	0	0	0	0	0	0	0	0	0	0	0	0	0	0	0	0	0	0	0	0	0	0	0	0	0	0	0	0
0	0	0	0	0	0	0	0	0	0	0	0	0	0	0	0	0	0	0	0	0	0	0	0	0	0	0	0	0	0	0	0
0	0	0	0	0	0	0	0	0	0	0	0	0	0	0	0	0	0	0	0	0	0	0	0	0	0	0	0	0	0	0	0
0	0	0	0	0	0	0	0	0	0	0	0	0	0	0	0	0	0	0	0	0	0	0	0	0	0	0	0	0	0	0	0
0	0	0	0	0	0	0	0	0	0	0	0	0	0	0	0	0	0	0	0	0	0	0	0	0	0	0	0	0	0	0	0
0	0	0	0	0	0	0	0	0	0	0	0	0	0	0	0	0	0	0	0	0	0	0	0	0	0	0	0	0	0	0	0
0	0	0	0	0	0	0	0	0	0	0	0	0	0	0	0	0	0	0	0	0	0	0	0	0	0	0	0	0	0	0	0
0	0	0	0	0	0	0	0	0	0	0	0	0	0	0	0	0	0	0	0	0	0	0	0	0	0	0	0	0	0	0	0
0	0	0	0	0	0	0	0	0	0	0	0	0	0	0	0	0	0	0	0	0	0	0	0	0	0	0	0	0	0	0	0
0	0	0	0	0	0	0	0	0	0	0	0	0	0	0	0	0	0	0	0	0	0	0	0	0	0	0	0	0	0	0	0
0	0	0	0	0	0	0	0	0	0	0	0	0	0	0	0	0	0	0	0	0	0	0	0	0	0	0	0	0	0	0	0
0	0	0	0	0	0	0	0	0	0	0	0	0	0	0	0	0	0	0	0	0	0	0	0	0	0	0	0	0	0	0	0
0	0	0	0	0	0	0	0	0	0	0	0	0	0	0	0	0	0	0	0	0	0	0	0	0	0	0	0	0	0	0	0
0	0	0	0	0	0	0	0	0	0	0	0	0	0	0	0	0	0	0	0	0	0	0	0	0	0	0	0	0	0	0	0
0	0	0	0	0	0	0	0	0	0	0	0	0	0	0	0	0	0	0	0	0	0	0	0	0	0	0	0	0	0	0	0
0	0	0	0	0	0	0	0	0	0	0	0	0	0	0	0	0	0	0	0	0	0	0	0	0	0	0	0	0	0	0	0
0	0	0	0	0	0	0	0	0	0	0	0	0	0	0	0	0	0	0	0	0	0	0	0	0	0	0	0	0	0	0	0
0	0	0	0	0	0	0	0	0	0	0	0	0	0	0	0	0	0	0	0	0	0	0	0	0	0	0	0	0	0	0	0
0	0	0	0	0	0	0	0	0	0	0	0	0	0	0	0	0	0	0	0	0	0	0	0	0	0	0	0	0	0	0	0
0	0	0	0	0	0	0	0	0	0	0	0	0	0	0	0	0	0	0	0	0	0	0	0	0	0	0	0	0	0	0	0
0	0	0	0	0	0	0	0	0	0	0	0	0	0	0	0	0	0	0	0	0	0	0	0	0	0	0	0	0	0	0	0
0	0	0	0	0	0	0	0	0	0	0	0	0	0	0	0	0	0	0	0	0	0	0	0	0	0	0	0	0	0	0	0
0	0	0	0	0	0	0	0	0	0	0	0	0	0	0	0	0	0	0	0	0	0	0	0	0	0	0	0	0	0	0	0
0	0	0	0	0	0	0	0	0	0	0	0	0	0	0	0	0	0	0	0	0	0	0	0	0	0	0	0	0	0	0	0
0	0	0	0	0	0	0	0	0	0	0	0	0	0	0	0	0	0	0	0	0	0	0	0	0	0	0	0	0	0	0	0
0	0	0	0	0	0	0	0	0	0	0	0	0	0	0	0	0	0	0	0	0	0	0	0	0	0	0	0	0	0	0	0
0	0	0	0	0	0	0	0	0	0	0	0	0	0	0	0	0	0	0	0	0	0	0	0	0	0	0	0	0	0	0	0
0	0	0	0	0	0	0	0	0	0	0	0	0	0	0	0	0	0	0	0	0	0	0	0	0	0	0	0	0	0	0	0
0	0	0	0	0	0	0	0	0	0	0	0	0	0	0	0	0	0	0	0	0	0	0	0	0	0	0	0	0	0	0	0
0	0	0	0	0	0	0	0	0	0	0	0	0	0	0	0	0	0	0	0	0	0	0	0	0	0	0	0	0	0	0	0
0	0	0	0	0	0	0	0	0	0	0	0	0	0	0	0	0	0	0	0	0	0	0	0	0	0	0	0	0	0	0	0
0	0	0	0	0	0	0	0	0	0	0	0	0	0	0	0	0	0	0	0	0	0	0	0	0	0	0	0	0	0	0	0
0	0	0	0	0	0	0	0	0	0	0	0	0	0	0	0	0	0	0	0	0	0	0	0	0	0	0	0	0	0	0	0
0	0	0	0	0	0	0	0	0	0	0	0	0	0	0	0	0	0	0	0	0	0	0	0	0	0	0	0	0	0	0	0
0	0	0	0	0	0	0	0	0	0	0	0	0	0	0	0	0	0	0	0	0	0	0	0	0	0	0	0	0	0	0	0
0	0	0	0	0	0	0	0	0	0	0	0	0	0	0	0	0	0	0	0	0	0	0	0	0	0	0	0	0	0	0	0
0	0	0	0	0	0	0	0	0	0	0	0	0	0	0	0	0	0	0	0	0	0	0	0	0	0	0	0	0	0	0	0
0	0	0	0	0	0	0	0	0	0	0	0	0	0	0	0	0	0	0	0	0	0	0	0	0	0	0	0	0	0	0	0
0	0	0	0	0	0	0	0	0	0	0	0	0	0	0	0	0	0	0	0	0	0	0	0	0	0	0	0	0	0	0	0
0	0	0	0	0	0	0	0	0	0	0	0	0	0	0	0	0	0	0	0	0	0	0	0	0	0	0	0	0	0	0	0
0	0	0	0	0	0	0	0	0	0	0	0	0	0	0	0	0	0	0	0	0	0	0	0	0	0	0	0	0	0	0	0
0	0	0	0	0	0	0	0	0	0	0	0	0	0	0	0	0	0	0	0	0	0	0	0	0	0	0	0	0	0	0	0
0	0	0	0	0	0	0	0	0	0	0	0	0	0	0	0	0	0	0	0	0	0	0	0	0	0	0	0	0	0	0	0
0	0	0	0	0	0	0	0	0	0	0	0	0	0	0	0	0	0	0	0	0	0	0	0	0	0	0	0	0	0	0	0
0	0	0	0	0	0	0	0	0	0	0	0	0	0	0	0	0	0	0	0	0	0	0	0	0	0	0	0	0	0	0	0
0	0	0	0	0	0	0	0	0	0	0	0	0	0	0	0	0	0	0	0	0	0	0	0	0	0	0	0	0	0	0	0
0	0	0	0	0	0	0	0	0	0	0	0	0	0	0	0	0	0	0	0	0	0	0	0	0	0	0	0	0	0	0	0
0	0	0	0	0	0	0	0	0	0	0	0	0	0	0	0	0	0	0	0	0	0	0	0	0	0	0	0	0	0	0	0
0	0	0	0	0	0	0	0	0	0	0	0	0	0	0	0	0	0	0	0	0	0	0	0	0	0	0	0	0	0	0	0
0	0	0	0	0	0	0	0	0	0	0	0	0	0	0	0	0	0	0	0	0	0	0	0	0	0	0	0	0	0	0	0
0	0	0	0	0	0	0	0	0	0	0	0	0	0	0	0	0	0	0	0	0	0	0	0	0	0	0	0	0	0	0	0
0	0	0	0	0	0	0	0	0	0	0	0	0	0	0	0	0	0	0	0	0	0	0	0	0	0	0	0	0	0	0	0
0	0	0	0	0	0	0	0	0	0	0	0	0	0	0	0	0	0	0	0	0	0	0	0	0	0	0	0	0	0	0	0
0	0	0	0	0	0	0	0	0	0	0	0	0	0	0	0	0	0	0	0	0	0	0	0	0	0	0	0	0	0	0	0
0	0	0	0	0	0	0	0	0	0	0	0	0	0	0	0	0	0	0	0	0	0	0	0	0	0	0	0	0	0	0	0
0	0	0	0	0	0	0	0	0	0	0	0	0	0	0	0	0	0	0	0	0	0	0	0	0	0	0	0	0	0	0	0
0	0	0	0	0	0	0	0	0	0	0	0	0	0	0	0	0	0	0	0	0	0	0	0	0	0	0	0	0	0	0	0
0	0	0	0	0	0	0	0	0	0	0	0	0	0	0	0	0	0	0	0	0	0	0	0	0	0	0	0	0	0	0	0
0	0	0	0	0	0	0	0	0	0	0	0	0	0	0	0	0	0	0	0	0	0	0	0	0	0	0	0	0	0	0	0
0	0	0	0	0	0	0	0	0	0	0	0	0	0	0	0	0	0	0	0	0	0	0	0	0	0	0	0	0	0	0	0
0	0	0	0	0	0	0	0	0	0	0	0	0	0	0	0	0	0	0	0	0	0	0	0	0	0	0	0	0	0	0	0
0	0	0	0	0	0	0	0	0	0	0	0	0	0	0	0	0	0	0	0	0	0	0	0	0	0	0	0	0	0	0	0
0	0	0	0	0	0	0	0	0	0	0	0	0	0	0	0	0	0	0	0	0	0	0	0	0	0	0	0	0	0	0	0
0	0	0	0	0	0	0	0	0	0	0	0	0	0	0	0	0	0	0	0	0	0	0	0	0	0	0	0	0	0	0	0
0	0	0	0	0	0	0	0	0	0	0	0	0	0	0	0	0	0	0	0	0	0	0	0	0	0	0	0	0	0	0	0
0	0	0	0	0	0	0	0	0	0	0	0	0	0	0	0	0	0	0	0	0	0	0	0	0	0	0	0	0	0	0	0
0	0	0	0	0	0	0	0	0	0	0	0	0	0	0	0	0	0	0	0	0	0	0	0	0	0	0	0	0	0	0	0
0	0	0	0	0	0	0	0	0	0	0	0	0	0	0	0	0	0	0	0	0	0	0	0	0	0	0	0	0	0	0	0
0	0	0	0	0	0	0	0	0	0	0	0	0	0	0	0	0	0	0	0	0	0	0	0	0	0	0	0	0	0	0	0
0	0	0	0	0	0	0	0	0	0	0	0	0	0	0	0	0	0	0	0	0	0	0	0	0	0	0	0	0	0	0	0
0	0	0	0	0	0	0	0	0	0	0	0	0	0	0	0	0	0	0	0	0	0	0	0	0	0	0	0	0	0	0	0
0	0	0	0	0	0	0	0	0	0	0	0	0	0	0	0	0	0	0	0	0	0	0	0	0	0	0	0	0	0	0	0
0	0	0	0	0	0	0	0	0	0	0	0	0	0	0	0	0	0	0	0	0	0	0	0	0	0	0	0	0	0	0	0
0	0	0	0	0	0	0	0	0	0	0	0	0	0	0	0	0	0	0	0	0	0	0	0	0	0	0	0	0	0	0	0
0	0	0	0	0	0	0	0	0	0	0	0	0	0	0	0	0	0	0	0	0	0	0	0	0	0	0	0	0	0	0	0
0	0	0	0	0	0	0	0	0	0	0	0	0	0	0	0	0	0	0	0	0	0	0	0	0	0	0	0	0	0	0	0
0	0	0	0	0	0	0	0	0	0	0	0	0	0	0	0	0	0	0	0	0	0	0	0	0	0	0	0	0	0	0	0
0	0	0	0	0	0	0	0	0	0	0	0	0	0	0	0	0	0	0	0	0	0	0	0	0	0	0	0	0	0	0	0
0	0	0	0	0	0	0	0	0	0	0	0	0	0	0	0	0	0	0	0	0	0	0	0	0	0	0	0	0	0	0	0
0	0	0	0	0	0	0	0	0	0	0	0	0	0	0	0	0	0	0	0	0	0	0	0	0	0	0	0	0	0	0	0
0	0	0	0	0	0	0	0	0	0	0	0	0	0	0	0	0	0	0	0	0	0	0	0	0	0	0	0	0	0	0	0
0	0	0	0	0	0	0	0	0	0	0	0	0	0	0	0	0	0	0	0	0	0	0	0	0	0	0	0	0	0	0	0
0	0	0	0	0	0	0	0	0	0	0	0	0	0	0	0	0	0	0	0	0	0	0	0	0	0	0	0	0	0	0	0
0	0	0	0	0	0	0	0	0	0	0	0	0	0	0	0	0	0	0	0	0	0	0	0	0	0	0	0	0	0	0	0
0	0	0	0	0	0	0	0	0	0	0	0	0	0	0	0	0	0	0	0	0	0	0	0	0	0	0	0	0	0	0	0
0	0	0	0	0	0	0	0	0	0	0	0	0	0	0	0	0	0	0	0	0	0	0	0	0	0	0	0	0	0	0	0
0	0	0	0	0	0	0	0	0	0	0	0	0	0	0	0	0	0	0	0	0	0	0	0	0	0	0	0	0	0	0	0
0	0	0	0	0	0	0	0	0	0	0	0	0	0	0	0	0	0	0	0	0	0	0	0	0	0	0	0	0	0	0	0
0	0	0	0	0	0	0	0	0	0	0	0	0	0	0	0	0	0	0	0	0	0	0	0	0	0	0	0	0	0	0	0
0	0	0	0	0	0	0	0	0	0	0	0	0	0	0	0	0	0	0	0	0	0	0	0	0	0	0	0	0	0	0	0
0	0	0	0	0	0	0	0	0	0	0	0	0	0	0	0	0	0	0	0	0	0	0	0	0	0	0	0	0	0	0	0
0	0	0	0	0	0	0	0	0	0	0	0	0	0	0	0	0	0	0	0	0	0	0	0	0	0	0	0	0	0	0	0
0	0	0	0	0	0	0	0	0	0	0	0	0	0	0	0	0	0	0	0	0	0	0	0	0	0	0	0	0	0	0	0
0	0	0	0	0	0	0	0	0	0	0	0	0	0	0	0	0	0	0	0	0	0	0	0	0	0	0	0	0	0	0	0
0	0	0	0	0	0	0	0	0	0	0	0	0	0	0	0	0	0	0	0	0	0	0	0	0	0	0	0	0	0	0	0
0	0	0	0	0	0	0	0	0	0	0	0	0	0	0	0	0	0	0	0	0	0	0	0	0	0	0	0	0	0	0	0
0	0	0	0	0	0	0	0	0	0	0	0	0	0	0	0	0	0	0	0	0	0	0	0	0	0	0	0	0	0	0	0
0	0	0	0	0	0	0	0	0	0	0	0	0	0	0	0	0	0	0	0	0	0	0	0	0	0	0	0	0	0	0	0
0	0	0	0	0	0	0	0	0	0	0	0	0	0	0	0	0	0	0	0	0	0	0	0	0	0	0	0	0	0	0	0
0	0	0	0	0	0	0	0	0	0	0	0	0	0	0	0	0	0	0	0	0	0	0	0	0	0	0	0	0	0	0	0
0	0	0	0	0	0	0	0	0	0	0	0	0	0	0	0	0	0	0	0	0	0	0	0	0	0	0	0	0	0	0	0
0	0	0	0	0	0	0	0	0	0	0	0	0	0	0	0	0	0	0	0	0	0	0	0	0	0	0	0	0	0	0	0
0	0	0	0	0	0	0	0	0	0	0	0	0	0	0	0	0	0	0	0	0	0	0	0	0	0	0	0	0	0	0	0
0	0	0	0	0	0	0	0	0	0	0	0	0	0	0	0	0	0	0	0	0	0	0	0	0	0	0	0	0	0	0	0
0	0	0	0	0	0	0	0	0	0	0	0	0	0	0	0	0	0	0	0	0	0	0	0	0	0	0	0	0	0	0	0
0	0	0	0	0	0	0	0	0	0	0	0	0	0	0	0	0	0	0	0	0	0	0	0	0	0	0	0	0	0	0	0
0	0	0	0	0	0	0	0	0	0	0	0	0	0	0	0	0	0	0	0	0	0	0	0	0	0	0	0	0	0	0	0
0	0	0	0	0	0	0	0	0	0	0	0	0	0	0	0	0	0	0	0	0	0	0	0	0	0	0	0	0	0	0	0
0	0	0	0	0	0	0	0	0	0	0	0	0	0	0	0	0	0	0	0	0	0	0	0	0	0	0	0	0	0	0	0
0	0	0	0	0	0	0	0	0	0	0	0	0	0	0	0	0	0	0	0	0	0	0	0	0	0	0	0	0	0	0	0
0	0	0	0	0	0	0	0	0	0	0	0	0	0	0	0	0	0	0	0	0	0	0	0	0	0	0	0	0	0	0	0
0	0	0	0	0	0	0	0	0	0	0	0	0	0	0	0	0	0	0	0	0	0	0	0	0	0	0	0	0	0	0	0
0	0	0	0	0	0	0	0	0	0	0	0	0	0	0	0	0	0	0	0	0	0	0	0	0	0	0	0	0	0	0	0
0	0	0	0	0	0	0	0	0	0	0	0	0	0	0	0	0	0	0	0	0	0	0	0	0	0	0	0	0	0	0	0
0	0	0	0	0	0	0	0	0	0	0	0	0	0	0	0	0	0	0	0	0	0	0	0	0	0	0	0	0	0	0	0
0	0	0	0	0	0	0	0	0	0	0	0	0	0	0	0	0	0	0	0	0	0	0	0	0	0	0	0	0	0	0	0
0	0	0	0	0	0	0	0	0	0	0	0	0	0	0	0	0	0	0	0	0	0	0	0	0	0	0	0	0	0	0	0
0	0	0	0	0	0	0	0	0	0	0	0	0	0	0	0	0	0	0	0	0	0	0	0	0	0	0	0	0	0	0	0
0	0	0	0	0	0	0	0	0	0	0	0	0	0	0	0	0	0	0	0	0	0	0	0	0	0	0	0	0	0	0	0
0	0	0	0	0	0	0	0	0	0	0	0	0	0	0	0	0	0	0	0	0	0	0	0	0	0	0	0	0	0	0	0
0	0	0	0	0	0	0	0	0	0	0	0	0	0	0	0	0	0	0	0	0	0	0	0	0	0	0	0	0	0	0	0
0	0	0	0	0	0	0	0	0	0	0	0	0	0	0	0	0	0	0	0	0	0	0	0	0	0	0	0	0	0	0	0
0	0	0	0	0	0	0	0	0	0	0	0	0	0	0	0	0	0	0	0	0	0	0	0	0	0	0	0	0	0	0	0
0	0	0	0	0	0	0	0	0	0	0	0	0	0	0	0	0	0	0	0	0	0	0	0	0	0	0	0	0	0	0	0
0	0	0	0	0	0	0	0	0	0	0	0	0	0	0	0	0	0	0	0	0	0	0	0	0	0	0	0	0	0	0	0
0	0	0	0	0	0	0	0	0	0	0	0	0	0	0	0	0	0	0	0	0	0	0	0	0	0	0	0	0	0	0	0
0	0	0	0	0	0	0	0	0	0	0	0	0	0	0	0	0	0	0	0	0	0	0	0	0	0	0	0	0	0	0	0
0	0	0	0	0	0	0	0	0	0	0	0	0	0	0	0	0	0	0	0	0	0	0	0	0	0	0	0	0	0	0	0
0	0	0	0	0	0	0	0	0	0	0	0	0	0	0	0	0	0	0	0	0	0	0	0	0	0	0	0	0	0	0	0
0	0	0	0	0	0	0	0	0	0	0	0	0	0	0	0	0	0	0	0	0	0	0	0	0	0	0	0	0	0	0	0
0	0	0	0	0	0	0	0	0	0	0	0	0	0	0	0	0	0	0	0	0	0	0	0	0	0	0	0	0	0	0	0
0	0	0	0	0	0	0	0	0	0	0	0	0	0	0	0	0	0	0	0	0	0	0	0	0	0	0	0	0	0	0	0
0	0	0	0	0	0	0	0	0	0	0	0	0	0	0	0	0	0	0	0	0	0	0	0	0	0	0	0	0	0	0	0
0	0	0	0	0	0	0	0	0	0	0	0	0	0	0	0	0	0	0	0	0	0	0	0	0	0	0	0	0	0	0	0
0	0	0	0	0	0	0	0	0	0	0	0	0	0	0	0	0	0	0	0	0	0	0	0	0	0	0	0	0	0	0	0
0	0	0	0	0	0	0	0	0	0	0	0	0	0	0	0	0	0	0	0	0	0	0	0	0	0	0	0	0	0	0	0
0	0	0	0	0	0	0	0	0	0	0	0	0	0	0	0	0	0	0	0	0	0	0	0	0	0	0	0	0	0	0	0
0	0	0	0	0	0	0	0	0	0	0	0	0	0	0	0	0	0	0	0	0	0	0	0	0	0	0	0	0	0	0	0
0	0	0	0	0	0	0	0	0	0	0	0	0	0	0	0	0	0	0	0	0	0	0	0	0	0	0	0	0	0	0	0
0	0	0	0	0	0	0	0	0	0	0	0	0	0	0	0	0	0	0	0	0	0	0	0	0	0	0	0	0	0	0	0
0	0	0	0	0	0	0	0	0	0	0	0	0	0	0	0	0	0	0	0	0	0	0	0	0	0	0	0	0	0	0	0
0	0	0	0	0	0	0	0	0	0	0	0	0	0	0	0	0	0	0	0	0	0	0	0	0	0	0	0	0	0	0	0
0	0	0	0	0	0	0	0	0	0	0	0	0	0	0	0	0	0	0	0	0	0	0	0	0	0	0	0	0	0	0	0
0	0	0	0	0	0	0	0	0	0	0	0	0	0	0	0	0	0	0	0	0	0	0	0	0	0	0	0	0	0	0	0
0	0	0	0	0	0	0	0	0	0	0	0	0	0	0	0	0	0	0	0	0	0	0	0	0	0	0	0	0	0	0	0
0	0	0	0	0	0	0	0	0	0	0	0	0	0	0	0	0	0	0	0	0	0	0	0	0	0	0	0	0	0	0	0
0	0	0	0	0	0	0	0	0	0	0	0	0	0	0	0	0	0	0	0	0	0	0	0	0	0	0	0	0	0	0	0
0	0	0	0	0	0	0	0	0	0	0	0	0	0	0	0	0	0	0	0	0	0	0	0	0	0	0	0	0	0	0	0
0	0	0	0	0	0	0	0	0	0	0	0	0	0	0	0	0	0	0	0	0	0	0	0	0	0	0	0	0	0	0	0
0	0	0	0	0	0	0	0	0	0	0	0	0	0	0	0	0	0	0	0	0	0	0	0	0	0	0	0	0	0	0	0
0	0	0	0	0	0	0	0	0	0	0	0	0	0	0	0	0	0	0	0	0	0	0	0	0	0	0	0	0	0	0	0
0	0	0	0	0	0	0	0	0	0	0	0	0	0	0	0	0	0	0	0	0	0	0	0	0	0	0	0	0	0	0	0
0	0	0	0	0	0	0	0	0	0	0	0	0	0	0	0	0	0	0	0	0	0	0	0	0	0	0	0	0	0	0	0
0	0	0	0	0	0	0	0	0	0	0	0	0	0	0	0	0	0	0	0	0	0	0	0	0	0	0	0	0	0	0	0
0	0	0	0	0	0	0	0	0	0	0	0	0	0	0	0	0	0	0	0	0	0	0	0	0	0	0	0	0	0	0	0
0	0	0	0	0	0	0	0	0	0	0	0	0	0	0	0	0	0	0	0	0	0	0	0	0	0	0	0	0	0	0	0
0	0	0	0	0	0	0	0	0	0	0	0	0	0	0	0	0	0	0	0	0	0	0	0	0	0	0	0	0	0	0	0
0	0	0	0	0	0	0	0	0	0	0	0	0	0	0	0	0	0	0	0	0	0	0	0	0	0	0	0	0	0	0	0
0	0	0	0	0	0	0	0	0	0	0	0	0	0	0	0	0	0	0	0	0	0	0	0	0	0	0	0	0	0	0	0
0	0	0	0	0	0	0	0	0	0	0	0	0	0	0	0	0	0	0	0	0	0	0	0	0	0	0	0	0	0	0	0
0	0	0	0	0	0	0	0	0	0	0	0	0	0	0	0	0	0	0	0	0	0	0	0	0	0	0	0	0	0	0	0
0	0	0	0	0	0	0	0	0	0	0	0	0	0	0	0	0	0	0	0	0	0	0	0	0	0	0	0	0	0	0	0
0	0	0	0	0	0	0	0	0	0	0	0	0	0	0	0	0	0	0	0	0	0	0	0	0	0	0	0	0	0	0	0
0	0	0	0	0	0	0	0	0	0	0	0	0	0	0	0	0	0	0	0	0	0	0	0	0	0	0	0	0	0	0	0
0	0	0	0	0	0	0	0	0	0	0	0	0	0	0	0	0	0	0	0	0	0	0	0	0	0	0	0	0	0	0	0
0	0	0	0	0	0	0	0	0	0	0	0	0	0	0	0	0	0	0	0	0	0	0	0	0	0	0	0	0	0	0	0
0	0	0	0	0	0	0	0	0	0	0	0	0	0	0	0	0	0	0	0	0	0	0	0	0	0	0	0	0	0	0	0
0	0	0	0	0	0	0	0	0	0	0	0	0	0	0	0	0	0	0	0	0	0	0	0	0	0	0	0	0	0	0	0
0	0	0	0	0	0	0	0	0	0	0	0	0	0	0	0	0	0	0	0	0	0	0	0	0	0	0	0	0	0	0	0
0	0	0	0	0	0	0	0	0	0	0	0	0	0	0	0	0	0	0	0	0	0	0	0	0	0	0	0	0	0	0	0
0	0	0	0	0	0	0	0	0	0	0	0	0	0	0	0	0	0	0	0	0	0	0	0	0	0	0	0	0	0	0	0
0	0	0	0	0	0	0	0	0	0	0	0	0	0	0	0	0	0	0	0	0	0	0	0	0	0	0	0	0	0	0	0
0	0	0	0	0	0	0	0	0	0	0	0	0	0	0	0	0	0	0	0	0	0	0	0	0	0	0	0	0	0	0	0
0	0	0	0	0	0	0	0	0	0	0	0	0	0	0	0	0	0	0	0	0	0	0	0	0	0	0	0	0	0	0	0
0	0	0	0	0	0	0	0	0	0	0	0	0	0	0	0	0	0	0	0	0	0	0	0	0	0	0	0	0	0	0	0
0	0	0	0	0	0	0	0	0	0	0	0	0	0	0	0	0	0	0	0	0	0	0	0	0	0	0	0	0	0	0	0
0	0	0	0	0	0	0	0	0	0	0	0	0	0	0	0	0	0	0	0	0	0	0	0	0	0	0	0	0	0	0	0
0	0	0	0	0	0	0	0	0	0	0	0	0	0	0	0	0	0	0	0	0	0	0	0	0	0	0	0	0	0	0	0
0	0	0	0	0	0	0	0	0	0	0	0	0	0	0	0	0	0	0	0	0	0	0	0	0	0	0	0	0	0	0	0
0	0	0	0	0	0	0	0	0	0	0	0	0	0	0	0	0	0	0	0	0	0	0	0	0	0	0	0	0	0	0	0
0	0	0	0	0	0	0	0	0	0	0	0	0	0	0	0	0	0	0	0	0	0	0	0	0	0	0	0	0	0	0	0
0	0	0	0	0	0	0	0	0	0	0	0	0	0	0	0	0	0	0	0	0	0	0	0	0	0	0	0	0	0	0	0
0	0	0	0	0	0	0	0	0	0	0	0	0	0	0	0	0	0	0	0	0	0	0	0	0	0	0	0	0	0	0	0
0	0	0	0	0	0	0	0	0	0	0	0	0	0	0	0	0	0	0	0	0	0	0	0	0	0	0	0	0	0	0	0
0	0	0	0	0	0	0	0	0	0	0	0	0	0	0	0	0	0	0	0	0	0	0	0	0	0	0	0	0	0	0	0
0	0	0	0	0	0	0	0	0	0	0	0	0	0	0	0	0	0	0	0	0	0	0	0	0	0	0	0	0	0	0	0
0	0	0	0	0	0	0	0	0	0	0	0	0	0	0	0	0	0	0	0	0	0	0	0	0	0	0	0	0	0	0	0
0	0	0	0	0	0	0	0	0	0	0	0	0	0	0	0	0	0	0	0	0	0	0	0	0	0	0	0	0	0	0	0
0	0	0	0	0	0	0	0	0	0	0	0	0	0	0	0	0	0	0	0	0	0	0	0	0	0	0	0	0	0	0	0
0	0	0	0	0	0	0	0	0	0	0	0	0	0	0	0	0	0	0	0	0	0	0	0	0	0	0	0	0	0	0	0
0	0	0	0	0	0	0	0	0	0	0	0	0	0	0	0	0	0	0	0	0	0	0	0	0	0	0	0	0	0	0	0
0	0	0	0	0	0	0	0	0	0	0	0	0	0	0	0	0	0	0	0	0	0	0	0	0	0	0	0	0	0	0	0
0	0	0	0	0	0	0	0	0	0	0	0	0	0	0	0	0	0	0	0	0	0	0	0	0	0	0	0	0	0	0	0
0	0	0	0	0	0	0	0	0	0	0	0	0	0	0	0	0	0	0	0	0	0	0	0	0	0	0	0	0	0	0	0
0	0	0	0	0	0	0	0	0	0	0	0	0	0	0	0	0	0	0	0	0	0	0	0	0	0	0	0	0	0	0	0
0	0	0	0	0	0	0	0	0	0	0	0	0	0	0	0	0	0	0	0	0	0	0	0	0	0	0	0	0	0	0	0
0	0	0	0	0	0	0	0	0	0	0	0	0	0	0	0	0	0	0	0	0	0	0	0	0	0	0	0	0	0	0	0
0	0	0	0	0	0	0	0	0	0	0	0	0	0	0	0	0	0	0	0	0	0	0	0	0	0	0	0	0	0	0	0
0	0	0	0	0	0	0	0	0	0	0	0	0	0	0	0	0	0	0	0	0	0	0	0	0	0	0	0	0	0	0	0
0	0	0	0	0	0	0	0	0	0	0	0	0	0	0	0	0	0	0	0	0	0	0	0	0	0	0	0	0	0	0	0
0	0	0	0	0	0	0	0	0	0	0	0	0	0	0	0	0	0	0	0	0	0	0	0	0	0	0	0	0	0	0	0
0	0	0	0	0	0	0	0	0	0	0	0	0	0	0	0	0	0	0	0	0	0	0	0	0	0	0	0	0	0	0	0
0	0	0	0	0	0	0	0	0	0	0	0	0	0	0	0	0	0	0	0	0	0	0	0	0	0	0	0	0	0	0	0
0	0	0	0	0	0	0	0	0	0	0	0	0	0	0	0	0	0	0	0	0	0	0	0	0	0	0	0	0	0	0	0
0	0	0	0	0	0	0	0	0	0	0	0	0	0	0	0	0	0	0	0	0	0	0	0	0	0	0	0	0	0	0	0
0	0	0	0	0	0	0	0	0	0	0	0	0	0	0	0	0	0	0	0	0	0	0	0	0	0	0	0	0	0	0	0
0	0	0	0	0	0	0	0	0	0	0	0	0	0	0	0	0	0	0	0	0	0	0	0	0	0	0	0	0	0	0	0
0	0	0	0	0	0	0	0	0	0	0	0	0	0	0	0	0	0	0	0	0	0	0	0	0	0	0	0	0	0	0	0
0	0	0	0	0	0	0	0	0	0	0	0	0	0	0	0	0	0	0	0	0	0	0	0	0	0	0	0	0	0	0	0
0	0	0	0	0	0	0	0	0	0	0	0	0	0	0	0	0	0	0	0	0	0	0	0	0	0	0	0	0	0	0	0
0	0	0	0	0	0	0	0	0	0	0	0	0	0	0	0	0	0	0	0	0	0	0	0	0	0	0	0	0	0	0	0
0	0	0	0	0	0	0	0	0	0	0	0	0	0	0	0	0	0	0	0	0	0	0	0	0	0	0	0	0	0	0	0
0	0	0	0	0	0	0	0	0	0	0	0	0	0	0	0	0	0	0	0	0	0	0	0	0	0	0	0	0	0	0	0
0	0	0	0	0	0	0	0	0	0	0	0	0	0	0	0	0	0	0	0	0	0	0	0	0	0	0	0	0	0	0	0
0	0	0	0	0	0	0	0	0	0	0	0	0	0	0	0	0	0	0	0	0	0	0	0	0	0	0	0	0	0	0	0
0	0	0	0	0	0	0	0	0	0	0	0	0	0	0	0	0	0	0	0	0	0	0	0	0	0	0	0	0	0	0	0
0	0	0	0	0	0	0	0	0	0	0	0	0	0	0	0	0	0	0	0	0	0	0	0	0	0	0	0	0	0	0	0
0	0	0	0	0	0	0	0	0	0	0	0	0	0	0	0	0	0	0	0	0	0	0	0	0	0	0	0	0	0	0	0
0	0	0	0	0	0	0	0	0	0	0	0	0	0	0	0	0	0	0	0	0	0	0	0	0	0	0	0	0	0	0	0
0	0	0	0	0	0	0	0	0	0	0	0	0	0	0	0	0	0	0	0	0	0	0	0	0	0	0	0	0	0	0	0
0	0	0	0	0	0	0	0	0	0	0	0	0	0	0	0	0	0	0	0	0	0	0	0	0	0	0	0	0	0	0	0
0	0	0	0	0	0	0	0	0	0	0	0	0	0	0	0	0	0	0	0	0	0	0	0	0	0	0	0	0	0	0	0
0	0	0	0	0	0	0	0	0	0	0	0	0	0	0	0	0	0	0	0	0	0	0	0	0	0	0	0	0	0	0	0
0	0	0	0	0	0	0	0	0	0	0	0	0	0	0	0	0	0	0	0	0	0	0	0	0	0	0	0	0	0	0	0
0	0	0	0	0	0	0	0	0	0	0	0	0	0	0	0	0	0	0	0	0	0	0	0	0	0	0	0	0	0	0	0
0	0	0	0	0	0	0	0	0	0	0	0	0	0	0	0	0	0	0	0	0	0	0	0	0	0	0	0	0	0	0	0
0	0	0	0	0	0	0	0	0	0	0	0	0	0	0	0	0	0	0	0	0	0	0	0	0	0	0	0	0	0	0	0
0	0	0	0	0	0	0	0	0	0	0	0	0	0	0	0	0	0	0	0	0	0	0	0	0	0	0	0	0	0	0	0
0	0	0	0	0	0	0	0	0	0	0	0	0	0	0	0	0	0	0	0	0	0	0	0	0	0	0	0	0	0	0	0
0	0	0	0	0	0	0	0	0	0	0	0	0	0	0	0	0	0	0	0	0	0	0	0	0	0	0	0	0	0	0	0
0	0	0	0	0	0	0	0	0	0	0	0	0	0	0	0	0	0	0	0	0	0	0	0	0	0	0	0	0	0	0	0
0	0	0	0	0	0	0	0	0	0	0	0	0	0	0	0	0	0	0	0	0	0	0	0	0	0	0	0	0	0	0	0
0	0	0	0	0	0	0	0	0	0	0	0	0	0	0	0	0	0	0	0	0	0	0	0	0	0	0	0	0	0	0	0
0	0	0	0	0	0	0	0	0	0	0	0	0	0	0	0	0	0	0	0	0	0	0	0	0	0	0	0	0	0	0	0
0	0	0	0	0	0	0	0	0	0	0	0	0	0	0	0	0	0	0	0	0	0	0	0	0	0	0	0	0	0	0	0
0	0	0	0	0	0	0	0	0	0	0	0	0	0	0	0	0	0	0	0	0	0	0	0	0	0	0	0	0	0	0	0
0	0	0	0	0	0	0	0	0	0	0	0	0	0	0	0	0	0	0	0	0	0	0	0	0	0	0	0	0	0	0	0
0	0	0	0	0	0	0	0	0	0	0	0	0	0	0	0	0	0	0	0	0	0	0	0	0	0	0	0	0	0	0	0
0	0	0	0	0	0	0	0	0	0	0	0	0	0	0	0	0	0	0	0	0	0	0	0	0	0	0	0	0	0	0	0
0	0	0	0	0	0	0	0	0	0	0	0	0	0	0	0	0	0	0	0	0	0	0	0	0	0	0	0	0	0	0	0
0	0	0	0	0	0	0	0	0	0	0	0	0	0	0	0	0	0	0	0	0	0	0	0	0	0	0	0	0	0	0	0
0	0	0	0	0	0	0	0	0	0	0	0	0	0	0	0	0	0	0	0	0	0	0	0	0	0	0	0	0	0	0	0
0	0	0	0	0	0	0	0	0	0	0	0	0	0	0	0	0	0	0	0	0	0	0	0	0	0	0	0	0	0	0	0
0	0	0	0	0	0	0	0	0	0	0	0	0	0	0	0	0	0	0	0	0	0	0	0	0	0	0	0	0	0	0	0
0	0	0	0	0	0	0	0	0	0	0	0	0	0	0	0	0	0	0	0	0	0	0	0	0	0	0	0	0	0	0	0
0	0	0	0	0	0	0	0	0	0	0	0	0	0	0	0	0	0	0	0	0	0	0	0	0	0	0	0	0	0	0	0
0	0	0	0	0	0	0	0	0	0	0	0	0	0	0	0	0	0	0	0	0	0	0	0	0	0	0	0	0	0	0	0
0	0	0	0	0	0	0	0	0	0	0	0	0	0	0	0	0	0	0	0	0	0	0	0	0	0	0	0	0	0	0	0
0	0	0	0	0	0	0	0	0	0	0	0	0	0	0	0	0	0	0	0	0	0	0	0	0	0	0	0	0	0	0	0
0	0	0	0	0	0	0	0	0	0	0	0	0	0	0	0	0	0	0	0	0	0	0	0	0	0	0	0	0	0	0	0
0	0	0	0	0	0	0	0	0	0	0	0	0	0	0	0	0	0	0	0	0	0	0	0	0	0	0	0	0	0	0	0
0	0	0	0	0	0	0	0	0	0	0	0	0	0	0	0	0	0	0	0	0	0	0	0	0	0	0	0	0	0	0	0
0	0	0	0	0	0	0	0	0	0	0	0	0	0	0	0	0	0	0	0	0	0	0	0	0	0	0	0	0	0	0	0
0	0	0	0	0	0	0	0	0	0	0	0	0	0	0	0	0	0	0	0	0	0	0	0	0	0	0	0	0	0	0	0
0	0	0	0	0	0	0	0	0	0	0	0	0	0	0	0	0	0	0	0	0	0	0	0	0	0	0	0	0	0	0	0
0	0	0	0	0	0	0	0	0	0	0	0	0	0	0	0	0	0	0	0	0	0	0	0	0	0	0	0	0	0	0	0
0	0	0	0	0	0	0	0	0	0	0	0	0	0	0	0	0	0	0	0	0	0	0	0	0	0	0	0	0	0	0	0
0	0	0	0	0	0	0	0	0	0	0	0	0	0	0	0	0	0	0	0	0	0	0	0	0	0	0	0	0	0	0	0
0	0	0	0	0	0	0	0	0	0	0	0	0	0	0	0	0	0	0	0	0	0	0	0	0	0	0	0	0	0	0	0
0	0	0	0	0	0	0	0	0	0	0	0	0	0	0	0	0	0	0	0	0	0	0	0	0	0	0	0	0	0	0	0
0	0	0	0	0	0	0	0	0	0	0	0	0	0	0	0	0	0	0	0	0	0	0	0	0	0	0	0	0	0	0	0
0	0	0	0	0	0	0	0	0	0	0	0	0	0	0	0	0	0	0	0	0	0	0	0	0	0	0	0	0	0	0	0
0	0	0	0	0	0	0	0	0	0	0	0	0	0	0	0	0	0	0	0	0	0	0	0	0	0	0	0	0	0	0	0
0	0	0	0	0	0	0	0	0	0	0	0	0	0	0	0	0	0	0	0	0	0	0	0	0	0	0	0	0	0	0	0
0	0	0	0	0	0	0	0	0	0	0	0	0	0	0	0	0	0	0	0	0	0	0	0	0	0	0	0	0	0	0	0
0	0	0	0	0	0	0	0	0	0	0	0	0	0	0	0	0	0	0	0	0	0	0	0	0	0	0	0	0	0	0	0
0	0	0	0	0	0	0	0	0	0	0	0	0	0	0	0	0	0	0	0	0	0	0	0	0	0	0	0	0	0	0	0
0	0	0	0	0	0	0	0	0	0	0	0	0	0	0	0	0	0	0	0	0	0	0	0	0	0	0	0	0	0	0	0
0	0	0	0	0	0	0	0	0	0	0	0	0	0	0	0	0	0	0	0	0	0	0	0	0	0	0	0	0	0	0	0
0	0	0	0	0	0	0	0	0	0	0	0	0	0	0	0	0	0	0	0	0	0	0	0	0	0	0	0	0	0	0	0
0	0	0	0	0	0	0	0	0	0	0	0	0	0	0	0	0	0	0	0	0	0	0	0	0	0	0	0	0	0	0	0
0	0	0	0	0	0	0	0	0	0	0	0	0	0	0	0	0	0	0	0	0	0	0	0	0	0	0	0	0	0	0	0
0	0	0	0	0	0	0	0	0	0	0	0	0	0	0	0	0	0	0	0	0	0	0	0	0	0	0	0	0	0	0	0
0	0	0	0	0	0	0	0	0	0	0	0	0	0	0	0	0	0	0	0	0	0	0	0	0	0	0	0	0	0	0	0
0	0	0	0	0	0	0	0	0	0	0	0	0	0	0	0	0	0	0	0	0	0	0	0	0	0	0	0	0	0	0	0
0	0	0	0	0	0	0	0	0	0	0	0	0	0	0	0	0	0	0	0	0	0	0	0	0	0	0	0	0	0	0	0
0	0	0	0	0	0	0	0	0	0	0	0	0	0	0	0	0	0	0	0	0	0	0	0	0	0	0	0	0	0	0	0
0	0	0	0	0	0	0	0	0	0	0	0	0	0	0	0	0	0	0	0	0	0	0	0	0	0	0	0	0	0	0	0
0	0	0	0	0	0	0	0	0	0	0	0	0	0	0	0	0	0	0	0	0	0	0	0	0	0	0	0	0	0	0	0
0	0	0	0	0	0	0	0	0	0	0	0	0	0	0	0	0	0	0	0	0	0	0	0	0	0	0	0	0	0	0	0
0	0	0	0	0	0	0	0	0	0	0	0	0	0	0	0	0	0	0	0	0	0	0	0	0	0	0	0	0	0	0	0
0	0	0	0	0	0	0	0	0	0	0	0	0	0	0	0	0	0	0	0	0	0	0	0	0	0	0	0	0	0	0	0
0	0	0	0	0	0	0	0	0	0	0	0	0	0	0	0	0	0	0	0	0	0	0	0	0	0	0	0	0	0	0	0
0	0	0	0	0	0	0	0	0	0	0	0	0	0	0	0	0	0	0	0	0	0	0	0	0	0	0	0	0	0	0	0
0	0	0	0	0	0	0	0	0	0	0	0	0	0	0	0	0	0	0	0	0	0	0	0	0	0	0	0	0	0	0	0
0	0	0	0	0	0	0	0	0	0	0	0	0	0	0	0	0	0	0	0	0	0	0	0	0	0	0	0	0	0	0	0
0	0	0	0	0	0	0	0	0	0	0	0	0	0	0	0	0	0	0	0	0	0	0	0	0	0	0	0	0	0	0	0
0	0	0	0	0	0	0	0	0	0	0	0	0	0	0	0	0	0	0	0	0	0	0	0	0	0	0	0	0	0	0	0
0	0	0	0	0	0	0	0	0	0	0	0	0	0	0	0	0	0	0	0	0	0	0	0	0	0	0	0	0	0	0	0
0	0	0	0	0	0	0	0	0	0	0	0	0	0	0	0	0	0	0	0	0	0	0	0	0	0	0	0	0	0	0	0
0	0	0	0	0	0	0	0	0	0	0	0	0	0	0	0	0	0	0	0	0	0	0	0	0	0	0	0	0	0	0	0
0	0	0	0	0	0	0	0	0	0	0	0	0	0	0	0	0	0	0	0	0	0	0	0	0	0	0	0	0	0	0	0
0	0	0	0	0	0	0	0	0	0	0	0	0	0	0	0	0	0	0	0	0	0	0	0	0	0	0	0	0	0	0	0
0	0	0	0	0	0	0	0	0	0	0	0	0	0	0	0	0	0	0	0	0	0	0	0	0	0	0	0	0	0	0	0
0	0	0	0	0	0	0	0	0	0	0	0	0	0	0	0	0	0	0	0	0	0	0	0	0	0	0	0	0	0	0	0
0	0	0	0	0	0	0	0	0	0	0	0	0	0	0	0	0	0	0	0	0	0	0	0	0	0	0	0	0	0	0	0
0	0	0	0	0	0	0	0	0	0	0	0	0	0	0	0	0	0	0	0	0	0	0	0	0	0	0	0	0	0	0	0
0	0	0	0	0	0	0	0	0	0	0	0	0	0	0	0	0	0	0	0	0	0	0	0	0	0	0	0	0	0	0	0
0	0	0	0	0	0	0	0	0	0	0	0	0	0	0	0	0	0	0	0	0	0	0	0	0	0	0	0	0	0	0	0
0	0	0	0	0	0	0	0	0	0	0	0	0	0	0	0	0	0	0	0	0	0	0	0	0	0	0	0	0	0	0	0
0	0	0	0	0	0	0	0	0	0	0	0	0	0	0	0	0	0	0	0	0	0	0	0	0	0	0	0	0	0	0	0
0	0	0	0	0	0	0	0	0	0	0	0	0	0	0	0	0	0	0	0	0	0	0	0	0	0	0	0	0	0	0	0
0	0	0	0	0	0	0	0	0	0	0	0	0	0	0	0	0	0	0	0	0	0	0	0	0	0	0	0	0	0	0	0
0	0	0	0	0	0	0	0	0	0	0	0	0	0	0	0	0	0	0	0	0	0	0	0	0	0	0	0	0	0	0	0
0	0	0	0	0	0	0	0	0	0	0	0	0	0	0	0	0	0	0	0	0	0	0	0	0	0	0	0	0	0	0	0
0	0	0	0	0	0	0	0	0	0	0	0	0	0	0	0	0	0	0	0	0	0	0	0	0	0	0	0	0	0	0	0
0	0	0	0	0	0	0	0	0	0	0	0	0	0	0	0	0	0	0	0	0	0	0	0	0	0	0	0	0	0	0	0
0	0	0	0	0	0	0	0	0	0	0	0	0	0	0	0	0	0	0	0	0	0	0	0	0	0	0	0	0	0	0	0
0	0	0	0	0	0	0	0	0	0	0	0	0	0	0	0	0	0	0	0	0	0	0	0	0	0	0	0	0	0	0	0
0	0	0	0	0	0	0	0	0	0	0	0	0	0	0	0	0	0	0	0	0	0	0	0	0	0	0	0	0	0	0	0
0	0	0	0	0	0	0	0	0	0	0	0	0	0	0	0	0	0	0	0	0	0	0	0	0	0	0	0	0	0	0	0
0	0	0	0	0	0	0	0	0	0	0	0	0	0	0	0	0	0	0	0	0	0	0	0	0	0	0	0	0	0	0	0
0	0	0	0	0	0	0	0	0	0	0	0	0	0	0	0	0	0	0	0	0	0	0	0	0	0	0	0	0	0	0	0
0	0	0	0	0	0	0	0	0	0	0	0	0	0	0	0	0	0	0	0	0	0	0	0	0	0	0	0	0	0	0	0
0	0	0	0	0	0	0	0	0	0	0	0	0	0	0	0	0	0	0	0	0	0	0	0	0	0	0	0	0	0	0	0
0	0	0	0	0	0	0	0	0	0	0	0	0	0	0	0	0	0	0	0	0	0	0	0	0	0	0	0	0	0	0	0
0	0	0	0	0	0	0	0	0	0	0	0	0	0	0	0	0	0	0	0	0	0	0	0	0	0	0	0	0	0	0	0
0	0	0	0	0	0	0	0	0	0	0	0	0	0	0	0	0	0	0	0	0	0	0	0	0	0	0	0	0	0	0	0
0	0	0	0	0	0	0	0	0	0	0	0	0	0	0	0	0	0	0	0	0	0	0	0	0	0	0	0	0	0	0	0
0	0	0	0	0	0	0	0	0	0	0	0	0	0	0	0	0	0	0	0	0	0	0	0	0	0	0	0	0	0	0	0
0	0	0	0	0	0	0	0	0	0	0	0	0	0	0	0	0	0	0	0	0	0	0	0	0	0	0	0	0	0	0	0
0	0	0	0	0	0	0	0	0	0	0	0	0	0	0	0	0	0	0	0	0	0	0	0	0	0	0	0	0	0	0	0
0	0	0	0	0	0	0	0	0	0	0	0	0	0	0	0	0	0	0	0	0	0	0	0	0	0	0	0	0	0	0	0
0	0	0	0	0	0	0	0	0	0	0	0	0	0	0	0	0	0	0	0	0	0	0	0	0	0	0	0	0	0	0	0
0	0	0	0	0	0	0	0	0	0	0	0	0	0	0	0	0	0	0	0	0	0	0	0	0	0	0	0	0	0	0	0
0	0	0	0	0	0	0	0	0	0	0	0	0	0	0	0	0	0	0	0	0	0	0	0	0	0	0	0	0	0	0	0
0	0	0	0	0	0	0	0	0	0	0	0	0	0	0	0	0	0	0	0	0	0	0	0	0	0	0	0	0	0	0	0
0	0	0	0	0	0	0	0	0	0	0	0	0	0	0	0	0	0	0	0	0	0	0	0	0	0	0	0	0	0	0	0
0	0	0	0	0	0	0	0	0	0	0	0	0	0	0	0	0	0	0	0	0	0	0	0	0	0	0	0	0	0	0	0
0	0	0	0	0	0	0	0	0	0	0	0	0	0	0	0	0	0	0	0	0	0	0	0	0	0	0	0	0	0	0	0
0	0	0	0	0	0	0	0	0	0	0	0	0	0	0	0	0	0	0	0	0	0	0	0	0	0	0	0	0	0	0	0
0	0	0	0	0	0	0	0	0	0	0	0	0	0	0	0	0	0	0	0	0	0	0	0	0	0	0	0	0	0	0	0
0	0	0	0	0	0	0	0	0	0	0	0	0	0	0	0	0	0	0	0	0	0	0	0	0	0	0	0	0	0	0	0
0	0	0	0	0	0	0	0	0	0	0	0	0	0	0	0	0	0	0	0	0	0	0	0	0	0	0	0	0	0	0	0
0	0	0	0	0	0	0	0	0	0	0	0	0	0	0	0	0	0	0	0	0	0	0	0	0	0	0	0	0	0	0	0
0	0	0	0	0	0	0	0	0	0	0	0	0	0	0	0	0	0	0	0	0	0	0	0	0	0	0	0	0	0	0	0
0	0	0	0	0	0	0	0	0	0	0	0	0	0	0	0	0	0	0	0	0	0	0	0	0	0	0	0	0	0	0	0
0	0	0	0	0	0	0	0	0	0	0	0	0	0	0	0	0	0	0	0	0	0	0	0	0	0	0	0	0	0	0	0
0	0	0	0	0	0	0	0	0	0	0	0	0	0	0	0	0	0	0	0	0	0	0	0	0	0	0	0	0	0	0	0
0	0	0	0	0	0	0	0	0	0	0	0	0	0	0	0	0	0	0	0	0	0	0	0	0	0	0	0	0	0	0	0
0	0	0	0	0	0	0	0	0	0	0	0	0	0	0	0	0	0	0	0	0	0	0	0	0	0	0	0	0	0	0	0
0	0	0	0	0	0	0	0	0	0	0	0	0	0	0	0	0	0	0	0	0	0	0	0	0	0	0	0	0	0	0	0
0	0	0	0	0	0	0	0	0	0	0	0	0	0	0	0	0	0	0	0	0	0	0	0	0	0	0	0	0	0	0	0
0	0	0	0	0	0	0	0	0	0	0	0	0	0	0	0	0	0	0	0	0	0	0	0	0	0	0	0	0	0	0	0
0	0	0	0	0	0	0	0	0	0	0	0	0	0	0	0	0	0	0	0	0	0	0	0	0	0	0	0	0	0	0	0
0	0	0	0	0	0	0	0	0	0	0	0	0	0	0	0	0	0	0	0	0	0	0	0	0	0	0	0	0	0	0	0
0	0	0	0	0	0	0	0	0	0	0	0	0	0	0	0	0	0	0	0	0	0	0	0	0	0	0	0	0	0	0	0
0	0	0	0	0	0	0	0	0	0	0	0	0	0	0	0	0	0	0	0	0	0	0	0	0	0	0	0	0	0	0	0
0	0	0	0	0	0	0	0	0	0	0	0	0	0	0	0	0	0	0	0	0	0	0	0	0	0	0	0	0	0	0	0
0	0	0	0	0	0	0	0	0	0	0	0	0	0	0	0	0	0	0	0	0	0	0	0	0	0	0	0	0	0	0	0
0	0	0	0	0	0	0	0	0	0	0	0	0	0	0	0	0	0	0	0	0	0	0	0	0	0	0	0	0	0	0	0
0	0	0	0	0	0	0	0	0	0	0	0	0	0	0	0	0	0	0	0	0	0	0	0	0	0	0	0	0	0	0	0
0	0	0	0	0	0	0	0	0	0	0	0	0	0	0	0	0	0	0	0	0	0	0	0	0	0	0	0	0	0	0	0
0	0	0	0	0	0	0	0	0	0	0	0	0	0	0	0	0	0	0	0	0	0	0	0	0	0	0	0	0	0	0	0
0	0	0	0	0	0	0	0	0	0	0	0	0	0	0	0	0	0	0	0	0	0	0	0	0	0	0	0	0	0	0	0
0	0	0	0	0	0	0	0	0	0	0	0	0	0	0	0	0	0	0	0	0	0	0	0	0	0	0	0	0	0	0	0
0	0	0	0	0	0	0	0	0	0	0	0	0	0	0	0	0	0	0	0	0	0	0	0	0	0	0	0	0	0	0	0
0	0	0	0	0	0	0	0	0	0	0	0	0	0	0	0	0	0	0	0	0	0	0	0	0	0	0	0	0	0	0	0
0	0	0	0	0	0	0	0	0	0	0	0	0	0	0	0	0	0	0	0	0	0	0	0	0	0	0	0	0	0	0	0
0	0	0	0	0	0	0	0	0	0	0	0	0	0	0	0	0	0	0	0	0	0	0	0	0	0	0	0	0	0	0	0
0	0	0	0	0	0	0	0	0	0	0	0	0	0	0	0	0	0	0	0	0	0	0	0	0	0	0	0	0	0	0	0
0	0	0	0	0	0	0	0	0	0	0	0	0	0	0	0	0	0	0	0	0	0	0	0	0	0	0	0	0	0	0	0
0	0	0	0	0	0	0	0	0	0	0	0	0	0	0	0	0	0	0	0	0	0	0	0	0	0	0	0	0	0	0	0
0	0	0	0	0	0	0	0	0	0	0	0	0	0	0	0	0	0	0	0	0	0	0	0	0	0	0	0	0	0	0	0
0	0	0	0	0	0	0	0	0	0	0	0	0	0	0	0	0	0	0	0	0	0	0	0	0	0	0	0	0	0	0	0
0	0	0	0	0	0	0	0	0	0	0	0	0	0	0	0	0	0	0	0	0	0	0	0	0	0	0	0	0	0	0	0
0	0	0	0	0	0	0	0	0	0	0	0	0	0	0	0	0	0	0	0	0	0	0	0	0	0	0	0	0	0	0	0
0	0	0	0	0	0	0	0	0	0	0	0	0	0	0	0	0	0	0	0	0	0	0	0	0	0	0	0	0	0	0	0
0	0	0	0	0	0	0	0	0	0	0	0	0	0	0	0	0	0	0	0	0	0	0	0	0	0	0	0	0	0	0	0
0	0	0	0	0	0	0	0	0	0	0	0	0	0	0	0	0	0	0	0	0	0	0	0	0	0	0	0	0	0	0	0
0	0	0	0	0	0	0	0	0	0	0	0	0	0	0	0	0	0	0	0	0	0	0	0	0	0	0	0	0	0	0	0
0	0	0	0	0	0	0	0	0	0	0	0	0	0	0	0	0	0	0	0	0	0	0	0	0	0	0	0	0	0	0	0
0	0	0	0	0	0	0	0	0	0	0	0	0	0	0	0	0	0	0	0	0	0	0	0	0	0	0	0	0	0	0	0
0	0	0	0	0	0	0	0	0	0	0	0	0	0	0	0	0	0	0	0	0	0	0	0	0	0	0	0	0	0	0	0
0	0	0	0	0	0	0	0	0	0	0	0	0	0	0	0	0	0	0	0	0	0	0	0	0	0	0	0	0	0	0	0
0	0	0	0	0	0	0	0	0	0	0	0	0	0	0	0	0	0	0	0	0	0	0	0	0	0	0	0	0	0	0	0
0	0	0	0	0	0	0	0	0	0	0	0	0	0	0	0	0	0	0	0	0	0	0	0	0	0	0	0	0	0	0	0
0	0	0	0	0	0	0	0	0	0	0	0	0	0	0	0	0	0	0	0	0	0	0	0	0	0	0	0	0	0	0	0
0	0	0	0	0	0	0	0	0	0	0	0	0	0	0	0	0	0	0	0	0	0	0	0	0	0	0	0	0	0	0	0
0	0	0	0	0	0	0	0	0	0	0	0	0	0	0	0	0	0	0	0	0	0	0	0	0	0	0	0	0	0	0	0
0	0	0	0	0	0	0	0	0	0	0	0	0	0	0	0	0	0	0	0	0	0	0	0	0	0	0	0	0	0	0	0
0	0	0	0	0	0	0	0	0	0	0	0	0	0	0	0	0	0	0	0	0	0	0	0	0	0	0	0	0	0	0	0
0	0	0	0	0	0	0	0	0	0	0	0	0	0	0	0	0	0	0	0	0	0	0	0	0	0	0	0	0	0	0	0
0	0	0	0	0	0	0	0	0	0	0	0	0	0	0	0	0	0	0	0	0	0	0	0	0	0	0	0	0	0	0	0
0	0	0	0	0	0	0	0	0	0	0	0	0	0	0	0	0	0	0	0	0	0	0	0	0	0	0	0	0	0	0	0
0	0	0	0	0	0	0	0	0	0	0	0	0	0	0	0	0	0	0	0	0	0	0	0	0	0	0	0	0	0	0	0
0	0	0	0	0	0	0	0	0	0	0	0	0	0	0	0	0	0	0	0	0	0	0	0	0	0	0	0	0	0	0	0
0	0	0	0	0	0	0	0	0	0	0	0	0	0	0	0	0	0	0	0	0	0	0	0	0	0	0	0	0	0	0	0
0	0	0	0	0	0	0	0	0	0	0	0	0	0	0	0	0	0	0	0	0	0	0	0	0	0	0	0	0	0	0	0
0	0	0	0	0	0	0	0	0	0	0	0	0	0	0	0	0	0	0	0	0	0	0	0	0	0	0	0	0	0	0	0
0	0	0	0	0	0	0	0	0	0	0	0	0	0	0	0	0	0	0	0	0	0	0	0	0	0	0	0	0	0	0	0
0	0	0	0	0	0	0	0	0	0	0	0	0	0	0	0	0	0	0	0	0	0	0	0	0	0	0	0	0	0	0	0
0	0	0	0	0	0	0	0	0	0	0	0	0	0	0	0	0	0	0	0	0	0	0	0	0	0	0	0	0	0	0	0
0	0	0	0	0	0	0	0	0	0	0	0	0	0	0	0	0	0	0	0	0	0	0	0	0	0	0	0	0	0	0	0
0	0	0	0	0	0	0	0	0	0	0	0	0	0	0	0	0	0	0	0	0	0	0	0	0	0	0	0	0	0	0	0
0	0	0	0	0	0	0	0	0	0	0	0	0	0	0	0	0	0	0	0	0	0	0	0	0	0	0	0	0	0	0	0
0	0	0	0	0	0	0	0	0	0	0	0	0	0	0	0	0	0	0	0	0	0	0	0	0	0	0	0	0	0	0	0
0	0	0	0	0	0	0	0	0	0	0	0	0	0	0	0	0	0	0	0	0	0	0	0	0	0	0	0	0	0	0	0
0	0	0	0	0	0	0	0	0	0	0	0	0	0	0	0	0	0	0	0	0	0	0	0	0	0	0	0	0	0	0	0
0	0	0	0	0	0	0	0	0	0	0	0	0	0	0	0	0	0	0	0	0	0	0	0	0	0	0	0	0	0	0	0
0	0	0	0	0	0	0	0	0	0	0	0	0	0	0	0	0	0	0	0	0	0	0	0	0	0	0	0	0	0	0	0
0	0	0	0	0	0	0	0	0	0	0	0	0	0	0	0	0	0	0	0	0	0	0	0	0	0	0	0	0	0	0	0
0	0	0	0	0	0	0	0	0	0	0	0	0	0	0	0	0	0	0	0	0	0	0	0	0	0	0	0	0	0	0	0
0	0	0	0	0	0	0	0	0	0	0	0	0	0	0	0	0	0	0	0	0	0	0	0	0	0	0	0	0	0	0	0
0	0	0	0	0	0	0	0	0	0	0	0	0	0	0	0	0	0	0	0	0	0	0	0	0	0	0	0	0	0	0	0
0	0	0	0	0	0	0	0	0	0	0	0	0	0	0	0	0	0	0	0	0	0	0	0	0	0	0	0	0	0	0	0
0	0	0	0	0	0	0	0	0	0	0	0	0	0	0	0	0	0	0	0	0	0	0	0	0	0	0	0	0	0	0	0
0	0	0	0	0	0	0	0	0	0	0	0	0	0	0	0	0	0	0	0	0	0	0	0	0	0	0	0	0	0	0	0
0	0	0	0	0	0	0	0	0	0	0	0	0	0	0	0	0	0	0	0	0	0	0	0	0	0	0	0	0	0	0	0
0	0	0	0	0	0	0	0	0	0	0	0	0	0	0	0	0	0	0	0	0	0	0	0	0	0	0	0	0	0	0	0
0	0	0	0	0	0	0	0	0	0	0	0	0	0	0	0	0	0	0	0	0	0	0	0	0	0	0	0	0	0	0	0
0	0	0	0	0	0	0	0	0	0	0	0	0	0	0	0	0	0	0	0	0	0	0	0	0	0	0	0	0	0	0	0
0	0	0	0	0	0	0	0	0	0	0	0	0	0	0	0	0	0	0	0	0	0	0	0	0	0	0	0	0	0	0	0
0	0	0	0	0	0	0	0	0	0	0	0	0	0	0	0	0	0	0	0	0	0	0	0	0	0	0	0	0	0	0	0
0	0	0	0	0	0	0	0	0	0	0	0	0	0	0	0	0	0	0	0	0	0	0	0	0	0	0	0	0	0	0	0
0	0	0	0	0	0	0	0	0	0	0	0	0	0	0	0	0	0	0	0	0	0	0	0	0	0	0	0	0	0	0	0
0	0	0	0	0	0	0	0	0	0	0	0	0	0	0	0	0	0	0	0	0	0	0	0	0	0	0	0	0	0	0	0
0	0	0	0	0	0	0	0	0	0	0	0	0	0	0	0	0	0	0	0	0	0	0	0	0	0	0	0	0	0	0	0
0	0	0	0	0	0	0	0	0	0	0	0	0	0	0	0	0	0	0	0	0	0	0	0	0	0	0	0	0	0	0	0
0	0	0	0	0	0	0	0	0	0	0	0	0	0	0	0	0	0	0	0	0	0	0	0	0	0	0	0	0	0	0	0
0	0	0	0	0	0	0	0	0	0	0	0	0	0	0	0	0	0	0	0	0	0	0	0	0	0	0	0	0	0	0	0
0	0	0	0	0	0	0	0	0	0	0	0	0	0	0	0	0	0	0	0	0	0	0	0	0	0	0	0	0	0	0	0
0	0	0	0	0	0	0	0	0	0	0	0	0	0	0	0	0	0	0	0	0	0	0	0	0	0	0	0	0	0	0	0
0	0	0	0	0	0	0	0	0	0	0	0	0	0	0	0	0	0	0	0	0	0	0	0	0	0	0	0	0	0	0	0
0	0	0	0	0	0	0	0	0	0	0	0	0	0	0	0	0	0	0	0	0	0	0	0	0	0	0	0	0	0	0	0
0	0	0	0	0	0	0	0	0	0	0	0	0	0	0	0	0	0	0	0	0	0	0	0	0	0	0	0	0	0	0	0
0	0	0	0	0	0	0	0	0	0	0	0	0	0	0	0	0	0	0	0	0	0	0	0	0	0	0	0	0	0	0	0
0	0	0	0	0	0	0	0	0	0	0	0	0	0	0	0	0	0	0	0	0	0	0	0	0	0	0	0	0	0	0	0
0	0	0	0	0	0	0	0	0	0	0	0	0	0	0	0	0	0	0	0	0	0	0	0	0	0	0	0	0	0	0	0
0	0	0	0	0	0	0	0	0	0	0	0	0	0	0	0	0	0	0	0	0	0	0	0	0	0	0	0	0	0	0	0
0	0	0	0	0	0	0	0	0	0	0	0	0	0	0	0	0	0	0	0	0	0	0	0	0	0	0	0	0	0	0	0
0	0	0	0	0	0	0	0	0	0	0	0	0	0	0	0	0	0	0	0	0	0	0	0	0	0	0	0	0	0	0	0
0	0	0	0	0	0	0	0	0	0	0	0	0	0	0	0	0	0	0	0	0	0	0	0	0	0	0	0	0	0	0	0
0	0	0	0	0	0	0	0	0	0	0	0	0	0	0	0	0	0	0	0	0	0	0	0	0	0	0	0	0	0	0	0
0	0	0	0	0	0	0	0	0	0	0	0	0	0	0	0	0	0	0	0	0	0	0	0	0	0	0	0	0	0	0	0
0	0	0	0	0	0	0	0	0	0	0	0	0	0	0	0	0	0	0	0	0	0	0	0	0	0	0	0	0	0	0	0
0	0	0	0	0	0	0	0	0	0	0	0	0	0	0	0	0	0	0	0	0	0	0	0	0	0	0	0	0	0	0	0
0	0	0	0	0	0	0	0	0	0	0	0	0	0	0	0	0	0	0	0	0	0	0	0	0	0	0	0	0	0	0	0
0	0	0	0	0	0	0	0	0	0	0	0	0	0	0	0	0	0	0	0	0	0	0	0	0	0	0	0	0	0	0	0
0	0	0	0	0	0	0	0	0	0	0	0	0	0	0	0	0	0	0	0	0	0	0	0	0	0	0	0	0	0	0	0
0	0	0	0	0	0	0	0	0	0	0	0	0	0	0	0	0	0	0	0	0	0	0	0	0	0	0	0	0	0	0	0
0	0	0	0	0	0	0	0	0	0	0	0	0	0	0	0	0	0	0	0	0	0	0	0	0	0	0	0	0	0	0	0
0	0	0	0	0	0	0	0	0	0	0	0	0	0	0	0	0	0	0	0	0	0	0	0	0	0	0	0	0	0	0	0
0	0	0	0	0	0	0	0	0	0	0	0	0	0	0	0	0	0	0	0	0	0	0	0	0	0	0	0	0	0	0	0
0	0	0	0	0	0	0	0	0	0	0	0	0	0	0	0	0	0	0	0	0	0	0	0	0	0	0	0	0	0	0	0
0	0	0	0	0	0	0	0	0	0	0	0	0	0	0	0	0	0	0	0	0	0	0	0	0	0	0	0	0	0	0	0
0	0	0	0	0	0	0	0	0	0	0	0	0	0	0	0	0	0	0	0	0	0	0	0	0	0	0	0	0	0	0	0
0	0	0	0	0	0	0	0	0	0	0	0	0	0	0	0	0	0	0	0	0	0	0	0	0	0	0	0	0	0	0	0
0	0	0	0	0	0	0	0	0	0	0	0	0	0	0	0	0	0	0	0	0	0	0	0	0	0	0	0	0	0	0	0
0	0	0	0	0	0	0	0	0	0	0	0	0	0	0	0	0	0	0	0	0	0	0	0	0	0	0	0	0	0	0	0
0	0	0	0	0	0	0	0	0	0	0	0	0	0	0	0	0	0	0	0	0	0	0	0	0	0	0	0	0	0	0	0
0	0	0	0	0	0	0	0	0	0	0	0	0	0	0	0	0	0	0	0	0	0	0	0	0	0	0	0	0	0	0	0
0	0	0	0	0	0	0	0	0	0	0	0	0	0	0	0	0	0	0	0	0	0	0	0	0	0	0	0	0	0	0	0
0	0	0	0	0	0	0	0	0	0	0	0	0	0	0	0	0	0	0	0	0	0	0	0	0	0	0	0	0	0	0	0
0	0	0	0	0	0	0	0	0	0	0	0	0	0	0	0	0	0	0	0	0	0	0	0	0	0	0	0	0	0	0	0
0	0	0	0	0	0	0	0	0	0	0	0	0	0	0	0	0	0	0	0	0	0	0	0	0	0	0	0	0	0	0	0
0	0	0	0	0	0	0	0	0	0	0	0	0	0	0	0	0	0	0	0	0	0	0	0	0	0	0	0	0	0	0	0
0	0	0	0	0	0	0	0	0	0	0	0	0	0	0	0	0	0	0	0	0	0	0	0	0	0	0	0	0	0	0	0
0	0	0	0	0	0	0	0	0	0	0	0	0	0	0	0	0	0	0	0	0	0	0	0	0	0	0	0	0	0	0	0
0	0	0	0	0	0	0	0	0	0	0	0	0	0	0	0	0	0	0	0	0	0	0	0	0	0	0	0	0	0	0	0
0	0	0	0	0	0	0	0	0	0	0	0	0	0	0	0	0	0	0	0	0	0	0	0	0	0	0	0	0	0	0	0
0	0	0	0	0	0	0	0	0	0	0	0	0	0	0	0	0	0	0	0	0	0	0	0	0	0	0	0	0	0	0	0
0	0	0	0	0	0	0	0	0	0	0	0	0	0	0	0	0	0	0	0	0	0	0	0	0	0	0	0	0	0	0	0
0	0	0	0	0	0	0	0	0	0	0	0	0	0	0	0	0	0	0	0	0	0	0	0	0	0	0	0	0	0	0	0
0	0	0	0	0	0	0	0	0	0	0	0	0	0	0	0	0	0	0	0	0	0	0	0	0	0	0	0	0	0	0	0
0	0	0	0	0	0	0	0	0	0	0	0	0	0	0	0	0	0	0	0	0	0	0	0	0	0	0	0	0	0	0	0
0	0	0	0	0	0	0	0	0	0	0	0	0	0	0	0	0	0	0	0	0	0	0	0	0	0	0	0	0	0	0	0
0	0	0	0	0	0	0	0	0	0	0	0	0	0	0	0	0	0	0	0	0	0	0	0	0	0	0	0	0	0	0	0
0	0	0	0	0	0	0	0	0	0	0	0	0	0	0	0	0	0	0	0	0	0	0	0	0	0	0	0	0	0	0	0
0	0	0	0	0	0	0	0	0	0	0	0	0	0	0	0	0	0	0	0	0	0	0	0	0	0	0	0	0	0	0	0
0	0	0	0	0	0	0	0	0	0	0	0	0	0	0	0	0	0	0	0	0	0	0	0	0	0	0	0	0	0	0	0
0	0	0	0	0	0	0	0	0	0	0	0	0	0	0	0	0	0	0	0	0	0	0	0	0	0	0	0	0	0	0	0
0	0	0	0	0	0	0	0	0	0	0	0	0	0	0	0	0	0	0	0	0	0	0	0	0	0	0	0	0	0	0	0
0	0	0	0	0	0	0	0	0	0	0	0	0	0	0	0	0	0	0	0	0	0	0	0	0	0	0	0	0	0	0	0
0	0	0	0	0	0	0	0	0	0	0	0	0	0	0	0	0	0	0	0	0	0	0	0	0	0	0	0	0	0	0	0
0	0	0	0	0	0	0	0	0	0	0	0	0	0	0	0	0	0	0	0	0	0	0	0	0	0	0	0	0	0	0	0
0	0	0	0	0	0	0	0	0	0	0	0	0	0	0	0	0	0	0	0	0	0	0	0	0	0	0	0	0	0	0	0
0	0	0	0	0	0	0	0	0	0	0	0	0	0	0	0	0	0	0	0	0	0	0	0	0	0	0	0	0	0	0	0
0	0	0	0	0	0	0	0	0	0	0	0	0	0	0	0	0	0	0	0	0	0	0	0	0	0	0	0	0	0	0	0
0	0	0	0	0	0	0	0	0	0	0	0	0	0	0	0	0	0	0	0	0	0	0	0	0	0	0	0	0	0	0	0
0	0	0	0	0	0	0	0	0	0	0	0	0	0	0	0	0	0	0	0	0	0	0	0	0	0	0	0	0	0	0	0
0	0	0	0	0	0	0	0	0	0	0	0	0	0	0	0	0	0	0	0	0	0	0	0	0	0	0	0	0	0	0	0
0	0	0	0	0	0	0	0	0	0	0	0	0	0	0	0	0	0	0	0	0	0	0	0	0	0	0	0	0	0	0	0
0	0	0	0	0	0	0	0	0	0	0	0	0	0	0	0	0	0	0	0	0	0	0	0	0	0	0	0	0	0	0	0
0	0	0	0	0	0	0	0	0	0	0	0	0	0	0	0	0	0	0	0	0	0	0	0	0	0	0	0	0	0	0	0
0	0	0	0	0	0	0	0	0	0	0	0	0	0	0	0	0	0	0	0	0	0	0	0	0	0	0	0	0	0	0	0
0	0	0	0	0	0	0	0	0	0	0	0	0	0	0	0	0	0	0	0	0	0	0	0	0	0	0	0	0	0	0	0
0	0	0	0	0	0	0	0	0	0	0	0	0	0	0	0	0	0	0	0	0	0	0	0	0	0	0	0	0	0	0	0
0	0	0	0	0	0	0	0	0	0	0	0	0	0	0	0	0	0	0	0	0	0	0	0	0	0	0	0	0	0	0	0
0	0	0	0	0	0	0	0	0	0	0	0	0	0	0	0	0	0	0	0	0	0	0	0	0	0	0	0	0	0	0	0
0	0	0	0	0	0	0	0	0	0	0	0	0	0	0	0	0	0	0	0	0	0	0	0	0	0	0	0	0	0	0	0
0	0	0	0	0	0	0	0	0	0	0	0	0	0	0	0	0	0	0	0	0	0	0	0	0	0	0	0	0	0	0	0
0	0	0	0	0	0	0	0	0	0	0	0	0	0	0	0	0	0	0	0	0	0	0	0	0	0	0	0	0	0	0	0
0	0	0	0	0	0	0	0	0	0	0	0	0	0	0	0	0	0	0	0	0	0	0	0	0	0	0	0	0	0	0	0
0	0	0	0	0	0	0	0	0	0	0	0	0	0	0	0	0	0	0	0	0	0	0	0	0	0	0	0	0	0	0	0
0	0	0	0	0	0	0	0	0	0	0	0	0	0	0	0	0	0	0	0	0	0	0	0	0	0	0	0	0	0	0	0
0	0	0	0	0	0	0	0	0	0	0	0	0	0	0	0	0	0	0	0	0	0	0	0	0	0	0	0	0	0	0	0
0	0	0	0	0	0	0	0	0	0	0	0	0	0	0	0	0	0	0	0	0	0	0	0	0	0	0	0	0	0	0	0
0	0	0	0	0	0	0	0	0	0	0	0	0	0	0	0	0	0	0	0	0	0	0	0	0	0	0	0	0	0	0	0
0	0	0	0	0	0	0	0	0	0	0	0	0	0	0	0	0	0	0	0	0	0	0	0	0	0	0	0	0	0	0	0
0	0	0	0	0	0	0	0	0	0	0	0	0	0	0	0	0	0	0	0	0	0	0	0	0	0	0	0	0	0	0	0
0	0	0	0	0	0	0	0	0	0	0	0	0	0	0	0	0	0	0	0	0	0	0	0	0	0	0	0	0	0	0	0
0	0	0	0	0	0	0	0	0	0	0	0	0	0	0	0	0	0	0	0	0	0	0	0	0	0	0	0	0	0	0	0
0	0	0	0	0	0	0	0	0	0	0	0	0	0	0	0	0	0	0	0	0	0	0	0	0	0	0	0	0	0	0	0
0	0	0	0	0	0	0	0	0	0	0	0	0	0	0	0	0	0	0	0	0	0	0	0	0	0	0	0	0	0	0	0
0	0	0	0	0	0	0	0	0	0	0	0	0	0	0	0	0	0	0	0	0	0	0	0	0	0	0	0	0	0	0	0
0	0	0	0	0	0	0	0	0	0	0	0	0	0	0	0	0	0	0	0	0	0	0	0	0	0	0	0	0	0	0	0
0	0	0	0	0	0	0	0	0	0	0	0	0	0	0	0	0	0	0	0	0	0	0	0	0	0	0	0	0	0	0	0
0	0	0	0	0	0	0	0	0	0	0	0	0	0	0	0	0	0	0	0	0	0	0	0	0	0	0	0	0	0	0	0
0	0	0	0	0	0	0	0	0	0	0	0	0	0	0	0	0	0	0	0	0	0	0	0	0	0	0	0	0	0	0	0
0	0	0	0	0	0	0	0	0	0	0	0	0	0	0	0	0	0	0	0	0	0	0	0	0	0	0	0	0	0	0	0
0	0	0	0	0	0	0	0	0	0	0	0	0	0	0	0	0	0	0	0	0	0	0	0	0	0	0	0	0	0	0	0
0	0	0	0	0	0	0	0	0	0	0	0	0	0	0	0	0	0	0	0	0	0	0	0	0	0	0	0	0	0	0	0
0	0	0	0	0	0	0	0	0	0	0	0	0	0	0	0	0	0	0	0	0	0	0	0	0	0	0	0	0	0	0	0
0	0	0	0	0	0	0	0	0	0	0	0	0	0	0	0	0	0	0	0	0	0	0	0	0	0	0	0	0	0	0	0
0	0	0	0	0	0	0	0	0	0	0	0	0	0	0	0	0	0	0	0	0	0	0	0	0	0	0	0	0	0	0	0
0	0	0	0	0	0	0	0	0	0	0	0	0	0	0	0	0	0	0	0	0	0	0	0	0	0	0	0	0	0	0	0
0	0	0	0	0	0	0	0	0	0	0	0	0	0	0	0	0	0	0	0	0	0	0	0	0	0	0	0	0	0	0	0
0	0	0	0	0	0	0	0	0	0	0	0	0	0	0	0	0	0	0	0	0	0	0	0	0	0	0	0	0	0	0	0
0	0	0	0	0	0	0	0	0	0	0	0	0	0	0	0	0	0	0	0	0	0	0	0	0	0	0	0	0	0	0	0
0	0	0	0	0	0	0	0	0	0	0	0	0	0	0	0	0	0	0	0	0	0	0	0	0	0	0	0	0	0	0	0
0	0	0	0	0	0	0	0	0	0	0	0	0	0	0	0	0	0	0	0	0	0	0	0	0	0	0	0	0	0	0	0
0	0	0	0	0	0	0	0	0	0	0	0	0	0	0	0	0	0	0	0	0	0	0	0	0	0	0	0	0	0	0	0
0	0	0	0	0	0	0	0	0	0	0	0	0	0	0	0	0	0	0	0	0	0	0	0	0	0	0	0	0	0	0	0
0	0	0	0	0	0	0	0	0	0	0	0	0	0	0	0	0	0	0	0	0	0	0	0	0	0	0	0	0	0	0	0
0	0	0	0	0	0	0	0	0	0	0	0	0	0	0	0	0	0	0	0	0	0	0	0	0	0	0	0	0	0	0	0
0	0	0	0	0	0	0	0	0	0	0	0	0	0	0	0	0	0	0	0	0	0	0	0	0	0	0	0	0	0	0	0
0	0	0	0	0	0	0	0	0	0	0	0	0	0	0	0	0	0	0	0	0	0	0	0	0	0	0	0	0	0	0	0
0	0	0	0	0	0	0	0	0	0	0	0	0	0	0	0	0	0	0	0	0	0	0	0	0	0	0	0	0	0	0	0
0	0	0	0	0	0	0	0	0	0	0	0	0	0	0	0	0	0	0	0	0	0	0	0	0	0	0	0	0	0	0	0
0	0	0	0	0	0	0	0	0	0	0	0	0	0	0	0	0	0	0	0	0	0	0	0	0	0	0	0	0	0	0	0
0	0	0	0	0	0	0	0	0	0	0	0	0	0	0	0	0	0	0	0	0	0	0	0	0	0	0	0	0	0	0	0
0	0	0	0	0	0	0	0	0	0	0	0	0	0	0	0	0	0	0	0	0	0	0	0	0	0	0	0	0	0	0	0
0	0	0	0	0	0	0	0	0	0	0	0	0	0	0	0	0	0	0	0	0	0	0	0	0	0	0	0	0	0	0	0
0	0	0	0	0	0	0	0	0	0	0	0	0	0	0	0	0	0	0	0	0	0	0	0	0	0	0	0	0	0	0	0
0	0	0	0	0	0	0	0	0	0	0	0	0	0	0	0	0	0	0	0	0	0	0	0	0	0	0	0	0	0	0	0
0	0	0	0	0	0	0	0	0	0	0	0	0	0	0	0	0	0	0	0	0	0	0	0	0	0	0	0	0	0	0	0
0	0	0	0	0	0	0	0	0	0	0	0	0	0	0	0	0	0	0	0	0	0	0	0	0	0	0	0	0	0	0	0
0	0	0	0	0	0	0	0	0	0	0	0	0	0	0	0	0	0	0	0	0	0	0	0	0	0	0	0	0	0	0	0
0	0	0	0	0	0	0	0	0	0	0	0	0	0	0	0	0	0	0	0	0	0	0	0	0	0	0	0	0	0	0	0
0	0	0	0	0	0	0	0	0	0	0	0	0	0	0	0	0	0	0	0	0	0	0	0	0	0	0	0	0	0	0	0
0	0	0	0	0	0	0	0	0	0	0	0	0	0	0	0	0	0	0	0	0	0	0	0	0	0	0	0	0	0	0	0
0	0	0	0	0	0	0	0	0	0	0	0	0	0	0	0	0	0	0	0	0	0	0	0	0	0	0	0	0	0	0	0
0	0	0	0	0	0	0	0	0	0	0	0	0	0	0	0	0	0	0	0	0	0	0	0	0	0	0	0	0	0	0	0
0	0	0	0	0	0	0	0	0	0	0	0	0	0	0	0	0	0	0	0	0	0	0	0	0	0	0	0	0	0	0	0
0	0	0	0	0	0	0	0	0	0	0	0	0	0	0	0	0	0	0	0	0	0	0	0	0	0	0	0	0	0	0	0
0	0	0	0	0	0	0	0	0	0	0	0	0	0	0	0	0	0	0	0	0	0	0	0	0	0	0	0	0	0	0	0
0	0	0	0	0	0	0	0	0	0	0	0	0	0	0	0	0	0	0	0	0	0	0	0	0	0	0	0	0	0	0	0
0	0	0	0	0	0	0	0	0	0	0	0	0	0	0	0	0	0	0	0	0	0	0	0	0	0	0	0	0	0	0	0
0	0	0	0	0	0	0	0	0	0	0	0	0	0	0	0	0	0	0	0	0	0	0	0	0	0	0	0	0	0	0	0
0	0	0	0	0	0	0	0	0	0	0	0	0	0	0	0	0	0	0	0	0	0	0	0	0	0	0	0	0	0	0	0
0	0	0	0	0	0	0	0	0	0	0	0	0	0	0	0	0	0	0	0	0	0	0	0	0	0	0	0	0	0	0	0
0	0	0	0	0	0	0	0	0	0	0	0	0	0	0	0	0	0	0	0	0	0	0	0	0	0	0	0	0	0	0	0
0	0	0	0	0	0	0	0	0	0	0	0	0	0	0	0	0	0	0	0	0	0	0	0	0	0	0	0	0	0	0	0
0	0	0	0	0	0	0	0	0	0	0	0	0	0	0	0	0	0	0	0	0	0	0	0	0	0	0	0	0	0	0	0
0	0	0	0	0	0	0	0	0	0	0	0	0	0	0	0	0	0	0	0	0	0	0	0	0	0	0	0	0	0	0	0
0	0	0	0	0	0	0	0	0	0	0	0	0	0	0	0	0	0	0	0	0	0	0	0	0	0	0	0	0	0	0	0
0	0	0	0	0	0	0	0	0	0	0	0	0	0	0	0	0	0	0	0	0	0	0	0	0	0	0	0	0	0	0	0
0	0	0	0	0	0	0	0	0	0	0	0	0	0	0	0	0	0	0	0	0	0	0	0	0	0	0	0	0	0	0	0
0	0	0	0	0	0	0	0	0	0	0	0	0	0	0	0	0	0	0	0	0	0	0	0	0	0	0	0	0	0	0	0
0	0	0	0	0	0	0	0	0	0	0	0	0	0	0	0	0	0	0	0	0	0	0	0	0	0	0	0	0	0	0	0
0	0	0	0	0	0	0	0	0	0	0	0	0	0	0	0	0	0	0	0	0	0	0	0	0	0	0	0	0	0	0	0
0	0	0	0	0	0	0	0	0	0	0	0	0	0	0	0	0	0	0	0	0	0	0	0	0	0	0	0	0	0	0	0
0	0	0	0	0	0	0	0	0	0	0	0	0	0	0	0	0	0	0	0	0	0	0	0	0	0	0	0	0	0	0	0
0	0	0	0	0	0	0	0	0	0	0	0	0	0	0	0	0	0	0	0	0	0	0	0	0	0	0	0	0	0	0	0
0	0	0	0	0	0	0	0	0	0	0	0	0	0	0	0	0	0	0	0	0	0	0	0	0	0	0	0	0	0	0	0
0	0	0	0	0	0	0	0	0	0	0	0	0	0	0	0	0	0	0	0	0	0	0	0	0	0	0	0	0	0	0	0
0	0	0	0	0	0	0	0	0	0	0	0	0	0	0	0	0	0	0	0	0	0	0	0	0	0	0	0	0	0	0	0
0	0	0	0	0	0	0	0	0	0	0	0	0	0	0	0	0	0	0	0	0	0	0	0	0	0	0	0	0	0	0	0
0	0	0	0	0	0	0	0	0	0	0	0	0	0	0	0	0	0	0	0	0	0	0	0	0	0	0	0	0	0	0	0
0	0	0	0	0	0	0	0	0	0	0	0	0	0	0	0	0	0	0	0	0	0	0	0	0	0	0	0	0	0	0	0
0	0	0	0	0	0	0	0	0	0	0	0	0	0	0	0	0	0	0	0	0	0	0	0	0	0	0	0	0	0	0	0
0	0	0	0	0	0	0	0	0	0	0	0	0	0	0	0	0	0	0	0	0	0	0	0	0	0	0	0	0	0	0	0
0	0	0	0	0	0	0	0	0	0	0	0	0	0	0	0	0	0	0	0	0	0	0	0	0	0	0	0	0	0	0	0
0	0	0	0	0	0	0	0	0	0	0	0	0	0	0	0	0	0	0	0	0	0	0	0	0	0	0	0	0	0	0	0
0	0	0	0	0	0	0	0	0	0	0	0	0	0	0	0	0	0	0	0	0	0	0	0	0	0	0	0	0	0	0	0
0	0	0	0	0	0	0	0	0	0	0	0	0	0	0	0	0	0	0	0	0	0	0	0	0	0	0	0	0	0	0	0
0	0	0	0	0	0	0	0	0	0	0	0	0	0	0	0	0	0	0	0	0	0	0	0	0	0	0	0	0	0	0	0
0	0	0	0	0	0	0	0	0	0	0	0	0	0	0	0	0	0	0	0	0	0	0	0	0	0	0	0	0	0	0	0
0	0	0	0	0	0	0	0	0	0	0	0	0	0	0	0	0	0	0	0	0	0	0	0	0	0	0	0	0	0	0	0
0	0	0	0	0	0	0	0	0	0	0	0	0	0	0	0	0	0	0	0	0	0	0	0	0	0	0	0	0	0	0	0
0	0	0	0	0	0	0	0	0	0	0	0	0	0	0	0	0	0	0	0	0	0	0	0	0	0	0	0	0	0	0	0
0	0	0	0	0	0	0	0	0	0	0	0	0	0	0	0	0	0	0	0	0	0	0	0	0	0	0	0	0	0	0	0
0	0	0	0	0	0	0	0	0	0	0	0	0	0	0	0	0	0	0	0	0	0	0	0	0	0	0	0	0	0	0	0
0	0	0	0	0	0	0	0	0	0	0	0	0	0	0	0	0	0	0	0	0	0	0	0	0	0	0	0	0	0	0	0
0	0	0	0	0	0	0	0	0	0	0	0	0	0	0	0	0	0	0	0	0	0	0	0	0	0	0	0	0	0	0	0
0	0	0	0	0	0	0	0	0	0	0	0	0	0	0	0	0	0	0	0	0	0	0	0	0	0	0	0	0	0	0	0
0	0	0	0	0	0	0	0	0	0	0	0	0	0	0	0	0	0	0	0	0	0	0	0	0	0	0	0	0	0	0	0
0	0	0	0	0	0	0	0	0	0	0	0	0	0	0	0	0	0	0	0	0	0	0	0	0	0	0	0	0	0	0	0
0	0	0	0	0	0	0	0	0	0	0	0	0	0	0	0	0	0	0	0	0	0	0	0	0	0	0	0	0	0	0	0
0	0	0	0	0	0	0	0	0	0	0	0	0	0	0	0	0	0	0	0	0	0	0	0	0	0	0	0	0	0	0	0
0	0	0	0	0	0	0	0	0	0	0	0	0	0	0	0	0	0	0	0	0	0	0	0	0	0	0	0	0	0	0	0
0	0	0	0	0	0	0	0	0	0	0	0	0	0	0	0	0	0	0	0	0	0	0	0	0	0	0	0	0	0	0	0
0	0	0	0	0	0	0	0	0	0	0	0	0	0	0	0	0	0	0	0	0	0	0	0	0	0	0	0	0	0	0	0
0	0	0	0	0	0	0	0	0	0	0	0	0	0	0	0	0	0	0	0	0	0	0	0	0	0	0	0	0	0	0	0
0	0	0	0	0	0	0	0	0	0	0	0	0	0	0	0	0	0	0	0	0	0	0	0	0	0	0	0	0	0	0	0
0	0	0	0	0	0	0	0	0	0	0	0	0	0	0	0	0	0	0	0	0	0	0	0	0	0	0	0	0	0	0	0
0	0	0	0	0	0	0	0	0	0	0	0	0	0	0	0	0	0	0	0	0	0	0	0	0	0	0	0	0	0	0	0
0	0	0	0	0	0	0	0	0	0	0	0	0	0	0	0	0	0	0	0	0	0	0	0	0	0	0	0	0	0	0	0
0	0	0	0	0	0	0	0	0	0	0	0	0	0	0	0	0	0	0	0	0	0	0	0	0	0	0	0	0	0	0	0
0	0	0	0	0	0	0	0	0	0	0	0	0	0	0	0	0	0	0	0	0	0	0	0	0	0	0	0	0	0	0	0
0	0	0	0	0	0	0	0	0	0	0	0	0	0	0	0	0	0	0	0	0	0	0	0	0	0	0	0	0	0	0	0
0	0	0	0	0	0	0	0	0	0	0	0	0	0	0	0	0	0	0	0	0	0	0	0	0	0	0	0	0	0	0	0
0	0	0	0	0	0	0	0	0	0	0	0	0	0	0	0	0	0	0	0	0	0	0	0	0	0	0	0	0	0	0	0
0	0	0	0	0	0	0	0	0	0	0	0	0	0	0	0	0	0	0	0	0	0	0	0	0	0	0	0	0	0	0	0
0	0	0	0	0	0	0	0	0	0	0	0	0	0	0	0	0	0	0	0	0	0	0	0	0	0	0	0	0	0	0	0
0	0	0	0	0	0	0	0	0	0	0	0	0	0	0	0	0	0	0	0	0	0	0	0	0	0	0	0	0	0	0	0
0	0	0	0	0	0	0	0	0	0	0	0	0	0	0	0	0	0	0	0	0	0	0	0	0	0	0	0	0	0	0	0
0	0	0	0	0	0	0	0	0	0	0	0	0	0	0	0	0	0	0	0	0	0	0	0	0	0	0	0	0	0	0	0
0	0	0	0	0	0	0	0	0	0	0	0	0	0	0	0	0	0	0	0	0	0	0	0	0	0	0	0	0	0	0	0
0	0	0	0	0	0	0	0	0	0	0	0	0	0	0	0	0	0	0	0	0	0	0	0	0	0	0	0	0	0	0	0
0	0	0	0	0	0	0	0	0	0	0	0	0	0	0	0	0	0	0	0	0	0	0	0	0	0	0	0	0	0	0	0
0	0	0	0	0	0	0	0	0	0	0	0	0	0	0	0	0	0	0	0	0	0	0	0	0	0	0	0	0	0	0	0
0	0	0	0	0	0	0	0	0	0	0	0	0	0	0	0	0	0	0	0	0	0	0	0	0	0	0	0	0	0	0	0
0	0	0	0	0	0	0	0	0	0	0	0	0	0	0	0	0	0	0	0	0	0	0	0	0	0	0	0	0	0	0	0
0	0	0	0	0	0	0	0	0	0	0	0	0	0	0	0	0	0	0	0	0	0	0	0	0	0	0	0	0	0	0	0
0	0	0	0	0	0	0	0	0	0	0	0	0	0	0	0	0	0	0	0	0	0	0	0	0	0	0	0	0	0	0	0
0	0	0	0	0	0	0	0	0	0	0	0	0	0	0	0	0	0	0	0	0	0	0	0	0	0	0	0	0	0	0	0
0	0	0	0	0	0	0	0	0	0	0	0	0	0	0	0	0	0	0	0	0	0	0	0	0	0	0	0	0	0	0	0
0	0	0	0	0	0	0	0	0	0	0	0	0	0	0	0	0	0	0	0	0	0	0	0	0	0	0	0	0	0	0	0
0	0	0	0	0	0	0	0	0	0	0	0	0	0	0	0	0	0	0	0	0	0	0	0	0	0	0	0	0	0	0	0
0	0	0	0	0	0	0	0	0	0	0	0	0	0	0	0	0	0	0	0	0	0	0	0	0	0	0	0	0	0	0	0
0	0	0	0	0	0	0	0	0	0	0	0	0	0	0	0	0	0	0	0	0	0	0	0	0	0	0	0	0	0	0	0
0	0	0	0	0	0	0	0	0	0	0	0	0	0	0	0	0	0	0	0	0	0	0	0	0	0	0	0	0	0	0	0
0	0	0	0	0	0	0	0	0	0	0	0	0	0	0	0	0	0	0	0	0	0	0	0	0	0	0	0	0	0	0	0
0	0	0	0	0	0	0	0	0	0	0	0	0	0	0	0	0	0	0	0	0	0	0	0	0	0	0	0	0	0	0	0
0	0	0	0	0	0	0	0	0	0	0	0	0	0	0	0	0	0	0	0	0	0	0	0	0	0	0	0	0	0	0	0
0	0	0	0	0	0	0	0	0	0	0	0	0	0	0	0	0	0	0	0	0	0	0	0	0	0	0	0	0	0	0	0
0	0	0	0	0	0	0	0	0	0	0	0	0	0	0	0	0	0	0	0	0	0	0	0	0	0	0	0	0	0	0	0
0	0	0	0	0	0	0	0	0	0	0	0	0	0	0	0	0	0	0	0	0	0	0	0	0	0	0	0	0	0	0	0
0	0	0	0	0	0	0	0	0	0	0	0	0	0	0	0	0	0	0	0	0	0	0	0	0	0	0	0	0	0	0	0
0	0	0	0	0	0	0	0	0	0	0	0	0	0	0	0	0	0	0	0	0	0	0	0	0	0	0	0	0	0	0	0
0	0	0	0	0	0	0	0	0	0	0	0	0	0	0	0	0	0	0	0	0	0	0	0	0	0	0	0	0	0	0	0
0	0	0	0	0	0	0	0	0	0	0	0	0	0	0	0	0	0	0	0	0	0	0	0	0	0	0	0	0	0	0	0
0	0	0	0	0	0	0	0	0	0	0	0	0	0	0	0	0	0	0	0	0	0	0	0	0	0	0	0	0	0	0	0
0	0	0	0	0	0	0	0	0	0	0	0	0	0	0	0	0	0	0	0	0	0	0	0	0	0	0	0	0	0	0	0
0	0	0	0	0	0	0	0	0	0	0	0	0	0	0	0	0	0	0	0	0	0	0	0	0	0	0	0	0	0	0	0
0	0	0	0	0	0	0	0	0	0	0	0	0	0	0	0	0	0	0	0	0	0	0	0	0	0	0	0	0	0	0	0
0	0	0	0	0	0	0	0	0	0	0	0	0	0	0	0	0	0	0	0	0	0	0	0	0	0	0	0	0	0	0	0
0	0	0	0	0	0	0	0	0	0	0	0	0	0	0	0	0	0	0	0	0	0	0	0	0	0	0	0	0	0	0	0
0	0	0	0	0	0	0	0	0	0	0	0	0	0	0	0	0	0	0	0	0	0	0	0	0	0	0	0	0	0	0	0
0	0	0	0	0	0	0	0	0	0	0	0	0	0	0	0	0	0	0	0	0	0	0	0	0	0	0	0	0	0	0	0
0	0	0	0	0	0	0	0	0	0	0	0	0	0	0	0	0	0	0	0	0	0	0	0	0	0	0	0	0	0	0	0
0	0	0	0	0	0	0	0	0	0	0	0	0	0	0	0	0	0	0	0	0	0	0	0	0	0	0	0	0	0	0	0
0	0	0	0	0	0	0	0	0	0	0	0	0	0	0	0	0	0	0	0	0	0	0	0	0	0	0	0	0	0	0	0
0	0	0	0	0	0	0	0	0	0	0	0	0	0	0	0	0	0	0	0	0	0	0	0	0	0	0	0	0	0	0	0
0	0	0	0	0	0	0	0	0	0	0	0	0	0	0	0	0	0	0	0	0	0	0	0	0	0	0	0	0	0	0	0
0	0	0	0	0	0	0	0	0	0	0	0	0	0	0	0	0	0	0	0	0	0	0	0	0	0	0	0	0	0	0	0
0	0	0	0	0	0	0	0	0	0	0	0	0	0	0	0	0	0	0	0	0	0	0	0	0	0	0	0	0	0	0	0
0	0	0	0	0	0	0	0	0	0	0	0	0	0	0	0	0	0	0	0	0	0	0	0	0	0	0	0	0	0	0	0
0	0	0	0	0	0	0	0	0	0	0	0	0	0	0	0	0	0	0	0	0	0	0	0	0	0	0	0	0	0	0	0
0	0	0	0	0	0	0	0	0	0	0	0	0	0	0	0	0	0	0	0	0	0	0	0	0	0	0	0	0	0	0	0
0	0	0	0	0	0	0	0	0	0	0	0	0	0	0	0	0	0	0	0	0	0	0	0	0	0	0	0	0	0	0	0
0	0	0	0	0	0	0	0	0	0	0	0	0	0	0	0	0	0	0	0	0	0	0	0	0	0	0	0	0	0	0	0
0	0	0	0	0	0	0	0	0	0	0	0	0	0	0	0	0	0	0	0	0	0	0	0	0	0	0	0	0	0	0	0
0	0	0	0	0	0	0	0	0	0	0	0	0	0	0	0	0	0	0	0	0	0	0	0	0	0	0	0	0	0	0	0
0	0	0	0	0	0	0	0	0	0	0	0	0	0	0	0	0	0	0	0	0	0	0	0	0	0	0	0	0	0	0	0
0	0	0	0	0	0	0	0	0	0	0	0	0	0	0	0	0	0	0	0	0	0	0	0	0	0	0	0	0	0	0	0
0	0	0	0	0	0	0	0	0	0	0	0	0	0	0	0	0	0	0	0	0	0	0	0	0	0	0	0	0	0	0	0
0	0	0	0	0	0	0	0	0	0	0	0	0	0	0	0	0	0	0	0	0	0	0	0	0	0	0	0	0	0	0	0
0	0	0	0	0	0	0	0	0	0	0	0	0	0	0	0	0	0	0	0	0	0	0	0	0	0	0	0	0	0	0	0
0	0	0	0	0	0	0	0	0	0	0	0	0	0	0	0	0	0	0	0	0	0	0	0	0	0	0	0	0	0	0	0
0	0	0	0	0	0	0	0	0	0	0	0	0	0	0	0	0	0	0	0	0	0	0	0	0	0	0	0	0	0	0	0
0	0	0	0	0	0	0	0	0	0	0	0	0	0	0	0	0	0	0	0	0	0	0	0	0	0	0	0	0	0	0	0
0	0	0	0	0	0	0	0	0	0	0	0	0	0	0	0	0	0	0	0	0	0	0	0	0	0	0	0	0	0	0	0
0	0	0	0	0	0	0	0	0	0	0	0	0	0	0	0	0	0	0	0	0	0	0	0	0	0	0	0	0	0	0	0
0	0	0	0	0	0	0	0	0	0	0	0	0	0	0	0	0	0	0	0	0	0	0	0	0	0	0	0	0	0	0	0
0	0	0	0	0	0	0	0	0	0	0	0	0	0	0	0	0	0	0	0	0	0	0	0	0	0	0	0	0	0	0	0
0	0	0	0	0	0	0	0	0	0	0	0	0	0	0	0	0	0	0	0	0	0	0	0	0	0	0	0	0	0	0	0
0	0	0	0	0	0	0	0	0	0	0	0	0	0	0	0	0	0	0	0	0	0	0	0	0	0	0	0	0	0	0	0
0	0	0	0	0	0	0	0	0	0	0	0	0	0	0	0	0	0	0	0	0	0	0	0	0	0	0	0	0	0	0	0
0	0	0	0	0	0	0	0	0	0	0	0	0	0	0	0	0	0	0	0	0	0	0	0	0	0	0	0	0	0	0	0
0	0	0	0	0	0	0	0	0	0	0	0	0	0	0	0	0	0	0	0	0	0	0	0	0	0	0	0	0	0	0	0
0	0	0	0	0	0	0	0	0	0	0	0	0	0	0	0	0	0	0	0	0	0	0	0	0	0	0	0	0	0	0	0
0	0	0	0	0	0	0	0	0	0	0	0	0	0	0	0	0	0	0	0	0	0	0	0	0	0	0	0	0	0	0	0
0	0	0	0	0	0	0	0	0	0	0	0	0	0	0	0	0	0	0	0	0	0	0	0	0	0	0	0	0	0	0	0
0	0	0	0	0	0	0	0	0	0	0	0	0	0	0	0	0	0	0	0	0	0	0	0	0	0	0	0	0	0	0	0
0	0	0	0	0	0	0	0	0	0	0	0	0	0	0	0	0	0	0	0	0	0	0	0	0	0	0	0	0	0	0	0
0	0	0	0	0	0	0	0	0	0	0	0	0	0	0	0	0	0	0	0	0	0	0	0	0	0	0	0	0	0	0	0
0	0	0	0	0	0	0	0	0	0	0	0	0	0	0	0	0	0	0	0	0	0	0	0	0	0	0	0	0	0	0	0
0	0	0	0	0	0	0	0	0	0	0	0	0	0	0	0	0	0	0	0	0	0	0	0	0	0	0	0	0	0	0	0
0	0	0	0	0	0	0	0	0	0	0	0	0	0	0	0	0	0	0	0	0	0	0	0	0	0	0	0	0	0	0	0
0	0	0	0	0	0	0	0	0	0	0	0	0	0	0	0	0	0	0	0	0	0	0	0	0	0	0	0	0	0	0	0
0	0	0	0	0	0	0	0	0	0	0	0	0	0	0	0	0	0	0	0	0	0	0	0	0	0	0	0	0	0	0	0
0	0	0	0	0	0	0	0	0	0	0	0	0	0	0	0	0	0	0	0	0	0	0	0	0	0	0	0	0	0	0	0
0	0	0	0	0	0	0	0	0	0	0	0	0	0	0	0	0	0	0	0	0	0	0	0	0	0	0	0	0	0	0	0
0	0	0	0	0	0	0	0	0	0	0	0	0	0	0	0	0	0	0	0	0	0	0	0	0	0	0	0	0	0	0	0
0	0	0	0	0	0	0	0	0	0	0	0	0	0	0	0	0	0	0	0	0	0	0	0	0	0	0	0	0	0	0	0
0	0	0	0	0	0	0	0	0	0	0	0	0	0	0	0	0	0	0	0	0	0	0	0	0	0	0	0	0	0	0	0
0	0	0	0	0	0	0	0	0	0	0	0	0	0	0	0	0	0	0	0	0	0	0	0	0	0	0	0	0	0	0	0
0	0	0	0	0	0	0	0	0	0	0	0	0	0	0	0	0	0	0	0	0	0	0	0	0	0	0	0	0	0	0	0
0	0	0	0	0	0	0	0	0	0	0	0	0	0	0	0	0	0	0	0	0	0	0	0	0	0	0	0	0	0	0	0
0	0	0	0	0	0	0	0	0	0	0	0	0	0	0	0	0	0	0	0	0	0	0	0	0	0	0	0	0	0	0	0
0	0	0	0	0	0	0	0	0	0	0	0	0	0	0	0	0	0	0	0	0	0	0	0	0	0	0	0	0	0	0	0
0	0	0	0	0	0	0	0	0	0	0	0	0	0	0	0	0	0	0	0	0	0	0	0	0	0	0	0	0	0	0	0
0	0	0	0	0	0	0	0	0	0	0	0	0	0	0	0	0	0	0	0	0	0	0	0	0	0	0	0	0	0	0	0
0	0	0	0	0	0	0	0	0	0	0	0	0	0	0	0	0	0	0	0	0	0	0	0	0	0	0	0	0	0	0	0
0	0	0	0	0	0	0	0	0	0	0	0	0	0	0	0	0	0	0	0	0	0	0	0	0	0	0	0	0	0	0	0
0	0	0	0	0	0	0	0	0	0	0	0	0	0	0	0	0	0	0	0	0	0	0	0	0	0	0	0	0	0	0	0
0	0	0	0	0	0	0	0	0	0	0	0	0	0	0	0	0	0	0	0	0	0	0	0	0	0	0	0	0	0	0	0
0	0	0	0	0	0	0	0	0	0	0	0	0	0	0	0	0	0	0	0	0	0	0	0	0	0	0	0	0	0	0	0
0	0	0	0	0	0	0	0	0	0	0	0	0	0	0	0	0	0	0	0	0	0	0	0	0	0	0	0	0	0	0	0
0	0	0	0	0	0	0	0	0	0	0	0	0	0	0	0	0	0	0	0	0	0	0	0	0	0	0	0	0	0	0	0
0	0	0	0	0	0	0	0	0	0	0	0	0	0	0	0	0	0	0	0	0	0	0	0	0	0	0	0	0	0	0	0
0	0	0	0	0	0	0	0	0	0	0	0	0	0	0	0	0	0	0	0	0	0	0	0	0	0	0	0	0	0	0	0
0	0	0	0	0	0	0	0	0	0	0	0	0	0	0	0	0	0	0	0	0	0	0	0	0	0	0	0	0	0	0	0
0	0	0	0	0	0	0	0	0	0	0	0	0	0	0	0	0	0	0	0	0	0	0	0	0	0	0	0	0	0	0	0
0	0	0	0	0	0	0	0	0	0	0	0	0	0	0	0	0	0	0	0	0	0	0	0	0	0	0	0	0	0	0	0
0	0	0	0	0	0	0	0	0	0	0	0	0	0	0	0	0	0	0	0	0	0	0	0	0	0	0	0	0	0	0	0
0	0	0	0	0	0	0	0	0	0	0	0	0	0	0	0	0	0	0	0	0	0	0	0	0	0	0	0	0	0	0	0
0	0	0	0	0	0	0	0	0	0	0	0	0	0	0	0	0	0	0	0	0	0	0	0	0	0	0	0	0	0	0	0
0	0	0	0	0	0	0	0	0	0	0	0	0	0	0	0	0	0	0	0	0	0	0	0	0	0	0	0	0	0	0	0
0	0	0	0	0	0	0	0	0	0	0	0	0	0	0	0	0	0	0	0	0	0	0	0	0	0	0	0	0	0	0	0
0	0	0	0	0	0	0	0	0	0	0	0	0	0	0	0	0	0	0	0	0	0	0	0	0	0	0	0	0	0	0	0
0	0	0	0	0	0	0	0	0	0	0	0	0	0	0	0	0	0	0	0	0	0	0	0	0	0	0	0	0	0	0	0
0	0	0	0	0	0	0	0	0	0	0	0	0	0	0	0	0	0	0	0	0	0	0	0	0	0	0	0	0	0	0	0
0	0	0	0	0	0	0	0	0	0	0	0	0	0	0	0	0	0	0	0	0	0	0	0	0	0	0	0	0	0	0	0
0	0	0	0	0	0	0	0	0	0	0	0	0	0	0	0	0	0	0	0	0	0	0	0	0	0	0	0	0	0	0	0
0	0	0	0	0	0	0	0	0	0	0	0	0	0	0	0	0	0	0	0	0	0	0	0	0	0	0	0	0	0	0	0
0	0	0	0	0	0	0	0	0	0	0	0	0	0	0	0	0	0	0	0	0	0	0	0	0	0	0	0	0	0	0	0
0	0	0	0	0	0	0	0	0	0	0	0	0	0	0	0	0	0	0	0	0	0	0	0	0	0	0	0	0	0	0	0
0	0	0	0	0	0	0	0	0	0	0	0	0	0	0	0	0	0	0	0	0	0	0	0	0	0	0	0	0	0	0	0
0	0	0	0	0	0	0	0	0	0	0	0	0	0	0	0	0	0	0	0	0	0	0	0	0	0	0	0	0	0	0	0
0	0	0	0	0	0	0	0	0	0	0	0	0	0	0	0	0	0	0	0	0	0	0	0	0	0	0	0	0	0	0	0
0	0	0	0	0	0	0	0	0	0	0	0	0	0	0	0	0	0	0	0	0	0	0	0	0	0	0	0	0	0	0	0
0	0	0	0	0	0	0	0	0	0	0	0	0	0	0	0	0	0	0	0	0	0	0	0	0	0	0	0	0	0	0	0
0	0	0	0	0	0	0	0	0	0	0	0	0	0	0	0	0	0	0	0	0	0	0	0	0	0	0	0	0	0	0	0
0	0	0	0	0	0	0	0	0	0	0	0	0	0	0	0	0	0	0	0	0	0	0	0	0	0	0	0	0	0	0	0
0	0	0	0	0	0	0	0	0	0	0	0	0	0	0	0	0	0	0	0	0	0	0	0	0	0	0	0	0	0	0	0
0	0	0	0	0	0	0	0	0	0	0	0	0	0	0	0	0	0	0	0	0	0	0	0	0	0	0	0	0	0	0	0
0	0	0	0	0	0	0	0	0	0	0	0	0	0	0	0	0	0	0	0	0	0	0	0	0	0	0	0	0	0	0	0
0	0	0	0	0	0	0	0	0	0	0	0	0	0	0	0	0	0	0	0	0	0	0	0	0	0	0	0	0	0	0	0
0	0	0	0	0	0	0	0	0	0	0	0	0	0	0	0	0	0	0	0	0	0	0	0	0	0	0	0	0	0	0	0
0	0	0	0	0	0	0	0	0	0	0	0	0	0	0	0	0	0	0	0	0	0	0	0	0	0	0	0	0	0	0	0
0	0	0	0	0	0	0	0	0	0	0	0	0	0	0	0	0	0	0	0	0	0	0	0	0	0	0	0	0	0	0	0
0	0	0	0	0	0	0	0	0	0	0	0	0	0	0	0	0	0	0	0	0	0	0	0	0	0	0	0	0	0	0	0
0	0	0	0	0	0	0	0	0	0	0	0	0	0	0	0	0	0	0	0	0	0	0	0	0	0	0	0	0	0	0	0
0	0	0	0	0	0	0	0	0	0	0	0	0	0	0	0	0	0	0	0	0	0	0	0	0	0	0	0	0	0	0	0
0	0	0	0	0	0	0	0	0	0	0	0	0	0	0	0	0	0	0	0	0	0	0	0	0	0	0	0	0	0	0	0
0	0	0	0	0	0	0	0	0	0	0	0	0	0	0	0	0	0	0	0	0	0	0	0	0	0	0	0	0	0	0	0
0	0	0	0	0	0	0	0	0	0	0	0	0	0	0	0	0	0	0	0	0	0	0	0	0	0	0	0	0	0	0	0
0	0	0	0	0	0	0	0	0	0	0	0	0	0	0	0	0	0	0	0	0	0	0	0	0	0	0	0	0	0	0	0
0	0	0	0	0	0	0	0	0	0	0	0	0	0	0	0	0	0	0	0	0	0	0	0	0	0	0	0	0	0	0	0
0	0	0	0	0	0	0	0	0	0	0	0	0	0	0	0	0	0	0	0	0	0	0	0	0	0	0	0	0	0	0	0
0	0	0	0	0	0	0	0	0	0	0	0	0	0	0	0	0	0	0	0	0	0	0	0	0	0	0	0	0	0	0	0
0	0	0	0	0	0	0	0	0	0	0	0	0	0	0	0	0	0	0	0	0	0	0	0	0	0	0	0	0	0	0	0
0	0	0	0	0	0	0	0	0	0	0	0	0	0	0	0	0	0	0	0	0	0	0	0	0	0	0	0	0	0	0	0
0	0	0	0	0	0	0	0	0	0	0	0	0	0	0	0	0	0	0	0	0	0	0	0	0	0	0	0	0	0	0	0
0	0	0	0	0	0	0	0	0	0	0	0	0	0	0	0	0	0	0	0	0	0	0	0	0	0	0	0	0	0	0	0
0	0	0	0	0	0	0	0	0	0	0	0	0	0	0	0	0	0	0	0	0	0	0	0	0	0	0	0	0	0	0	0
0	0	0	0	0	0	0	0	0	0	0	0	0	0	0	0	0	0	0	0	0	0	0	0	0	0	0	0	0	0	0	0
0	0	0	0	0	0	0	0	0	0	0	0	0	0	0	0	0	0	0	0	0	0	0	0	0	0	0	0	0	0	0	0
0	0	0	0	0	0	0	0	0	0	0	0	0	0	0	0	0	0	0	0	0	0	0	0	0	0	0	0	0	0	0	0
0	0	0	0	0	0	0	0	0	0	0	0	0	0	0	0	0	0	0	0	0	0	0	0	0	0	0	0	0	0	0	0
0	0	0	0	0	0	0	0	0	0	0	0	0	0	0	0	0	0	0	0	0	0	0	0	0	0	0	0	0	0	0	0
0	0	0	0	0	0	0	0	0	0	0	0	0	0	0	0	0	0	0	0	0	0	0	0	0	0	0	0	0	0	0	0
0	0	0	0	0	0	0	0	0	0	0	0	0	0	0	0	0	0	0	0	0	0	0	0	0	0	0	0	0	0	0	0
0	0	0	0	0	0	0	0	0	0	0	0	0	0	0	0	0	0	0	0	0	0	0	0	0	0	0	0	0	0	0	0
0	0	0	0	0	0	0	0	0	0	0	0	0	0	0	0	0	0	0	0	0	0	0	0	0	0	0	0	0	0	0	0
0	0	0	0	0	0	0	0	0	0	0	0	0	0	0	0	0	0	0	0	0	0	0	0	0	0	0	0	0	0	0	0
0	0	0	0	0	0	0	0	0	0	0	0	0	0	0	0	0	0	0	0	0	0	0	0	0	0	0	0	0	0	0	0
0	0	0	0	0	0	0	0	0	0	0	0	0	0	0	0	0	0	0	0	0	0	0	0	0	0	0	0	0	0	0	0
0	0	0	0	0	0	0	0	0	0	0	0	0	0	0	0	0	0	0	0	0	0	0	0	0	0	0	0	0	0	0	0
0	0	0	0	0	0	0	0	0	0	0	0	0	0	0	0	0	0	0	0	0	0	0	0	0	0	0	0	0	0	0	0
0	0	0	0	0	0	0	0	0	0	0	0	0	0	0	0	0	0	0	0	0	0	0	0	0	0	0	0	0	0	0	0
0	0	0	0	0	0	0	0	0	0	0	0	0	0	0	0	0	0	0	0	0	0	0	0	0	0	0	0	0	0	0	0
0	0	0	0	0	0	0	0	0	0	0	0	0	0	0	0	0	0	0	0	0	0	0	0	0	0	0	0	0	0	0	0
0	0	0	0	0	0	0	0	0	0	0	0	0	0	0	0	0	0	0	0	0	0	0	0	0	0	0	0	0	0	0	0
0	0	0	0	0	0	0	0	0	0	0	0	0	0	0	0	0	0	0	0	0	0	0	0	0	0	0	0	0	0	0	0
0	0	0	0	0	0	0	0	0	0	0	0	0	0	0	0	0	0	0	0	0	0	0	0	0	0	0	0	0	0	0	0
0	0	0	0	0	0	0	0	0	0	0	0	0	0	0	0	0	0	0	0	0	0	0	0	0	0	0	0	0	0	0	0
0	0	0	0	0	0	0	0	0	0	0	0	0	0	0	0	0	0	0	0	0	0	0	0	0	0	0	0	0	0	0	0
0	0	0	0	0	0	0	0	0	0	0	0	0	0	0	0	0	0	0	0	0	0	0	0	0	0	0	0	0	0	0	0
0	0	0	0	0	0	0	0	0	0	0	0	0	0	0	0	0	0	0	0	0	0	0	0	0	0	0	0	0	0	0	0
0	0	0	0	0	0	0	0	0	0	0	0	0	0	0	0	0	0	0	0	0	0	0	0	0	0	0	0	0	0	0	0
0	0	0	0	0	0	0	0	0	0	0	0	0	0	0	0	0	0	0	0	0	0	0	0	0	0	0	0	0	0	0	0
0	0	0	0	0	0	0	0	0	0	0	0	0	0	0	0	0	0	0	0	0	0	0	0	0	0	0	0	0	0	0	0
0	0	0	0	0	0	0	0	0	0	0	0	0	0	0	0	0	0	0	0	0	0	0	0	0	0	0	0	0	0	0	0
0	0	0	0	0	0	0	0	0	0	0	0	0	0	0	0	0	0	0	0	0	0	0	0	0	0	0	0	0	0	0	0
0	0	0	0	0	0	0	0	0	0	0	0	0	0	0	0	0	0	0	0	0	0	0	0	0	0	0	0	0	0	0	0
0	0	0	0	0	0	0	0	0	0	0	0	0	0	0	0	0	0	0	0	0	0	0	0	0	0	0	0	0	0	0	0
0	0	0	0	0	0	0	0	0	0	0	0	0	0	0	0	0	0	0	0	0	0	0	0	0	0	0	0	0	0	0	0
0	0	0	0	0	0	0	0	0	0	0	0	0	0	0	0	0	0	0	0	0	0	0	0	0	0	0	0	0	0	0	0
0	0	0	0	0	0	0	0	0	0	0	0	0	0	0	0	0	0	0	0	0	0	0	0	0	0	0	0	0	0	0	0
0	0	0	0	0	0	0	0	0	0	0	0	0	0	0	0	0	0	0	0	0	0	0	0	0	0	0	0	0	0	0	0
0	0	0	0	0	0	0	0	0	0	0	0	0	0	0	0	0	0	0	0	0	0	0	0	0	0	0	0	0	0	0	0
0	0	0	0	0	0	0	0	0	0	0	0	0	0	0	0	0	0	0	0	0	0	0	0	0	0	0	0	0	0	0	0
0	0	0	0	0	0	0	0	0	0	0	0	0	0	0	0	0	0	0	0	0	0	0	0	0	0	0	0	0	0	0	0
0	0	0	0	0	0	0	0	0	0	0	0	0	0	0	0	0	0	0	0	0	0	0	0	0	0	0	0	0	0	0	0
0	0	0	0	0	0	0	0	0	0	0	0	0	0	0	0	0	0	0	0	0	0	0	0	0	0	0	0	0	0	0	0
0	0	0	0	0	0	0	0	0	0	0	0	0	0	0	0	0	0	0	0	0	0	0	0	0	0	0	0	0	0	0	0
0	0	0	0	0	0	0	0	0	0	0	0	0	0	0	0	0	0	0	0	0	0	0	0	0	0	0	0	0	0	0	0
0	0	0	0	0	0	0	0	0	0	0	0	0	0	0	0	0	0	0	0	0	0	0	0	0	0	0	0	0	0	0	0
0	0	0	0	0	0	0	0	0	0	0	0	0	0	0	0	0	0	0	0	0	0	0	0	0	0	0	0	0	0	0	0
0	0	0	0	0	0	0	0	0	0	0	0	0	0	0	0	0	0	0	0	0	0	0	0	0	0	0	0	0	0	0	0
0	0	0	0	0	0	0	0	0	0	0	0	0	0	0	0	0	0	0	0	0	0	0	0	0	0	0	0	0	0	0	0
0	0	0	0	0	0	0	0	0	0	0	0	0	0	0	0	0	0	0	0	0	0	0	0	0	0	0	0	0	0	0	0
0	0	0	0	0	0	0	0	0	0	0	0	0	0	0	0	0	0	0	0	0	0	0	0	0	0	0	0	0	0	0	0
0	0	0	0	0	0	0	0	0	0	0	0	0	0	0	0	0	0	0	0	0	0	0	0	0	0	0	0	0	0	0	0
0	0	0	0	0	0	0	0	0	0	0	0	0	0	0	0	0	0	0	0	0	0	0	0	0	0	0	0	0	0	0	0
0	0	0	0	0	0	0	0	0	0	0	0	0	0	0	0	0	0	0	0	0	0	0	0	0	0	0	0	0	0	0	0
0	0	0	0	0	0	0	0	0	0	0	0	0	0	0	0	0	0	0	0	0	0	0	0	0	0	0	0	0	0	0	0
0	0	0	0	0	0	0	0	0	0	0	0	0	0	0	0	0	0	0	0	0	0	0	0	0	0	0	0	0	0	0	0
0	0	0	0	0	0	0	0	0	0	0	0	0	0	0	0	0	0	0	0	0	0	0	0	0	0	0	0	0	0	0	0
0	0	0	0	0	0	0	0	0	0	0	0	0	0	0	0	0	0	0	0	0	0	0	0	0	0	0	0	0	0	0	0
0	0	0	0	0	0	0	0	0	0	0	0	0	0	0	0	0	0	0	0	0	0	0	0	0	0	0	0	0	0	0	0
0	0	0	0	0	0	0	0	0	0	0	0	0	0	0	0	0	0	0	0	0	0	0	0	0	0	0	0	0	0	0	0
0	0	0	0	0	0	0	0	0	0	0	0	0	0	0	0	0	0	0	0	0	0	0	0	0	0	0	0	0	0	0	0
0	0	0	0	0	0	0	0	0	0	0	0	0	0	0	0	0	0	0	0	0	0	0	0	0	0	0	0	0	0	0	0
0	0	0	0	0	0	0	0	0	0	0	0	0	0	0	0	0	0	0	0	0	0	0	0	0	0	0	0	0	0	0	0
0	0	0	0	0	0	0	0	0	0	0	0	0	0	0	0	0	0	0	0	0	0	0	0	0	0	0	0	0	0	0	0
0	0	0	0	0	0	0	0	0	0	0	0	0	0	0	0	0	0	0	0	0	0	0	0	0	0	0	0	0	0	0	0
0	0	0	0	0	0	0	0	0	0	0	0	0	0	0	0	0	0	0	0	0	0	0	0	0	0	0	0	0	0	0	0
0	0	0	0	0	0	0	0	0	0	0	0	0	0	0	0	0	0	0	0	0	0	0	0	0	0	0	0	0	0	0	0
0	0	0	0	0	0	0	0	0	0	0	0	0	0	0	0	0	0	0	0	0	0	0	0	0	0	0	0	0	0	0	0
0	0	0	0	0	0	0	0	0	0	0	0	0	0	0	0	0	0	0	0	0	0	0	0	0	0	0	0	0	0	0	0
0	0	0	0	0	0	0	0	0	0	0	0	0	0	0	0	0	0	0	0	0	0	0	0	0	0	0	0	0	0	0	0
0	0	0	0	0	0	0	0	0	0	0	0	0	0	0	0	0	0	0	0	0	0	0	0	0	0	0	0	0	0	0	0
0	0	0	0	0	0	0	0	0	0	0	0	0	0	0	0	0	0	0	0	0	0	0	0	0	0	0	0	0	0	0	0
0	0	0	0	0	0	0	0	0	0	0	0	0	0	0	0	0	0	0	0	0	0	0	0	0	0	0	0	0	0	0	0
0	0	0	0	0	0	0	0	0	0	0	0	0	0	0	0	0	0	0	0	0	0	0	0	0	0	0	0	0	0	0	0
0	0	0	0	0	0	0	0	0	0	0	0	0	0	0	0	0	0	0	0	0	0	0	0	0	0	0	0	0	0	0	0
0	0	0	0	0	0	0	0	0	0	0	0	0	0	0	0	0	0	0	0	0	0	0	0	0	0	0	0	0	0	0	0
0	0	0	0	0	0	0	0	0	0	0	0	0	0	0	0	0	0	0	0	0	0	0	0	0	0	0	0	0	0	0	0
0	0	0	0	0	0	0	0	0	0	0	0	0	0	0	0	0	0	0	0	0	0	0	0	0	0	0	0	0	0	0	0
0	0	0	0	0	0	0	0	0	0	0	0	0	0	0	0	0	0	0	0	0	0	0	0	0	0	0	0	0	0	0	0
0	0	0	0	0	0	0	0	0	0	0	0	0	0	0	0	0	0	0	0	0	0	0	0	0	0	0	0	0	0	0	0
0	0	0	0	0	0	0	0	0	0	0	0	0	0	0	0	0	0	0	0	0	0	0	0	0	0	0	0	0	0	0	0
0	0	0	0	0	0	0	0	0	0	0	0	0	0	0	0	0	0	0	0	0	0	0	0	0	0	0	0	0	0	0	0
0	0	0	0	0	0	0	0	0	0	0	0	0	0	0	0	0	0	0	0	0	0	0	0	0	0	0	0	0	0	0	0
0	0	0	0	0	0	0	0	0	0	0	0	0	0	0	0	0	0	0	0	0	0	0	0	0	0	0	0	0	0	0	0
0	0	0	0	0	0	0	0	0	0	0	0	0	0	0	0	0	0	0	0	0	0	0	0	0	0	0	0	0	0	0	0
0	0	0	0	0	0	0	0	0	0	0	0	0	0	0	0	0	0	0	0	0	0	0	0	0	0	0	0	0	0	0	0
0	0	0	0	0	0	0	0	0	0	0	0	0	0	0	0	0	0	0	0	0	0	0	0	0	0	0	0	0	0	0	0
0	0	0	0	0	0	0	0	0	0	0	0	0	0	0	0	0	0	0	0	0	0	0	0	0	0	0	0	0	0	0	0
0	0	0	0	0	0	0	0	0	0	0	0	0	0	0	0	0	0	0	0	0	0	0	0	0	0	0	0	0	0	0	0
0	0	0	0	0	0	0	0	0	0	0	0	0	0	0	0	0	0	0	0	0	0	0	0	0	0	0	0	0	0	0	0
0	0	0	0	0	0	0	0	0	0	0	0	0	0	0	0	0	0	0	0	0	0	0	0	0	0	0	0	0	0	0	0
0	0	0	0	0	0	0	0	0	0	0	0	0	0	0	0	0	0	0	0	0	0	0	0	0	0	0	0	0	0	0	0
0	0	0	0	0	0	0	0	0	0	0	0	0	0	0	0	0	0	0	0	0	0	0	0	0	0	0	0	0	0	0	0
0	0	0	0	0	0	0	0	0	0	0	0	0	0	0	0	0	0	0	0	0	0	0	0	0	0	0	0	0	0	0	0
0	0	0	0	0	0	0	0	0	0	0	0	0	0	0	0	0	0	0	0	0	0	0	0	0	0	0	0	0	0	0	0
0	0	0	0	0	0	0	0	0	0	0	0	0	0	0	0	0	0	0	0	0	0	0	0	0	0	0	0	0	0	0	0
0	0	0	0	0	0	0	0	0	0	0	0	0	0	0	0	0	0	0	0	0	0	0	0	0	0	0	0	0	0	0	0
0	0	0	0	0	0	0	0	0	0	0	0	0	0	0	0	0	0	0	0	0	0	0	0	0	0	0	0	0	0	0	0
0	0	0	0	0	0	0	0	0	0	0	0	0	0	0	0	0	0	0	0	0	0	0	0	0	0	0	0	0	0	0	0
0	0	0	0	0	0	0	0	0	0	0	0	0	0	0	0	0	0	0	0	0	0	0	0	0	0	0	0	0	0	0	0
0	0	0	0	0	0	0	0	0	0	0	0	0	0	0	0	0	0	0	0	0	0	0	0	0	0	0	0	0	0	0	0
0	0	0	0	0	0	0	0	0	0	0	0	0	0	0	0	0	0	0	0	0	0	0	0	0	0	0	0	0	0	0	0
0	0	0	0	0	0	0	0	0	0	0	0	0	0	0	0	0	0	0	0	0	0	0	0	0	0	0	0	0	0	0	0
0	0	0	0	0	0	0	0	0	0	0	0	0	0	0	0	0	0	0	0	0	0	0	0	0	0	0	0	0	0	0	0
0	0	0	0	0	0	0	0	0	0	0	0	0	0	0	0	0	0	0	0	0	0	0	0	0	0	0	0	0	0	0	0
0	0	0	0	0	0	0	0	0	0	0	0	0	0	0	0	0	0	0	0	0	0	0	0	0	0	0	0	0	0	0	0
0	0	0	0	0	0	0	0	0	0	0	0	0	0	0	0	0	0	0	0	0	0	0	0	0	0	0	0	0	0	0	0
0	0	0	0	0	0	0	0	0	0	0	0	0	0	0	0	0	0	0	0	0	0	0	0	0	0	0	0	0	0	0	0
0	0	0	0	0	0	0	0	0	0	0	0	0	0	0	0	0	0	0	0	0	0	0	0	0	0	0	0	0	0	0	0
0	0	0	0	0	0	0	0	0	0	0	0	0	0	0	0	0	0	0	0	0	0	0	0	0	0	0	0	0	0	0	0
0	0	0	0	0	0	0	0	0	0	0	0	0	0	0	0	0	0	0	0	0	0	0	0	0	0	0	0	0	0	0	0
0	0	0	0	0	0	0	0	0	0	0	0	0	0	0	0	0	0	0	0	0	0	0	0	0	0	0	0	0	0	0	0
0	0	0	0	0	0	0	0	0	0	0	0	0	0	0	0	0	0	0	0	0	0	0	0	0	0	0	0	0	0	0	0
0	0	0	0	0	0	0	0	0	0	0	0	0	0	0	0	0	0	0	0	0	0	0	0	0	0	0	0	0	0	0	0
0	0	0	0	0	0	0	0	0	0	0	0	0	0	0	0	0	0	0	0	0	0	0	0	0	0	0	0	0	0	0	0
0	0	0	0	0	0	0	0	0	0	0	0	0	0	0	0	0	0	0	0	0	0	0	0	0	0	0	0	0	0	0	0
0	0	0	0	0	0	0	0	0	0	0	0	0	0	0	0	0	0	0	0	0	0	0	0	0	0	0	0	0	0	0	0
0	0	0	0	0	0	0	0	0	0	0	0	0	0	0	0	0	0	0	0	0	0	0	0	0	0	0	0	0	0	0	0
0	0	0	0	0	0	0	0	0	0	0	0	0	0	0	0	0	0	0	0	0	0	0	0	0	0	0	0	0	0	0	0
0	0	0	0	0	0	0	0	0	0	0	0	0	0	0	0	0	0	0	0	0	0	0	0	0	0	0	0	0	0	0	0
0	0	0	0	0	0	0	0	0	0	0	0	0	0	0	0	0	0	0	0	0	0	0	0	0	0	0	0	0	0	0	0
0	0	0	0	0	0	0	0	0	0	0	0	0	0	0	0	0	0	0	0	0	0	0	0	0	0	0	0	0	0	0	0
0	0	0	0	0	0	0	0	0	0	0	0	0	0	0	0	0	0	0	0	0	0	0	0	0	0	0	0	0	0	0	0
0	0	0	0	0	0	0	0	0	0	0	0	0	0	0	0	0	0	0	0	0	0	0	0	0	0	0	0	0	0	0	0
0	0	0	0	0	0	0	0	0	0	0	0	0	0	0	0	0	0	0	0	0	0	0	0	0	0	0	0	0	0	0	0
0	0	0	0	0	0	0	0	0	0	0	0	0	0	0	0	0	0	0	0	0	0	0	0	0	0	0	0	0	0	0	0
0	0	0	0	0	0	0	0	0	0	0	0	0	0	0	0	0	0	0	0	0	0	0	0	0	0	0	0	0	0	0	0
0	0	0	0	0	0	0	0	0	0	0	0	0	0	0	0	0	0	0	0	0	0	0	0	0	0	0	0	0	0	0	0
0	0	0	0	0	0	0	0	0	0	0	0	0	0	0	0	0	0	0	0	0	0	0	0	0	0	0	0	0	0	0	0
0	0	0	0	0	0	0	0	0	0	0	0	0	0	0	0	0	0	0	0	0	0	0	0	0	0	0	0	0	0	0	0
0	0	0	0	0	0	0	0	0	0	0	0	0	0	0	0	0	0	0	0	0	0	0	0	0	0	0	0	0	0	0	0
0	0	0	0	0	0	0	0	0	0	0	0	0	0	0	0	0	0	0	0	0	0	0	0	0	0	0	0	0	0	0	0
0	0	0	0	0	0	0	0	0	0	0	0	0	0	0	0	0	0	0	0	0	0	0	0	0	0	0	0	0	0	0	0
0	0	0	0	0	0	0	0	0	0	0	0	0	0	0	0	0	0	0	0	0	0	0	0	0	0	0	0	0	0	0	0
0	0	0	0	0	0	0	0	0	0	0	0	0	0	0	0	0	0	0	0	0	0	0	0	0	0	0	0	0	0	0	0
0	0	0	0	0	0	0	0	0	0	0	0	0	0	0	0	0	0	0	0	0	0	0	0	0	0	0	0	0	0	0	0
0	0	0	0	0	0	0	0	0	0	0	0	0	0	0	0	0	0	0	0	0	0	0	0	0	0	0	0	0	0	0	0
0	0	0	0	0	0	0	0	0	0	0	0	0	0	0	0	0	0	0	0	0	0	0	0	0	0	0	0	0	0	0	0
0	0	0	0	0	0	0	0	0	0	0	0	0	0	0	0	0	0	0	0	0	0	0	0	0	0	0	0	0	0	0	0
0	0	0	0	0	0	0	0	0	0	0	0	0	0	0	0	0	0	0	0	0	0	0	0	0	0	0	0	0	0	0	0
0	0	0	0	0	0	0	0	0	0	0	0	0	0	0	0	0	0	0	0	0	0	0	0	0	0	0	0	0	0	0	0
0	0	0	0	0	0	0	0	0	0	0	0	0	0	0	0	0	0	0	0	0	0	0	0	0	0	0	0	0	0	0	0
0	0	0	0	0	0	0	0	0	0	0	0	0	0	0	0	0	0	0	0	0	0	0	0	0	0	0	0	0	0	0	0
0	0	0	0	0	0	0	0	0	0	0	0	0	0	0	0	0	0	0	0	0	0	0	0	0	0	0	0	0	0	0	0
0	0	0	0	0	0	0	0	0	0	0	0	0	0	0	0	0	0	0	0	0	0	0	0	0	0	0	0	0	0	0	0
0	0	0	0	0	0	0	0	0	0	0	0	0	0	0	0	0	0	0	0	0	0	0	0	0	0	0	0	0	0	0	0
0	0	0	0	0	0	0	0	0	0	0	0	0	0	0	0	0	0	0	0	0	0	0	0	0	0	0	0	0	0	0	0
0	0	0	0	0	0	0	0	0	0	0	0	0	0	0	0	0	0	0	0	0	0	0	0	0	0	0	0	0	0	0	0
0	0	0	0	0	0	0	0	0	0	0	0	0	0	0	0	0	0	0	0	0	0	0	0	0	0	0	0	0	0	0	0
0	0	0	0	0	0	0	0	0	0	0	0	0	0	0	0	0	0	0	0	0	0	0	0	0	0	0	0	0	0	0	0
0	0	0	0	0	0	0	0	0	0	0	0	0	0	0	0	0	0	0	0	0	0	0	0	0	0	0	0	0	0	0	0
0	0	0	0	0	0	0	0	0	0	0	0	0	0	0	0	0	0	0	0	0	0	0	0	0	0	0	0	0	0	0	0
0	0	0	0	0	0	0	0	0	0	0	0	0	0	0	0	0	0	0	0	0	0	0	0	0	0	0	0	0	0	0	0
0	0	0	0	0	0	0	0	0	0	0	0	0	0	0	0	0	0	0	0	0	0	0	0	0	0	0	0	0	0	0	0
0	0	0	0	0	0	0	0	0	0	0	0	0	0	0	0	0	0	0	0	0	0	0	0	0	0	0	0	0	0	0	0
0	0	0	0	0	0	0	0	0	0	0	0	0	0	0	0	0	0	0	0	0	0	0	0	0	0	0	0	0	0	0	0
0	0	0	0	0	0	0	0	0	0	0	0	0	0	0	0	0	0	0	0	0	0	0	0	0	0	0	0	0	0	0	0
0	0	0	0	0	0	0	0	0	0	0	0	0	0	0	0	0	0	0	0	0	0	0	0	0	0	0	0	0	0	0	0
0	0	0	0	0	0	0	0	0	0	0	0	0	0	0	0	0	0	0	0	0	0	0	0	0	0	0	0	0	0	0	0
0	0	0	0	0	0	0	0	0	0	0	0	0	0	0	0	0	0	0	0	0	0	0	0	0	0	0	0	0	0	0	0
0	0	0	0	0	0	0	0	0	0	0	0	0	0	0	0	0	0	0	0	0	0	0	0	0	0	0	0	0	0	0	0
0	0	0	0	0	0	0	0	0	0	0	0	0	0	0	0	0	0	0	0	0	0	0	0	0	0	0	0	0	0	0	0
0	0	0	0	0	0	0	0	0	0	0	0	0	0	0	0	0	0	0	0	0	0	0	0	0	0	0	0	0	0	0	0
0	0	0	0	0	0	0	0	0	0	0	0	0	0	0	0	0	0	0	0	0	0	0	0	0	0	0	0	0	0	0	0
0	0	0	0	0	0	0	0	0	0	0	0	0	0	0	0	0	0	0	0	0	0	0	0	0	0	0	0	0	0	0	0
0	0	0	0	0	0	0	0	0	0	0	0	0	0	0	0	0	0	0	0	0	0	0	0	0	0	0	0	0	0	0	0
0	0	0	0	0	0	0	0	0	0	0	0	0	0	0	0	0	0	0	0	0	0	0	0	0	0	0	0	0	0	0	0
0	0	0	0	0	0	0	0	0	0	0	0	0	0	0	0	0	0	0	0	0	0	0	0	0	0	0	0	0	0	0	0
0	0	0	0	0	0	0	0	0	0	0	0	0	0	0	0	0	0	0	0	0	0	0	0	0	0	0	0	0	0	0	0
0	0	0	0	0	0	0	0	0	0	0	0	0	0	0	0	0	0	0	0	0	0	0	0	0	0	0	0	0	0	0	0
0	0	0	0	0	0	0	0	0	0	0	0	0	0	0	0	0	0	0	0	0	0	0	0	0	0	0	0	0	0	0	0
0	0	0	0	0	0	0	0	0	0	0	0	0	0	0	0	0	0	0	0	0	0	0	0	0	0	0	0	0	0	0	0
0	0	0	0	0	0	0	0	0	0	0	0	0	0	0	0	0	0	0	0	0	0	0	0	0	0	0	0	0	0	0	0
0	0	0	0	0	0	0	0	0	0	0	0	0	0	0	0	0	0	0	0	0	0	0	0	0	0	0	0	0	0	0	0
0	0	0	0	0	0	0	0	0	0	0	0	0	0	0	0	0	0	0	0	0	0	0	0	0	0	0	0	0	0	0	0
0	0	0	0	0	0	0	0	0	0	0	0	0	0	0	0	0	0	0	0	0	0	0	0	0	0	0	0	0	0	0	0
0	0	0	0	0	0	0	0	0	0	0	0	0	0	0	0	0	0	0	0	0	0	0	0	0	0	0	0	0	0	0	0
0	0	0	0	0	0	0	0	0	0	0	0	0	0	0	0	0	0	0	0	0	0	0	0	0	0	0	0	0	0	0	0
0	0	0	0	0	0	0	0	0	0	0	0	0	0	0	0	0	0	0	0	0	0	0	0	0	0	0	0	0	0	0	0
0	0	0	0	0	0	0	0	0	0	0	0	0	0	0	0	0	0	0	0	0	0	0	0	0	0	0	0	0	0	0	0
0	0	0	0	0	0	0	0	0	0	0	0	0	0	0	0	0	0	0	0	0	0	0	0	0	0	0	0	0	0	0	0
0	0	0	0	0	0	0	0	0	0	0	0	0	0	0	0	0	0	0	0	0	0	0	0	0	0	0	0	0	0	0	0
0	0	0	0	0	0	0	0	0	0	0	0	0	0	0	0	0	0	0	0	0	0	0	0	0	0	0	0	0	0	0	0
0	0	0	0	0	0	0	0	0	0	0	0	0	0	0	0	0	0	0	0	0	0	0	0	0	0	0	0	0	0	0	0
0	0	0	0	0	0	0	0	0	0	0	0	0	0	0	0	0	0	0	0	0	0	0	0	0	0	0	0	0	0	0	0
0	0	0	0	0	0	0	0	0	0	0	0	0	0	0	0	0	0	0	0	0	0	0	0	0	0	0	0	0	0	0	0
0	0	0	0	0	0	0	0	0	0	0	0	0	0	0	0	0	0	0	0	0	0	0	0	0	0	0	0	0	0	0	0
0	0	0	0	0	0	0	0	0	0	0	0	0	0	0	0	0	0	0	0	0	0	0	0	0	0	0	0	0	0	0	0
0	0	0	0	0	0	0	0	0	0	0	0	0	0	0	0	0	0	0	0	0	0	0	0	0	0	0	0	0	0	0	0
0	0	0	0	0	0	0	0	0	0	0	0	0	0	0	0	0	0	0	0	0	0	0	0	0	0	0	0	0	0	0	0
0	0	0	0	0	0	0	0	0	0	0	0	0	0	0	0	0	0	0	0	0	0	0	0	0	0	0	0	0	0	0	0
0	0	0	0	0	0	0	0	0	0	0	0	0	0	0	0	0	0	0	0	0	0	0	0	0	0	0	0	0	0	0	0
0	0	0	0	0	0	0	0	0	0	0	0	0	0	0	0	0	0	0	0	0	0	0	0	0	0	0	0	0	0	0	0
0	0	0	0	0	0	0	0	0	0	0	0	0	0	0	0	0	0	0	0	0	0	0	0	0	0	0	0	0	0	0	0
0	0	0	0	0	0	0	0	0	0	0	0	0	0	0	0	0	0	0	0	0	0	0	0	0	0	0	0	0	0	0	0
0	0	0	0	0	0	0	0	0	0	0	0	0	0	0	0	0	0	0	0	0	0	0	0	0	0	0	0	0	0	0	0
0	0	0	0	0	0	0	0	0	0	0	0	0	0	0	0	0	0	0	0	0	0	0	0	0	0	0	0	0	0	0	0
0	0	0	0	0	0	0	0	0	0	0	0	0	0	0	0	0	0	0	0	0	0	0	0	0	0	0	0	0	0	0	0
0	0	0	0	0	0	0	0	0	0	0	0	0	0	0	0	0	0	0	0	0	0	0	0	0	0	0	0	0	0	0	0
0	0	0	0	0	0	0	0	0	0	0	0	0	0	0	0	0	0	0	0	0	0	0	0	0	0	0	0	0	0	0	0
0	0	0	0	0	0	0	0	0	0	0	0	0	0	0	0	0	0	0	0	0	0	0	0	0	0	0	0	0	0	0	0
0	0	0	0	0	0	0	0	0	0	0	0	0	0	0	0	0	0	0	0	0	0	0	0	0	0	0	0	0	0	0	0
0	0	0	0	0	0	0	0	0	0	0	0	0	0	0	0	0	0	0	0	0	0	0	0	0	0	0	0	0	0	0	0
0	0	0	0	0	0	0	0	0	0	0	0	0	0	0	0	0	0	0	0	0	0	0	0	0	0	0	0	0	0	0	0
0	0	0	0	0	0	0	0	0	0	0	0	0	0	0	0	0	0	0	0	0	0	0	0	0	0	0	0	0	0	0	0
0	0	0	0	0	0	0	0	0	0	0	0	0	0	0	0	0	0	0	0	0	0	0	0	0	0	0	0	0	0	0	0
0	0	0	0	0	0	0	0	0	0	0	0	0	0	0	0	0	0	0	0	0	0	0	0	0	0	0	0	0	0	0	0
0	0	0	0	0	0	0	0	0	0	0	0	0	0	0	0	0	0	0	0	0	0	0	0	0	0	0	0	0	0	0	0
0	0	0	0	0	0	0	0	0	0	0	0	0	0	0	0	0	0	0	0	0	0	0	0	0	0	0	0	0	0	0	0
0	0	0	0	0	0	0	0	0	0	0	0	0	0	0	0	0	0	0	0	0	0	0	0	0	0	0	0	0	0	0	0
0	0	0	0	0	0	0	0	0	0	0	0	0	0	0	0	0	0	0	0	0	0	0	0	0	0	0	0	0	0	0	0
0	0	0	0	0	0	0	0	0	0	0	0	0	0	0	0	0	0	0	0	0	0	0	0	0	0	0	0	0	0	0	0
0	0	0	0	0	0	0	0	0	0	0	0	0	0	0	0	0	0	0	0	0	0	0	0	0	0	0	0	0	0	0	0
0	0	0	0	0	0	0	0	0	0	0	0	0	0	0	0	0	0	0	0	0	0	0	0	0	0	0	0	0	0	0	0
0	0	0	0	0	0	0	0	0	0	0	0	0	0	0	0	0	0	0	0	0	0	0	0	0	0	0	0	0	0	0	0
0	0	0	0	0	0	0	0	0	0	0	0	0	0	0	0	0	0	0	0	0	0	0	0	0	0	0	0	0	0	0	0
0	0	0	0	0	0	0	0	0	0	0	0	0	0	0	0	0	0	0	0	0	0	0	0	0	0	0	0	0	0	0	0
0	0	0	0	0	0	0	0	0	0	0	0	0	0	0	0	0	0	0	0	0	0	0	0	0	0	0	0	0	0	0	0
0	0	0	0	0	0	0	0	0	0	0	0	0	0	0	0	0	0	0	0	0	0	0	0	0	0	0	0	0	0	0	0
0	0	0	0	0	0	0	0	0	0	0	0	0	0	0	0	0	0	0	0	0	0	0	0	0	0	0	0	0	0	0	0
0	0	0	0	0	0	0	0	0	0	0	0	0	0	0	0	0	0	0	0	0	0	0	0	0	0	0	0	0	0	0	0
0	0	0	0	0	0	0	0	0	0	0	0	0	0	0	0	0	0	0	0	0	0	0	0	0	0	0	0	0	0	0	0
0	0	0	0	0	0	0	0	0	0	0	0	0	0	0	0	0	0	0	0	0	0	0	0	0	0	0	0	0	0	0	0
0	0	0	0	0	0	0	0	0	0	0	0	0	0	0	0	0	0	0	0	0	0	0	0	0	0	0	0	0	0	0	0
0	0	0	0	0	0	0	0	0	0	0	0	0	0	0	0	0	0	0	0	0	0	0	0	0	0	0	0	0	0	0	0
0	0	0	0	0	0	0	0	0	0	0	0	0	0	0	0	0	0	0	0	0	0	0	0	0	0	0	0	0	0	0	0
0	0	0	0	0	0	0	0	0	0	0	0	0	0	0	0	0	0	0	0	0	0	0	0	0	0	0	0	0	0	0	0
0	0	0	0	0	0	0	0	0	0	0	0	0	0	0	0	0	0	0	0	0	0	0	0	0	0	0	0	0	0	0	0
0	0	0	0	0	0	0	0	0	0	0	0	0	0	0	0	0	0	0	0	0	0	0	0	0	0	0	0	0	0	0	0
0	0	0	0	0	0	0	0	0	0	0	0	0	0	0	0	0	0	0	0	0	0	0	0	0	0	0	0	0	0	0	0
0	0	0	0	0	0	0	0	0	0	0	0	0	0	0	0	0	0	0	0	0	0	0	0	0	0	0	0	0	0	0	0
0	0	0	0	0	0	0	0	0	0	0	0	0	0	0	0	0	0	0	0	0	0	0	0	0	0	0	0	0	0	0	0
0	0	0	0	0	0	0	0	0	0	0	0	0	0	0	0	0	0	0	0	0	0	0	0	0	0	0	0	0	0	0	0
0	0	0	0	0	0	0	0	0	0	0	0	0	0	0	0	0	0	0	0	0	0	0	0	0	0	0	0	0	0	0	0
0	0	0	0	0	0	0	0	0	0	0	0	0	0	0	0	0	0	0	0	0	0	0	0	0	0	0	0	0	0	0	0
0	0	0	0	0	0	0	0	0	0	0	0	0	0	0	0	0	0	0	0	0	0	0	0	0	0	0	0	0	0	0	0
0	0	0	0	0	0	0	0	0	0	0	0	0	0	0	0	0	0	0	0	0	0	0	0	0	0	0	0	0	0	0	0
0	0	0	0	0	0	0	0	0	0	0	0	0	0	0	0	0	0	0	0	0	0	0	0	0	0	0	0	0	0	0	0
0	0	0	0	0	0	0	0	0	0	0	0	0	0	0	0	0	0	0	0	0	0	0	0	0	0	0	0	0	0	0	0
0	0	0	0	0	0	0	0	0	0	0	0	0	0	0	0	0	0	0	0	0	0	0	0	0	0	0	0	0	0	0	0
0	0	0	0	0	0	0	0	0	0	0	0	0	0	0	0	0	0	0	0	0	0	0	0	0	0	0	0	0	0	0	0
0	0	0	0	0	0	0	0	0	0	0	0	0	0	0	0	0	0	0	0	0	0	0	0	0	0	0	0	0	0	0	0
0	0	0	0	0	0	0	0	0	0	0	0	0	0	0	0	0	0	0	0	0	0	0	0	0	0	0	0	0	0	0	0
0	0	0	0	0	0	0	0	0	0	0	0	0	0	0	0	0	0	0	0	0	0	0	0	0	0	0	0	0	0	0	0
0	0	0	0	0	0	0	0	0	0	0	0	0	0	0	0	0	0	0	0	0	0	0	0	0	0	0	0	0	0	0	0
0	0	0	0	0	0	0	0	0	0	0	0	0	0	0	0	0	0	0	0	0	0	0	0	0	0	0	0	0	0	0	0
0	0	0	0	0	0	0	0	0	0	0	0	0	0	0	0	0	0	0	0	0	0	0	0	0	0	0	0	0	0	0	0
0	0	0	0	0	0	0	0	0	0	0	0	0	0	0	0	0	0	0	0	0	0	0	0	0	0	0	0	0	0	0	0
0	0	0	0	0	0	0	0	0	0	0	0	0	0	0	0	0	0	0	0	0	0	0	0	0	0	0	0	0	0	0	0
0	0	0	0	0	0	0	0	0	0	0	0	0	0	0	0	0	0	0	0	0	0	0	0	0	0	0	0	0	0	0	0
0	0	0	0	0	0	0	0	0	0	0	0	0	0	0	0	0	0	0	0	0	0	0	0	0	0	0	0	0	0	0	0
0	0	0	0	0	0	0	0	0	0	0	0	0	0	0	0	0	0	0	0	0	0	0	0	0	0	0	0	0	0	0	0
0	0	0	0	0	0	0	0	0	0	0	0	0	0	0	0	0	0	0	0	0	0	0	0	0	0	0	0	0	0	0	0
0	0	0	0	0	0	0	0	0	0	0	0	0	0	0	0	0	0	0	0	0	0	0	0	0	0	0	0	0	0	0	0
0	0	0	0	0	0	0	0	0	0	0	0	0	0	0	0	0	0	0	0	0	0	0	0	0	0	0	0	0	0	0	0
0	0	0	0	0	0	0	0	0	0	0	0	0	0	0	0	0	0	0	0	0	0	0	0	0	0	0	0	0	0	0	0
0	0	0	0	0	0	0	0	0	0	0	0	0	0	0	0	0	0	0	0	0	0	0	0	0	0	0	0	0	0	0	0
0	0	0	0	0	0	0	0	0	0	0	0	0	0	0	0	0	0	0	0	0	0	0	0	0	0	0	0	0	0	0	0
0	0	0	0	0	0	0	0	0	0	0	0	0	0	0	0	0	0	0	0	0	0	0	0	0	0	0	0	0	0	0	0
0	0	0	0	0	0	0	0	0	0	0	0	0	0	0	0	0	0	0	0	0	0	0	0	0	0	0	0	0	0	0	0
0	0	0	0	0	0	0	0	0	0	0	0	0	0	0	0	0	0	0	0	0	0	0	0	0	0	0	0	0	0	0	0
0	0	0	0	0	0	0	0	0	0	0	0	0	0	0	0	0	0	0	0	0	0	0	0	0	0	0	0	0	0	0	0
0	0	0	0	0	0	0	0	0	0	0	0	0	0	0	0	0	0	0	0	0	0	0	0	0	0	0	0	0	0	0	0
0	0	0	0	0	0	0	0	0	0	0	0	0	0	0	0	0	0	0	0	0	0	0	0	0	0	0	0	0	0	0	0
0	0	0	0	0	0	0	0	0	0	0	0	0	0	0	0	0	0	0	0	0	0	0	0	0	0	0	0	0	0	0	0
0	0	0	0	0	0	0	0	0	0	0	0	0	0	0	0	0	0	0	0	0	0	0	0	0	0	0	0	0	0	0	0
0	0	0	0	0	0	0	0	0	0	0	0	0	0	0	0	0	0	0	0	0	0	0	0	0	0	0	0	0	0	0	0
0	0	0	0	0	0	0	0	0	0	0	0	0	0	0	0	0	0	0	0	0	0	0	0	0	0	0	0	0	0	0	0
0	0	0	0	0	0	0	0	0	0	0	0	0	0	0	0	0	0	0	0	0	0	0	0	0	0	0	0	0	0	0	0
0	0	0	0	0	0	0	0	0	0	0	0	0	0	0	0	0	0	0	0	0	0	0	0	0	0	0	0	0	0	0	0
0	0	0	0	0	0	0	0	0	0	0	0	0	0	0	0	0	0	0	0	0	0	0	0	0	0	0	0	0	0	0	0
0	0	0	0	0	0	0	0	0	0	0	0	0	0	0	0	0	0	0	0	0	0	0	0	0	0	0	0	0	0	0	0
0	0	0	0	0	0	0	0	0	0	0	0	0	0	0	0	0	0	0	0	0	0	0	0	0	0	0	0	0	0	0	0
0	0	0	0	0	0	0	0	0	0	0	0	0	0	0	0	0	0	0	0	0	0	0	0	0	0	0	0	0	0	0	0
0	0	0	0	0	0	0	0	0	0	0	0	0	0	0	0	0	0	0	0	0	0	0	0	0	0	0	0	0	0	0	0
0	0	0	0	0	0	0	0	0	0	0	0	0	0	0	0	0	0	0	0	0	0	0	0	0	0	0	0	0	0	0	0
0	0	0	0	0	0	0	0	0	0	0	0	0	0	0	0	0	0	0	0	0	0	0	0	0	0	0	0	0	0	0	0
0	0	0	0	0	0	0	0	0	0	0	0	0	0	0	0	0	0	0	0	0	0	0	0	0	0	0	0	0	0	0	0
0	0	0	0	0	0	0	0	0	0	0	0	0	0	0	0	0	0	0	0	0	0	0	0	0	0	0	0	0	0	0	0
0	0	0	0	0	0	0	0	0	0	0	0	0	0	0	0	0	0	0	0	0	0	0	0	0	0	0	0	0	0	0	0
0	0	0	0	0	0	0	0	0	0	0	0	0	0	0	0	0	0	0	0	0	0	0	0	0	0	0	0	0	0	0	0
0	0	0	0	0	0	0	0	0	0	0	0	0	0	0	0	0	0	0	0	0	0	0	0	0	0	0	0	0	0	0	0
0	0	0	0	0	0	0	0	0	0	0	0	0	0	0	0	0	0	0	0	0	0	0	0	0	0	0	0	0	0	0	0
0	0	0	0	0	0	0	0	0	0	0	0	0	0	0	0	0	0	0	0	0	0	0	0	0	0	0	0	0	0	0	0
0	0	0	0	0	0	0	0	0	0	0	0	0	0	0	0	0	0	0	0	0	0	0	0	0	0	0	0	0	0	0	0
0	0	0	0	0	0	0	0	0	0	0	0	0	0	0	0	0	0	0	0	0	0	0	0	0	0	0	0	0	0	0	0
0	0	0	0	0	0	0	0	0	0	0	0	0	0	0	0	0	0	0	0	0	0	0	0	0	0	0	0	0	0	0	0
0	0	0	0	0	0	0	0	0	0	0	0	0	0	0	0	0	0	0	0	0	0	0	0	0	0	0	0	0	0	0	0
0	0	0	0	0	0	0	0	0	0	0	0	0	0	0	0	0	0	0	0	0	0	0	0	0	0	0	0	0	0	0	0
0	0	0	0	0	0	0	0	0	0	0	0	0	0	0	0	0	0	0	0	0	0	0	0	0	0	0	0	0	0	0	0
0	0	0	0	0	0	0	0	0	0	0	0	0	0	0	0	0	0	0	0	0	0	0	0	0	0	0	0	0	0	0	0
0	0	0	0	0	0	0	0	0	0	0	0	0	0	0	0	0	0	0	0	0	0	0	0	0	0	0	0	0	0	0	0
0	0	0	0	0	0	0	0	0	0	0	0	0	0	0	0	0	0	0	0	0	0	0	0	0	0	0	0	0	0	0	0
0	0	0	0	0	0	0	0	0	0	0	0	0	0	0	0	0	0	0	0	0	0	0	0	0	0	0	0	0	0	0	0
0	0	0	0	0	0	0	0	0	0	0	0	0	0	0	0	0	0	0	0	0	0	0	0	0	0	0	0	0	0	0	0
0	0	0	0	0	0	0	0	0	0	0	0	0	0	0	0	0	0	0	0	0	0	0	0	0	0	0	0	0	0	0	0
0	0	0	0	0	0	0	0	0	0	0	0	0	0	0	0	0	0	0	0	0	0	0	0	0	0	0	0	0	0	0	0
0	0	0	0	0	0	0	0	0	0	0	0	0	0	0	0	0	0	0	0	0	0	0	0	0	0	0	0	0	0	0	0
0	0	0	0	0	0	0	0	0	0	0	0	0	0	0	0	0	0	0	0	0	0	0	0	0	0	0	0	0	0	0	0
0	0	0	0	0	0	0	0	0	0	0	0	0	0	0	0	0	0	0	0	0	0	0	0	0	0	0	0	0	0	0	0
0	0	0	0	0	0	0	0	0	0	0	0	0	0	0	0	0	0	0	0	0	0	0	0	0	0	0	0	0	0	0	0
0	0	0	0	0	0	0	0	0	0	0	0	0	0	0	0	0	0	0	0	0	0	0	0	0	0	0	0	0	0	0	0
0	0	0	0	0	0	0	0	0	0	0	0	0	0	0	0	0	0	0	0	0	0	0	0	0	0	0	0	0	0	0	0
0	0	0	0	0	0	0	0	0	0	0	0	0	0	0	0	0	0	0	0	0	0	0	0	0	0	0	0	0	0	0	0
0	0	0	0	0	0	0	0	0	0	0	0	0	0	0	0	0	0	0	0	0	0	0	0	0	0	0	0	0	0	0	0
0	0	0	0	0	0	0	0	0	0	0	0	0	0	0	0	0	0	0	0	0	0	0	0	0	0	0	0	0	0	0	0
0	0	0	0	0	0	0	0	0	0	0	0	0	0	0	0	0	0	0	0	0	0	0	0	0	0	0	0	0	0	0	0
0	0	0	0	0	0	0	0	0	0	0	0	0	0	0	0	0	0	0	0	0	0	0	0	0	0	0	0	0	0	0	0
0	0	0	0	0	0	0	0	0	0	0	0	0	0	0	0	0	0	0	0	0	0	0	0	0	0	0	0	0	0	0	0
0	0	0	0	0	0	0	0	0	0	0	0	0	0	0	0	0	0	0	0	0	0	0	0	0	0	0	0	0	0	0	0
0	0	0	0	0	0	0	0	0	0	0	0	0	0	0	0	0	0	0	0	0	0	0	0	0	0	0	0	0	0	0	0
0	0	0	0	0	0	0	0	0	0	0	0	0	0	0	0	0	0	0	0	0	0	0	0	0	0	0	0	0	0	0	0
0	0	0	0	0	0	0	0	0	0	0	0	0	0	0	0	0	0	0	0	0	0	0	0	0	0	0	0	0	0	0	0
0	0	0	0	0	0	0	0	0	0	0	0	0	0	0	0	0	0	0	0	0	0	0	0	0	0	0	0	0	0	0	0
0	0	0	0	0	0	0	0	0	0	0	0	0	0	0	0	0	0	0	0	0	0	0	0	0	0	0	0	0	0	0	0
0	0	0	0	0	0	0	0	0	0	0	0	0	0	0	0	0	0	0	0	0	0	0	0	0	0	0	0	0	0	0	0
0	0	0	0	0	0	0	0	0	0	0	0	0	0	0	0	0	0	0	0	0	0	0	0	0	0	0	0	0	0	0	0
0	0	0	0	0	0	0	0	0	0	0	0	0	0	0	0	0	0	0	0	0	0	0	0	0	0	0	0	0	0	0	0
0	0	0	0	0	0	0	0	0	0	0	0	0	0	0	0	0	0	0	0	0	0	0	0	0	0	0	0	0	0	0	0
0	0	0	0	0	0	0	0	0	0	0	0	0	0	0	0	0	0	0	0	0	0	0	0	0	0	0	0	0	0	0	0
0	0	0	0	0	0	0	0	0	0	0	0	0	0	0	0	0	0	0	0	0	0	0	0	0	0	0	0	0	0	0	0
0	0	0	0	0	0	0	0	0	0	0	0	0	0	0	0	0	0	0	0	0	0	0	0	0	0	0	0	0	0	0	0
0	0	0	0	0	0	0	0	0	0	0	0	0	0	0	0	0	0	0	0	0	0	0	0	0	0	0	0	0	0	0	0
0	0	0	0	0	0	0	0	0	0	0	0	0	0	0	0	0	0	0	0	0	0	0	0	0	0	0	0	0	0	0	0
0	0	0	0	0	0	0	0	0	0	0	0	0	0	0	0	0	0	0	0	0	0	0	0	0	0	0	0	0	0	0	0
0	0	0	0	0	0	0	0	0	0	0	0	0	0	0	0	0	0	0	0	0	0	0	0	0	0	0	0	0	0	0	0
0	0	0	0	0	0	0	0	0	0	0	0	0	0	0	0	0	0	0	0	0	0	0	0	0	0	0	0	0	0	0	0
0	0	0	0	0	0	0	0	0	0	0	0	0	0	0	0	0	0	0	0	0	0	0	0	0	0	0	0	0	0	0	0
0	0	0	0	0	0	0	0	0	0	0	0	0	0	0	0	0	0	0	0	0	0	0	0	0	0	0	0	0	0	0	0
0	0	0	0	0	0	0	0	0	0	0	0	0	0	0	0	0	0	0	0	0	0	0	0	0	0	0	0	0	0	0	0
0	0	0	0	0	0	0	0	0	0	0	0	0	0	0	0	0	0	0	0	0	0	0	0	0	0	0	0	0	0	0	0
0	0	0	0	0	0	0	0	0	0	0	0	0	0	0	0	0	0	0	0	0	0	0	0	0	0	0	0	0	0	0	0
0	0	0	0	0	0	0	0	0	0	0	0	0	0	0	0	0	0	0	0	0	0	0	0	0	0	0	0	0	0	0	0
0	0	0	0	0	0	0	0	0	0	0	0	0	0	0	0	0	0	0	0	0	0	0	0	0	0	0	0	0	0	0	0
0	0	0	0	0	0	0	0	0	0	0	0	0	0	0	0	0	0	0	0	0	0	0	0	0	0	0	0	0	0	0	0
0	0	0	0	0	0	0	0	0	0	0	0	0	0	0	0	0	0	0	0	0	0	0	0	0	0	0	0	0	0	0	0
0	0	0	0	0	0	0	0	0	0	0	0	0	0	0	0	0	0	0	0	0	0	0	0	0	0	0	0	0	0	0	0
0	0	0	0	0	0	0	0	0	0	0	0	0	0	0	0	0	0	0	0	0	0	0	0	0	0	0	0	0	0	0	0
0	0	0	0	0	0	0	0	0	0	0	0	0	0	0	0	0	0	0	0	0	0	0	0	0	0	0	0	0	0	0	0
0	0	0	0	0	0	0	0	0	0	0	0	0	0	0	0	0	0	0	0	0	0	0	0	0	0	0	0	0	0	0	0
0	0	0	0	0	0	0	0	0	0	0	0	0	0	0	0	0	0	0	0	0	0	0	0	0	0	0	0	0	0	0	0
0	0	0	0	0	0	0	0	0	0	0	0	0	0	0	0	0	0	0	0	0	0	0	0	0	0	0	0	0	0	0	0
0	0	0	0	0	0	0	0	0	0	0	0	0	0	0	0	0	0	0	0	0	0	0	0	0	0	0	0	0	0	0	0
0	0	0	0	0	0	0	0	0	0	0	0	0	0	0	0	0	0	0	0	0	0	0	0	0	0	0	0	0	0	0	0
0	0	0	0	0	0	0	0	0	0	0	0	0	0	0	0	0	0	0	0	0	0	0	0	0	0	0	0	0	0	0	0
0	0	0	0	0	0	0	0	0	0	0	0	0	0	0	0	0	0	0	0	0	0	0	0	0	0	0	0	0	0	0	0
0	0	0	0	0	0	0	0	0	0	0	0	0	0	0	0	0	0	0	0	0	0	0	0	0	0	0	0	0	0	0	0
0	0	0	0	0	0	0	0	0	0	0	0	0	0	0	0	0	0	0	0	0	0	0	0	0	0	0	0	0	0	0	0
0	0	0	0	0	0	0	0	0	0	0	0	0	0	0	0	0	0	0	0	0	0	0	0	0	0	0	0	0	0	0	0
0	0	0	0	0	0	0	0	0	0	0	0	0	0	0	0	0	0	0	0	0	0	0	0	0	0	0	0	0	0	0	0
0	0	0	0	0	0	0	0	0	0	0	0	0	0	0	0	0	0	0	0	0	0	0	0	0	0	0	0	0	0	0	0
0	0	0	0	0	0	0	0	0	0	0	0	0	0	0	0	0	0	0	0	0	0	0	0	0	0	0	0	0	0	0	0
0	0	0	0	0	0	0	0	0	0	0	0	0	0	0	0	0	0	0	0	0	0	0	0	0	0	0	0	0	0	0	0
0	0	0	0	0	0	0	0	0	0	0	0	0	0	0	0	0	0	0	0	0	0	0	0	0	0	0	0	0	0	0	0
0	0	0	0	0	0	0	0	0	0	0	0	0	0	0	0	0	0	0	0	0	0	0	0	0	0	0	0	0	0	0	0
0	0	0	0	0	0	0	0	0	0	0	0	0	0	0	0	0	0	0	0	0	0	0	0	0	0	0	0	0	0	0	0
0	0	0	0	0	0	0	0	0	0	0	0	0	0	0	0	0	0	0	0	0	0	0	0	0	0	0	0	0	0	0	0
0	0	0	0	0	0	0	0	0	0	0	0	0	0	0	0	0	0	0	0	0	0	0	0	0	0	0	0	0	0	0	0
0	0	0	0	0	0	0	0	0	0	0	0	0	0	0	0	0	0	0	0	0	0	0	0	0	0	0	0	0	0	0	0
0	0	0	0	0	0	0	0	0	0	0	0	0	0	0	0	0	0	0	0	0	0	0	0	0	0	0	0	0	0	0	0
0	0	0	0	0	0	0	0	0	0	0	0	0	0	0	0	0	0	0	0	0	0	0	0	0	0	0	0	0	0	0	0
0	0	0	0	0	0	0	0	0	0	0	0	0	0	0	0	0	0	0	0	0	0	0	0	0	0	0	0	0	0	0	0
0	0	0	0	0	0	0	0	0	0	0	0	0	0	0	0	0	0	0	0	0	0	0	0	0	0	0	0	0	0	0	0
0	0	0	0	0	0	0	0	0	0	0	0	0	0	0	0	0	0	0	0	0	0	0	0	0	0	0	0	0	0	0	0
0	0	0	0	0	0	0	0	0	0	0	0	0	0	0	0	0	0	0	0	0	0	0	0	0	0	0	0	0	0	0	0
0	0	0	0	0	0	0	0	0	0	0	0	0	0	0	0	0	0	0	0	0	0	0	0	0	0	0	0	0	0	0	0
0	0	0	0	0	0	0	0	0	0	0	0	0	0	0	0	0	0	0	0	0	0	0	0	0	0	0	0	0	0	0	0
0	0	0	0	0	0	0	0	0	0	0	0	0	0	0	0	0	0	0	0	0	0	0	0	0	0	0	0	0	0	0	0
0	0	0	0	0	0	0	0	0	0	0	0	0	0	0	0	0	0	0	0	0	0	0	0	0	0	0	0	0	0	0	0
0	0	0	0	0	0	0	0	0	0	0	0	0	0	0	0	0	0	0	0	0	0	0	0	0	0	0	0	0	0	0	0
0	0	0	0	0	0	0	0	0	0	0	0	0	0	0	0	0	0	0	0	0	0	0	0	0	0	0	0	0	0	0	0
0	0	0	0	0	0	0	0	0	0	0	0	0	0	0	0	0	0	0	0	0	0	0	0	0	0	0	0	0	0	0	0
0	0	0	0	0	0	0	0	0	0	0	0	0	0	0	0	0	0	0	0	0	0	0	0	0	0	0	0	0	0	0	0
0	0	0	0	0	0	0	0	0	0	0	0	0	0	0	0	0	0	0	0	0	0	0	0	0	0	0	0	0	0	0	0
0	0	0	0	0	0	0	0	0	0	0	0	0	0	0	0	0	0	0	0	0	0	0	0	0	0	0	0	0	0	0	0
0	0	0	0	0	0	0	0	0	0	0	0	0	0	0	0	0	0	0	0	0	0	0	0	0	0	0	0	0	0	0	0
0	0	0	0	0	0	0	0	0	0	0	0	0	0	0	0	0	0	0	0	0	0	0	0	0	0	0	0	0	0	0	0
0	0	0	0	0	0	0	0	0	0	0	0	0	0	0	0	0	0	0	0	0	0	0	0	0	0	0	0	0	0	0	0
0	0	0	0	0	0	0	0	0	0	0	0	0	0	0	0	0	0	0	0	0	0	0	0	0	0	0	0	0	0	0	0
0	0	0	0	0	0	0	0	0	0	0	0	0	0	0	0	0	0	0	0	0	0	0	0	0	0	0	0	0	0	0	0
0	0	0	0	0	0	0	0	0	0	0	0	0	0	0	0	0	0	0	0	0	0	0	0	0	0	0	0	0	0	0	0
0	0	0	0	0	0	0	0	0	0	0	0	0	0	0	0	0	0	0	0	0	0	0	0	0	0	0	0	0	0	0	0
0	0	0	0	0	0	0	0	0	0	0	0	0	0	0	0	0	0	0	0	0	0	0	0	0	0	0	0	0	0	0	0
0	0	0	0	0	0	0	0	0	0	0	0	0	0	0	0	0	0	0	0	0	0	0	0	0	0	0	0	0	0	0	0
0	0	0	0	0	0	0	0	0	0	0	0	0	0	0	0	0	0	0	0	0	0	0	0	0	0	0	0	0	0	0	0
0	0	0	0	0	0	0	0	0	0	0	0	0	0	0	0	0	0	0	0	0	0	0	0	0	0	0	0	0	0	0	0
0	0	0	0	0	0	0	0	0	0	0	0	0	0	0	0	0	0	0	0	0	0	0	0	0	0	0	0	0	0	0	0
0	0	0	0	0	0	0	0	0	0	0	0	0	0	0	0	0	0	0	0	0	0	0	0	0	0	0	0	0	0	0	0
0	0	0	0	0	0	0	0	0	0	0	0	0	0	0	0	0	0	0	0	0	0	0	0	0	0	0	0	0	0	0	0
0	0	0	0	0	0	0	0	0	0	0	0	0	0	0	0	0	0	0	0	0	0	0	0	0	0	0	0	0	0	0	0
0	0	0	0	0	0	0	0	0	0	0	0	0	0	0	0	0	0	0	0	0	0	0	0	0	0	0	0	0	0	0	0
0	0	0	0	0	0	0	0	0	0	0	0	0	0	0	0	0	0	0	0	0	0	0	0	0	0	0	0	0	0	0	0
0	0	0	0	0	0	0	0	0	0	0	0	0	0	0	0	0	0	0	0	0	0	0	0	0	0	0	0	0	0	0	0
0	0	0	0	0	0	0	0	0	0	0	0	0	0	0	0	0	0	0	0	0	0	0	0	0	0	0	0	0	0	0	0
0	0	0	0	0	0	0	0	0	0	0	0	0	0	0	0	0	0	0	0	0	0	0	0	0	0	0	0	0	0	0	0
0	0	0	0	0	0	0	0	0	0	0	0	0	0	0	0	0	0	0	0	0	0	0	0	0	0	0	0	0	0	0	0
0	0	0	0	0	0	0	0	0	0	0	0	0	0	0	0	0	0	0	0	0	0	0	0	0	0	0	0	0	0	0	0
0	0	0	0	0	0	0	0	0	0	0	0	0	0	0	0	0	0	0	0	0	0	0	0	0	0	0	0	0	0	0	0
0	0	0	0	0	0	0	0	0	0	0	0	0	0	0	0	0	0	0	0	0	0	0	0	0	0	0	0	0	0	0	0
0	0	0	0	0	0	0	0	0	0	0	0	0	0	0	0	0	0	0	0	0	0	0	0	0	0	0	0	0	0	0	0
0	0	0	0	0	0	0	0	0	0	0	0	0	0	0	0	0	0	0	0	0	0	0	0	0	0	0	0	0	0	0	0
0	0	0	0	0	0	0	0	0	0	0	0	0	0	0	0	0	0	0	0	0	0	0	0	0	0	0	0	0	0	0	0
0	0	0	0	0	0	0	0	0	0	0	0	0	0	0	0	0	0	0	0	0	0	0	0	0	0	0	0	0	0	0	0
0	0	0	0	0	0	0	0	0	0	0	0	0	0	0	0	0	0	0	0	0	0	0	0	0	0	0	0	0	0	0	0
0	0	0	0	0	0	0	0	0	0	0	0	0	0	0	0	0	0	0	0	0	0	0	0	0	0	0	0	0	0	0	0
0	0	0	0	0	0	0	0	0	0	0	0	0	0	0	0	0	0	0	0	0	0	0	0	0	0	0	0	0	0	0	0
0	0	0	0	0	0	0	0	0	0	0	0	0	0	0	0	0	0	0	0	0	0	0	0	0	0	0	0	0	0	0	0
0	0	0	0	0	0	0	0	0	0	0	0	0	0	0	0	0	0	0	0	0	0	0	0	0	0	0	0	0	0	0	0
0	0	0	0	0	0	0	0	0	0	0	0	0	0	0	0	0	0	0	0	0	0	0	0	0	0	0	0	0	0	0	0
0	0	0	0	0	0	0	0	0	0	0	0	0	0	0	0	0	0	0	0	0	0	0	0	0	0	0	0	0	0	0	0
0	0	0	0	0	0	0	0	0	0	0	0	0	0	0	0	0	0	0	0	0	0	0	0	0	0	0	0	0	0	0	0
0	0	0	0	0	0	0	0	0	0	0	0	0	0	0	0	0	0	0	0	0	0	0	0	0	0	0	0	0	0	0	0
0	0	0	0	0	0	0	0	0	0	0	0	0	0	0	0	0	0	0	0	0	0	0	0	0	0	0	0	0	0	0	0
0	0	0	0	0	0	0	0	0	0	0	0	0	0	0	0	0	0	0	0	0	0	0	0	0	0	0	0	0	0	0	0
0	0	0	0	0	0	0	0	0	0	0	0	0	0	0	0	0	0	0	0	0	0	0	0	0	0	0	0	0	0	0	0
0	0	0	0	0	0	0	0	0	0	0	0	0	0	0	0	0	0	0	0	0	0	0	0	0	0	0	0	0	0	0	0
0	0	0	0	0	0	0	0	0	0	0	0	0	0	0	0	0	0	0	0	0	0	0	0	0	0	0	0	0	0	0	0
0	0	0	0	0	0	0	0	0	0	0	0	0	0	0	0	0	0	0	0	0	0	0	0	0	0	0	0	0	0	0	0
0	0	0	0	0	0	0	0	0	0	0	0	0	0	0	0	0	0	0	0	0	0	0	0	0	0	0	0	0	0	0	0
0	0	0	0	0	0	0	0	0	0	0	0	0	0	0	0	0	0	0	0	0	0	0	0	0	0	0	0	0	0	0	0
0	0	0	0	0	0	0	0	0	0	0	0	0	0	0	0	0	0	0	0	0	0	0	0	0	0	0	0	0	0	0	0
0	0	0	0	0	0	0	0	0	0	0	0	0	0	0	0	0	0	0	0	0	0	0	0	0	0	0	0	0	0	0	0
0	0	0	0	0	0	0	0	0	0	0	0	0	0	0	0	0	0	0	0	0	0	0	0	0	0	0	0	0	0	0	0
0	0	0	0	0	0	0	0	0	0	0	0	0	0	0	0	0	0	0	0	0	0	0	0	0	0	0	0	0	0	0	0
0	0	0	0	0	0	0	0	0	0	0	0	0	0	0	0	0	0	0	0	0	0	0	0	0	0	0	0	0	0	0	0
0	0	0	0	0	0	0	0	0	0	0	0	0	0	0	0	0	0	0	0	0	0	0	0	0	0	0	0	0	0	0	0
0	0	0	0	0	0	0	0	0	0	0	0	0	0	0	0	0	0	0	0	0	0	0	0	0	0	0	0	0	0	0	0
0	0	0	0	0	0	0	0	0	0	0	0	0	0	0	0	0	0	0	0	0	0	0	0	0	0	0	0	0	0	0	0
0	0	0	0	0	0	0	0	0	0	0	0	0	0	0	0	0	0	0	0	0	0	0	0	0	0	0	0	0	0	0	0
0	0	0	0	0	0	0	0	0	0	0	0	0	0	0	0	0	0	0	0	0	0	0	0	0	0	0	0	0	0	0	0
0	0	0	0	0	0	0	0	0	0	0	0	0	0	0	0	0	0	0	0	0	0	0	0	0	0	0	0	0	0	0	0
0	0	0	0	0	0	0	0	0	0	0	0	0	0	0	0	0	0	0	0	0	0	0	0	0	0	0	0	0	0	0	0
0	0	0	0	0	0	0	0	0	0	0	0	0	0	0	0	0	0	0	0	0	0	0	0	0	0	0	0	0	0	0	0
0	0	0	0	0	0	0	0	0	0	0	0	0	0	0	0	0	0	0	0	0	0	0	0	0	0	0	0	0	0	0	0
0	0	0	0	0	0	0	0	0	0	0	0	0	0	0	0	0	0	0	0	0	0	0	0	0	0	0	0	0	0	0	0
0	0	0	0	0	0	0	0	0	0	0	0	0	0	0	0	0	0	0	0	0	0	0	0	0	0	0	0	0	0	0	0
0	0	0	0	0	0	0	0	0	0	0	0	0	0	0	0	0	0	0	0	0	0	0	0	0	0	0	0	0	0	0	0
0	0	0	0	0	0	0	0	0	0	0	0	0	0	0	0	0	0	0	0	0	0	0	0	0	0	0	0	0	0	0	0
0	0	0	0	0	0	0	0	0	0	0	0	0	0	0	0	0	0	0	0	0	0	0	0	0	0	0	0	0	0	0	0
0	0	0	0	0	0	0	0	0	0	0	0	0	0	0	0	0	0	0	0	0	0	0	0	0	0	0	0	0	0	0	0
0	0	0	0	0	0	0	0	0	0	0	0	0	0	0	0	0	0	0	0	0	0	0	0	0	0	0	0	0	0	0	0
0	0	0	0	0	0	0	0	0	0	0	0	0	0	0	0	0	0	0	0	0	0	0	0	0	0	0	0	0	0	0	0
0	0	0	0	0	0	0	0	0	0	0	0	0	0	0	0	0	0	0	0	0	0	0	0	0	0	0	0	0	0	0	0
0	0	0	0	0	0	0	0	0	0	0	0	0	0	0	0	0	0	0	0	0	0	0	0	0	0	0	0	0	0	0	0
0	0	0	0	0	0	0	0	0	0	0	0	0	0	0	0	0	0	0	0	0	0	0	0	0	0	0	0	0	0	0	0
0	0	0	0	0	0	0	0	0	0	0	0	0	0	0	0	0	0	0	0	0	0	0	0	0	0	0	0	0	0	0	0
0	0	0	0	0	0	0	0	0	0	0	0	0	0	0	0	0	0	0	0	0	0	0	0	0	0	0	0	0	0	0	0
0	0	0	0	0	0	0	0	0	0	0	0	0	0	0	0	0	0	0	0	0	0	0	0	0	0	0	0	0	0	0	0
0	0	0	0	0	0	0	0	0	0	0	0	0	0	0	0	0	0	0	0	0	0	0	0	0	0	0	0	0	0	0	0
0	0	0	0	0	0	0	0	0	0	0	0	0	0	0	0	0	0	0	0	0	0	0	0	0	0	0	0	0	0	0	0
0	0	0	0	0	0	0	0	0	0	0	0	0	0	0	0	0	0	0	0	0	0	0	0	0	0	0	0	0	0	0	0
0	0	0	0	0	0	0	0	0	0	0	0	0	0	0	0	0	0	0	0	0	0	0	0	0	0	0	0	0	0	0	0
0	0	0	0	0	0	0	0	0	0	0	0	0	0	0	0	0	0	0	0	0	0	0	0	0	0	0	0	0	0	0	0
0	0	0	0	0	0	0	0	0	0	0	0	0	0	0	0	0	0	0	0	0	0	0	0	0	0	0	0	0	0	0	0
0	0	0	0	0	0	0	0	0	0	0	0	0	0	0	0	0	0	0	0	0	0	0	0	0	0	0	0	0	0	0	0
0	0	0	0	0	0	0	0	0	0	0	0	0	0	0	0	0	0	0	0	0	0	0	0	0	0	0	0	0	0	0	0
0	0	0	0	0	0	0	0	0	0	0	0	0	0	0	0	0	0	0	0	0	0	0	0	0	0	0	0	0	0	0	0
0	0	0	0	0	0	0	0	0	0	0	0	0	0	0	0	0	0	0	0	0	0	0	0	0	0	0	0	0	0	0	0
0	0	0	0	0	0	0	0	0	0	0	0	0	0	0	0	0	0	0	0	0	0	0	0	0	0	0	0	0	0	0	0
0	0	0	0	0	0	0	0	0	0	0	0	0	0	0	0	0	0	0	0	0	0	0	0	0	0	0	0	0	0	0	0
0	0	0	0	0	0	0	0	0	0	0	0	0	0	0	0	0	0	0	0	0	0	0	0	0	0	0	0	0	0	0	0
0	0	0	0	0	0	0	0	0	0	0	0	0	0	0	0	0	0	0	0	0	0	0	0	0	0	0	0	0	0	0	0
0	0	0	0	0	0	0	0	0	0	0	0	0	0	0	0	0	0	0	0	0	0	0	0	0	0	0	0	0	0	0	0
0	0	0	0	0	0	0	0	0	0	0	0	0	0	0	0	0	0	0	0	0	0	0	0	0	0	0	0	0	0	0	0
0	0	0	0	0	0	0	0	0	0	0	0	0	0	0	0	0	0	0	0	0	0	0	0	0	0	0	0	0	0	0	0
0	0	0	0	0	0	0	0	0	0	0	0	0	0	0	0	0	0	0	0	0	0	0	0	0	0	0	0	0	0	0	0
0	0	0	0	0	0	0	0	0	0	0	0	0	0	0	0	0	0	0	0	0	0	0	0	0	0	0	0	0	0	0	0
0	0	0	0	0	0	0	0	0	0	0	0	0	0	0	0	0	0	0	0	0	0	0	0	0	0	0	0	0	0	0	0
0	0	0	0	0	0	0	0	0	0	0	0	0	0	0	0	0	0	0	0	0	0	0	0	0	0	0	0	0	0	0	0
0	0	0	0	0	0	0	0	0	0	0	0	0	0	0	0	0	0	0	0	0	0	0	0	0	0	0	0	0	0	0	0
0	0	0	0	0	0	0	0	0	0	0	0	0	0	0	0	0	0	0	0	0	0	0	0	0	0	0	0	0	0	0	0
0	0	0	0	0	0	0	0	0	0	0	0	0	0	0	0	0	0	0	0	0	0	0	0	0	0	0	0	0	0	0	0
0	0	0	0	0	0	0	0	0	0	0	0	0	0	0	0	0	0	0	0	0	0	0	0	0	0	0	0	0	0	0	0
0	0	0	0	0	0	0	0	0	0	0	0	0	0	0	0	0	0	0	0	0	0	0	0	0	0	0	0	0	0	0	0
0	0	0	0	0	0	0	0	0	0	0	0	0	0	0	0	0	0	0	0	0	0	0	0	0	0	0	0	0	0	0	0
0	0	0	0	0	0	0	0	0	0	0	0	0	0	0	0	0	0	0	0	0	0	0	0	0	0	0	0	0	0	0	0
0	0	0	0	0	0	0	0	0	0	0	0	0	0	0	0	0	0	0	0	0	0	0	0	0	0	0	0	0	0	0	0
0	0	0	0	0	0	0	0	0	0	0	0	0	0	0	0	0	0	0	0	0	0	0	0	0	0	0	0	0	0	0	0
0	0	0	0	0	0	0	0	0	0	0	0	0	0	0	0	0	0	0	0	0	0	0	0	0	0	0	0	0	0	0	0
0	0	0	0	0	0	0	0	0	0	0	0	0	0	0	0	0	0	0	0	0	0	0	0	0	0	0	0	0	0	0	0
0	0	0	0	0	0	0	0	0	0	0	0	0	0	0	0	0	0	0	0	0	0	0	0	0	0	0	0	0	0	0	0
0	0	0	0	0	0	0	0	0	0	0	0	0	0	0	0	0	0	0	0	0	0	0	0	0	0	0	0	0	0	0	0
0	0	0	0	0	0	0	0	0	0	0	0	0	0	0	0	0	0	0	0	0	0	0	0	0	0	0	0	0	0	0	0
0	0	0	0	0	0	0	0	0	0	0	0	0	0	0	0	0	0	0	0	0	0	0	0	0	0	0	0	0	0	0	0
0	0	0	0	0	0	0	0	0	0	0	0	0	0	0	0	0	0	0	0	0	0	0	0	0	0	0	0	0	0	0	0
0	0	0	0	0	0	0	0	0	0	0	0	0	0	0	0	0	0	0	0	0	0	0	0	0	0	0	0	0	0	0	0
0	0	0	0	0	0	0	0	0	0	0	0	0	0	0	0	0	0	0	0	0	0	0	0	0	0	0	0	0	0	0	0
0	0	0	0	0	0	0	0	0	0	0	0	0	0	0	0	0	0	0	0	0	0	0	0	0	0	0	0	0	0	0	0
0	0	0	0	0	0	0	0	0	0	0	0	0	0	0	0	0	0	0	0	0	0	0	0	0	0	0	0	0	0	0	0
0	0	0	0	0	0	0	0	0	0	0	0	0	0	0	0	0	0	0	0	0	0	0	0	0	0	0	0	0	0	0	0
0	0	0	0	0	0	0	0	0	0	0	0	0	0	0	0	0	0	0	0	0	0	0	0	0	0	0	0	0	0	0	0
0	0	0	0	0	0	0	0	0	0	0	0	0	0	0	0	0	0	0	0	0	0	0	0	0	0	0	0	0	0	0	0
0	0	0	0	0	0	0	0	0	0	0	0	0	0	0	0	0	0	0	0	0	0	0	0	0	0	0	0	0	0	0	0
0	0	0	0	0	0	0	0	0	0	0	0	0	0	0	0	0	0	0	0	0	0	0	0	0	0	0	0	0	0	0	0
0	0	0	0	0	0	0	0	0	0	0	0	0	0	0	0	0	0	0	0	0	0	0	0	0	0	0	0	0	0	0	0
0	0	0	0	0	0	0	0	0	0	0	0	0	0	0	0	0	0	0	0	0	0	0	0	0	0	0	0	0	0	0	0
0	0	0	0	0	0	0	0	0	0	0	0	0	0	0	0	0	0	0	0	0	0	0	0	0	0	0	0	0	0	0	0
0	0	0	0	0	0	0	0	0	0	0	0	0	0	0	0	0	0	0	0	0	0	0	0	0	0	0	0	0	0	0	0
0	0	0	0	0	0	0	0	0	0	0	0	0	0	0	0	0	0	0	0	0	0	0	0	0	0	0	0	0	0	0	0
0	0	0	0	0	0	0	0	0	0	0	0	0	0	0	0	0	0	0	0	0	0	0	0	0	0	0	0	0	0	0	0
0	0	0	0	0	0	0	0	0	0	0	0	0	0	0	0	0	0	0	0	0	0	0	0	0	0	0	0	0	0	0	0
0	0	0	0	0	0	0	0	0	0	0	0	0	0	0	0	0	0	0	0	0	0	0	0	0	0	0	0	0	0	0	0
0	0	0	0	0	0	0	0	0	0	0	0	0	0	0	0	0	0	0	0	0	0	0	0	0	0	0	0	0	0	0	0
0	0	0	0	0	0	0	0	0	0	0	0	0	0	0	0	0	0	0	0	0	0	0	0	0	0	0	0	0	0	0	0
0	0	0	0	0	0	0	0	0	0	0	0	0	0	0	0	0	0	0	0	0	0	0	0	0	0	0	0	0	0	0	0
0	0	0	0	0	0	0	0	0	0	0	0	0	0	0	0	0	0	0	0	0	0	0	0	0	0	0	0	0	0	0	0
0	0	0	0	0	0	0	0	0	0	0	0	0	0	0	0	0	0	0	0	0	0	0	0	0	0	0	0	0	0	0	0
0	0	0	0	0	0	0	0	0	0	0	0	0	0	0	0	0	0	0	0	0	0	0	0	0	0	0	0	0	0	0	0
0	0	0	0	0	0	0	0	0	0	0	0	0	0	0	0	0	0	0	0	0	0	0	0	0	0	0	0	0	0	0	0
0	0	0	0	0	0	0	0	0	0	0	0	0	0	0	0	0	0	0	0	0	0	0	0	0	0	0	0	0	0	0	0
0	0	0	0	0	0	0	0	0	0	0	0	0	0	0	0	0	0	0	0	0	0	0	0	0	0	0	0	0	0	0	0
0	0	0	0	0	0	0	0	0	0	0	0	0	0	0	0	0	0	0	0	0	0	0	0	0	0	0	0	0	0	0	0
0	0	0	0	0	0	0	0	0	0	0	0	0	0	0	0	0	0	0	0	0	0	0	0	0	0	0	0	0	0	0	0
0	0	0	0	0	0	0	0	0	0	0	0	0	0	0	0	0	0	0	0	0	0	0	0	0	0	0	0	0	0	0	0
0	0	0	0	0	0	0	0	0	0	0	0	0	0	0	0	0	0	0	0	0	0	0	0	0	0	0	0	0	0	0	0
0	0	0	0	0	0	0	0	0	0	0	0	0	0	0	0	0	0	0	0	0	0	0	0	0	0	0	0	0	0	0	0
0	0	0	0	0	0	0	0	0	0	0	0	0	0	0	0	0	0	0	0	0	0	0	0	0	0	0	0	0	0	0	0
0	0	0	0	0	0	0	0	0	0	0	0	0	0	0	0	0	0	0	0	0	0	0	0	0	0	0	0	0	0	0	0
0	0	0	0	0	0	0	0	0	0	0	0	0	0	0	0	0	0	0	0	0	0	0	0	0	0	0	0	0	0	0	0
0	0	0	0	0	0	0	0	0	0	0	0	0	0	0	0	0	0	0	0	0	0	0	0	0	0	0	0	0	0	0	0
0	0	0	0	0	0	0	0	0	0	0	0	0	0	0	0	0	0	0	0	0	0	0	0	0	0	0	0	0	0	0	0
0	0	0	0	0	0	0	0	0	0	0	0	0	0	0	0	0	0	0	0	0	0	0	0	0	0	0	0	0	0	0	0
0	0	0	0	0	0	0	0	0	0	0	0	0	0	0	0	0	0	0	0	0	0	0	0	0	0	0	0	0	0	0	0
0	0	0	0	0	0	0	0	0	0	0	0	0	0	0	0	0	0	0	0	0	0	0	0	0	0	0	0	0	0	0	0
0	0	0	0	0	0	0	0	0	0	0	0	0	0	0	0	0	0	0	0	0	0	0	0	0	0	0	0	0	0	0	0
0	0	0	0	0	0	0	0	0	0	0	0	0	0	0	0	0	0	0	0	0	0	0	0	0	0	0	0	0	0	0	0
0	0	0	0	0	0	0	0	0	0	0	0	0	0	0	0	0	0	0	0	0	0	0	0	0	0	0	0	0	0	0	0
0	0	0	0	0	0	0	0	0	0	0	0	0	0	0	0	0	0	0	0	0	0	0	0	0	0	0	0	0	0	0	0
0	0	0	0	0	0	0	0	0	0	0	0	0	0	0	0	0	0	0	0	0	0	0	0	0	0	0	0	0	0	0	0
0	0	0	0	0	0	0	0	0	0	0	0	0	0	0	0	0	0	0	0	0	0	0	0	0	0	0	0	0	0	0	0
0	0	0	0	0	0	0	0	0	0	0	0	0	0	0	0	0	0	0	0	0	0	0	0	0	0	0	0	0	0	0	0
0	0	0	0	0	0	0	0	0	0	0	0	0	0	0	0	0	0	0	0	0	0	0	0	0	0	0	0	0	0	0	0
0	0	0	0	0	0	0	0	0	0	0	0	0	0	0	0	0	0	0	0	0	0	0	0	0	0	0	0	0	0	0	0
0	0	0	0	0	0	0	0	0	0	0	0	0	0	0	0	0	0	0	0	0	0	0	0	0	0	0	0	0	0	0	0
0	0	0	0	0	0	0	0	0	0	0	0	0	0	0	0	0	0	0	0	0	0	0	0	0	0	0	0	0	0	0	0
0	0	0	0	0	0	0	0	0	0	0	0	0	0	0	0	0	0	0	0	0	0	0	0	0	0	0	0	0	0	0	0
0	0	0	0	0	0	0	0	0	0	0	0	0	0	0	0	0	0	0	0	0	0	0	0	0	0	0	0	0	0	0	0
0	0	0	0	0	0	0	0	0	0	0	0	0	0	0	0	0	0	0	0	0	0	0	0	0	0	0	0	0	0	0	0
0	0	0	0	0	0	0	0	0	0	0	0	0	0	0	0	0	0	0	0	0	0	0	0	0	0	0	0	0	0	0	0
0	0	0	0	0	0	0	0	0	0	0	0	0	0	0	0	0	0	0	0	0	0	0	0	0	0	0	0	0	0	0	0
0	0	0	0	0	0	0	0	0	0	0	0	0	0	0	0	0	0	0	0	0	0	0	0	0	0	0	0	0	0	0	0
0	0	0	0	0	0	0	0	0	0	0	0	0	0	0	0	0	0	0	0	0	0	0	0	0	0	0	0	0	0	0	0
0	0	0	0	0	0	0	0	0	0	0	0	0	0	0	0	0	0	0	0	0	0	0	0	0	0	0	0	0	0	0	0
0	0	0	0	0	0	0	0	0	0	0	0	0	0	0	0	0	0	0	0	0	0	0	0	0	0	0	0	0	0	0	0
0	0	0	0	0	0	0	0	0	0	0	0	0	0	0	0	0	0	0	0	0	0	0	0	0	0	0	0	0	0	0	0
0	0	0	0	0	0	0	0	0	0	0	0	0	0	0	0	0	0	0	0	0	0	0	0	0	0	0	0	0	0	0	0
0	0	0	0	0	0	0	0	0	0	0	0	0	0	0	0	0	0	0	0	0	0	0	0	0	0	0	0	0	0	0	0
0	0	0	0	0	0	0	0	0	0	0	0	0	0	0	0	0	0	0	0	0	0	0	0	0	0	0	0	0	0	0	0
0	0	0	0	0	0	0	0	0	0	0	0	0	0	0	0	0	0	0	0	0	0	0	0	0	0	0	0	0	0	0	0
0	0	0	0	0	0	0	0	0	0	0	0	0	0	0	0	0	0	0	0	0	0	0	0	0	0	0	0	0	0	0	0
0	0	0	0	0	0	0	0	0	0	0	0	0	0	0	0	0	0	0	0	0	0	0	0	0	0	0	0	0	0	0	0
0	0	0	0	0	0	0	0	0	0	0	0	0	0	0	0	0	0	0	0	0	0	0	0	0	0	0	0	0	0	0	0
0	0	0	0	0	0	0	0	0	0	0	0	0	0	0	0	0	0	0	0	0	0	0	0	0	0	0	0	0	0	0	0
0	0	0	0	0	0	0	0	0	0	0	0	0	0	0	0	0	0	0	0	0	0	0	0	0	0	0	0	0	0	0	0
0	0	0	0	0	0	0	0	0	0	0	0	0	0	0	0	0	0	0	0	0	0	0	0	0	0	0	0	0	0	0	0
0	0	0	0	0	0	0	0	0	0	0	0	0	0	0	0	0	0	0	0	0	0	0	0	0	0	0	0	0	0	0	0
0	0	0	0	0	0	0	0	0	0	0	0	0	0	0	0	0	0	0	0	0	0	0	0	0	0	0	0	0	0	0	0
0	0	0	0	0	0	0	0	0	0	0	0	0	0	0	0	0	0	0	0	0	0	0	0	0	0	0	0	0	0	0	0
0	0	0	0	0	0	0	0	0	0	0	0	0	0	0	0	0	0	0	0	0	0	0	0	0	0	0	0	0	0	0	0
0	0	0	0	0	0	0	0	0	0	0	0	0	0	0	0	0	0	0	0	0	0	0	0	0	0	0	0	0	0	0	0
0	0	0	0	0	0	0	0	0	0	0	0	0	0	0	0	0	0	0	0	0	0	0	0	0	0	0	0	0	0	0	0
0	0	0	0	0	0	0	0	0	0	0	0	0	0	0	0	0	0	0	0	0	0	0	0	0	0	0	0	0	0	0	0
0	0	0	0	0	0	0	0	0	0	0	0	0	0	0	0	0	0	0	0	0	0	0	0	0	0	0	0	0	0	0	0
0	0	0	0	0	0	0	0	0	0	0	0	0	0	0	0	0	0	0	0	0	0	0	0	0	0	0	0	0	0	0	0
0	0	0	0	0	0	0	0	0	0	0	0	0	0	0	0	0	0	0	0	0	0	0	0	0	0	0	0	0	0	0	0
0	0	0	0	0	0	0	0	0	0	0	0	0	0	0	0	0	0	0	0	0	0	0	0	0	0	0	0	0	0	0	0
0	0	0	0	0	0	0	0	0	0	0	0	0	0	0	0	0	0	0	0	0	0	0	0	0	0	0	0	0	0	0	0
0	0	0	0	0	0	0	0	0	0	0	0	0	0	0	0	0	0	0	0	0	0	0	0	0	0	0	0	0	0	0	0
0	0	0	0	0	0	0	0	0	0	0	0	0	0	0	0	0	0	0	0	0	0	0	0	0	0	0	0	0	0	0	0
0	0	0	0	0	0	0	0	0	0	0	0	0	0	0	0	0	0	0	0	0	0	0	0	0	0	0	0	0	0	0	0
0	0	0	0	0	0	0	0	0	0	0	0	0	0	0	0	0	0	0	0	0	0	0	0	0	0	0	0	0	0	0	0
0	0	0	0	0	0	0	0	0	0	0	0	0	0	0	0	0	0	0	0	0	0	0	0	0	0	0	0	0	0	0	0
0	0	0	0	0	0	0	0	0	0	0	0	0	0	0	0	0	0	0	0	0	0	0	0	0	0	0	0	0	0	0	0
0	0	0	0	0	0	0	0	0	0	0	0	0	0	0	0	0	0	0	0	0	0	0	0	0	0	0	0	0	0	0	0
0	0	0	0	0	0	0	0	0	0	0	0	0	0	0	0	0	0	0	0	0	0	0	0	0	0	0	0	0	0	0	0
0	0	0	0	0	0	0	0	0	0	0	0	0	0	0	0	0	0	0	0	0	0	0	0	0	0	0	0	0	0	0	0
0	0	0	0	0	0	0	0	0	0	0	0	0	0	0	0	0	0	0	0	0	0	0	0	0	0	0	0	0	0	0	0
0	0	0	0	0	0	0	0	0	0	0	0	0	0	0	0	0	0	0	0	0	0	0	0	0	0	0	0	0	0	0	0
0	0	0	0	0	0	0	0	0	0	0	0	0	0	0	0	0	0	0	0	0	0	0	0	0	0	0	0	0	0	0	0
0	0	0	0	0	0	0	0	0	0	0	0	0	0	0	0	0	0	0	0	0	0	0	0	0	0	0	0	0	0	0	0
0	0	0	0	0	0	0	0	0	0	0	0	0	0	0	0	0	0	0	0	0	0	0	0	0	0	0	0	0	0	0	0
0	0	0	0	0	0	0	0	0	0	0	0	0	0	0	0	0	0	0	0	0	0	0	0	0	0	0	0	0	0	0	0
0	0	0	0	0	0	0	0	0	0	0	0	0	0	0	0	0	0	0	0	0	0	0	0	0	0	0	0	0	0	0	0
0	0	0	0	0	0	0	0	0	0	0	0	0	0	0	0	0	0	0	0	0	0	0	0	0	0	0	0	0	0	0	0
0	0	0	0	0	0	0	0	0	0	0	0	0	0	0	0	0	0	0	0	0	0	0	0	0	0	0	0	0	0	0	0
0	0	0	0	0	0	0	0	0	0	0	0	0	0	0	0	0	0	0	0	0	0	0	0	0	0	0	0	0	0	0	0
0	0	0	0	0	0	0	0	0	0	0	0	0	0	0	0	0	0	0	0	0	0	0	0	0	0	0	0	0	0	0	0
0	0	0	0	0	0	0	0	0	0	0	0	0	0	0	0	0	0	0	0	0	0	0	0	0	0	0	0	0	0	0	0
0	0	0	0	0	0	0	0	0	0	0	0	0	0	0	0	0	0	0	0	0	0	0	0	0	0	0	0	0	0	0	0
0	0	0	0	0	0	0	0	0	0	0	0	0	0	0	0	0	0	0	0	0	0	0	0	0	0	0	0	0	0	0	0
0	0	0	0	0	0	0	0	0	0	0	0	0	0	0	0	0	0	0	0	0	0	0	0	0	0	0	0	0	0	0	0
0	0	0	0	0	0	0	0	0	0	0	0	0	0	0	0	0	0	0	0	0	0	0	0	0	0	0	0	0	0	0	0
0	0	0	0	0	0	0	0	0	0	0	0	0	0	0	0	0	0	0	0	0	0	0	0	0	0	0	0	0	0	0	0
0	0	0	0	0	0	0	0	0	0	0	0	0	0	0	0	0	0	0	0	0	0	0	0	0	0	0	0	0	0	0	0
0	0	0	0	0	0	0	0	0	0	0	0	0	0	0	0	0	0	0	0	0	0	0	0	0	0	0	0	0	0	0	0
0	0	0	0	0	0	0	0	0	0	0	0	0	0	0	0	0	0	0	0	0	0	0	0	0	0	0	0	0	0	0	0
0	0	0	0	0	0	0	0	0	0	0	0	0	0	0	0	0	0	0	0	0	0	0	0	0	0	0	0	0	0	0	0
0	0	0	0	0	0	0	0	0	0	0	0	0	0	0	0	0	0	0	0	0	0	0	0	0	0	0	0	0	0	0	0
0	0	0	0	0	0	0	0	0	0	0	0	0	0	0	0	0	0	0	0	0	0	0	0	0	0	0	0	0	0	0	0
0	0	0	0	0	0	0	0	0	0	0	0	0	0	0	0	0	0	0	0	0	0	0	0	0	0	0	0	0	0	0	0
0	0	0	0	0	0	0	0	0	0	0	0	0	0	0	0	0	0	0	0	0	0	0	0	0	0	0	0	0	0	0	0
0	0	0	0	0	0	0	0	0	0	0	0	0	0	0	0	0	0	0	0	0	0	0	0	0	0	0	0	0	0	0	0
0	0	0	0	0	0	0	0	0	0	0	0	0	0	0	0	0	0	0	0	0	0	0	0	0	0	0	0	0	0	0	0
0	0	0	0	0	0	0	0	0	0	0	0	0	0	0	0	0	0	0	0	0	0	0	0	0	0	0	0	0	0	0	0
0	0	0	0	0	0	0	0	0	0	0	0	0	0	0	0	0	0	0	0	0	0	0	0	0	0	0	0	0	0	0	0
0	0	0	0	0	0	0	0	0	0	0	0	0	0	0	0	0	0	0	0	0	0	0	0	0	0	0	0	0	0	0	0
0	0	0	0	0	0	0	0	0	0	0	0	0	0	0	0	0	0	0	0	0	0	0	0	0	0	0	0	0	0	0	0
0	0	0	0	0	0	0	0	0	0	0	0	0	0	0	0	0	0	0	0	0	0	0	0	0	0	0	0	0	0	0	0
0	0	0	0	0	0	0	0	0	0	0	0	0	0	0	0	0	0	0	0	0	0	0	0	0	0	0	0	0	0	0	0
0	0	0	0	0	0	0	0	0	0	0	0	0	0	0	0	0	0	0	0	0	0	0	0	0	0	0	0	0	0	0	0
0	0	0	0	0	0	0	0	0	0	0	0	0	0	0	0	0	0	0	0	0	0	0	0	0	0	0	0	0	0	0	0
0	0	0	0	0	0	0	0	0	0	0	0	0	0	0	0	0	0	0	0	0	0	0	0	0	0	0	0	0	0	0	0
0	0	0	0	0	0	0	0	0	0	0	0	0	0	0	0	0	0	0	0	0	0	0	0	0	0	0	0	0	0	0	0
0	0	0	0	0	0	0	0	0	0	0	0	0	0	0	0	0	0	0	0	0	0	0	0	0	0	0	0	0	0	0	0
0	0	0	0	0	0	0	0	0	0	0	0	0	0	0	0	0	0	0	0	0	0	0	0	0	0	0	0	0	0	0	0
0	0	0	0	0	0	0	0	0	0	0	0	0	0	0	0	0	0	0	0	0	0	0	0	0	0	0	0	0	0	0	0
0	0	0	0	0	0	0	0	0	0	0	0	0	0	0	0	0	0	0	0	0	0	0	0	0	0	0	0	0	0	0	0
0	0	0	0	0	0	0	0	0	0	0	0	0	0	0	0	0	0	0	0	0	0	0	0	0	0	0	0	0	0	0	0
0	0	0	0	0	0	0	0	0	0	0	0	0	0	0	0	0	0	0	0	0	0	0	0	0	0	0	0	0	0	0	0
0	0	0	0	0	0	0	0	0	0	0	0	0	0	0	0	0	0	0	0	0	0	0	0	0	0	0	0	0	0	0	0
0	0	0	0	0	0	0	0	0	0	0	0	0	0	0	0	0	0	0	0	0	0	0	0	0	0	0	0	0	0	0	0
0	0	0	0	0	0	0	0	0	0	0	0	0	0	0	0	0	0	0	0	0	0	0	0	0	0	0	0	0	0	0	0
0	0	0	0	0	0	0	0	0	0	0	0	0	0	0	0	0	0	0	0	0	0	0	0	0	0	0	0	0	0	0	0
0	0	0	0	0	0	0	0	0	0	0	0	0	0	0	0	0	0	0	0	0	0	0	0	0	0	0	0	0	0	0	0
0	0	0	0	0	0	0	0	0	0	0	0	0	0	0	0	0	0	0	0	0	0	0	0	0	0	0	0	0	0	0	0
0	0	0	0	0	0	0	0	0	0	0	0	0	0	0	0	0	0	0	0	0	0	0	0	0	0	0	0	0	0	0	0
0	0	0	0	0	0	0	0	0	0	0	0	0	0	0	0	0	0	0	0	0	0	0	0	0	0	0	0	0	0	0	0
0	0	0	0	0	0	0	0	0	0	0	0	0	0	0	0	0	0	0	0	0	0	0	0	0	0	0	0	0	0	0	0
0	0	0	0	0	0	0	0	0	0	0	0	0	0	0	0	0	0	0	0	0	0	0	0	0	0	0	0	0	0	0	0
0	0	0	0	0	0	0	0	0	0	0	0	0	0	0	0	0	0	0	0	0	0	0	0	0	0	0	0	0	0	0	0
0	0	0	0	0	0	0	0	0	0	0	0	0	0	0	0	0	0	0	0	0	0	0	0	0	0	0	0	0	0	0	0
0	0	0	0	0	0	0	0	0	0	0	0	0	0	0	0	0	0	0	0	0	0	0	0	0	0	0	0	0	0	0	0
0	0	0	0	0	0	0	0	0	0	0	0	0	0	0	0	0	0	0	0	0	0	0	0	0	0	0	0	0	0	0	0
0	0	0	0	0	0	0	0	0	0	0	0	0	0	0	0	0	0	0	0	0	0	0	0	0	0	0	0	0	0	0	0
0	0	0	0	0	0	0	0	0	0	0	0	0	0	0	0	0	0	0	0	0	0	0	0	0	0	0	0	0	0	0	0
0	0	0	0	0	0	0	0	0	0	0	0	0	0	0	0	0	0	0	0	0	0	0	0	0	0	0	0	0	0	0	0
0	0	0	0	0	0	0	0	0	0	0	0	0	0	0	0	0	0	0	0	0	0	0	0	0	0	0	0	0	0	0	0
0	0	0	0	0	0	0	0	0	0	0	0	0	0	0	0	0	0	0	0	0	0	0	0	0	0	0	0	0	0	0	0
0	0	0	0	0	0	0	0	0	0	0	0	0	0	0	0	0	0	0	0	0	0	0	0	0	0	0	0	0	0	0	0
0	0	0	0	0	0	0	0	0	0	0	0	0	0	0	0	0	0	0	0	0	0	0	0	0	0	0	0	0	0	0	0
0	0	0	0	0	0	0	0	0	0	0	0	0	0	0	0	0	0	0	0	0	0	0	0	0	0	0	0	0	0	0	0
0	0	0	0	0	0	0	0	0	0	0	0	0	0	0	0	0	0	0	0	0	0	0	0	0	0	0	0	0	0	0	0
0	0	0	0	0	0	0	0	0	0	0	0	0	0	0	0	0	0	0	0	0	0	0	0	0	0	0	0	0	0	0	0
0	0	0	0	0	0	0	0	0	0	0	0	0	0	0	0	0	0	0	0	0	0	0	0	0	0	0	0	0	0	0	0
0	0	0	0	0	0	0	0	0	0	0	0	0	0	0	0	0	0	0	0	0	0	0	0	0	0	0	0	0	0	0	0
0	0	0	0	0	0	0	0	0	0	0	0	0	0	0	0	0	0	0	0	0	0	0	0	0	0	0	0	0	0	0	0
0	0	0	0	0	0	0	0	0	0	0	0	0	0	0	0	0	0	0	0	0	0	0	0	0	0	0	0	0	0	0	0
0	0	0	0	0	0	0	0	0	0	0	0	0	0	0	0	0	0	0	0	0	0	0	0	0	0	0	0	0	0	0	0
0	0	0	0	0	0	0	0	0	0	0	0	0	0	0	0	0	0	0	0	0	0	0	0	0	0	0	0	0	0	0	0
0	0	0	0	0	0	0	0	0	0	0	0	0	0	0	0	0	0	0	0	0	0	0	0	0	0	0	0	0	0	0	0
0	0	0	0	0	0	0	0	0	0	0	0	0	0	0	0	0	0	0	0	0	0	0	0	0	0	0	0	0	0	0	0
0	0	0	0	0	0	0	0	0	0	0	0	0	0	0	0	0	0	0	0	0	0	0	0	0	0	0	0	0	0	0	0
0	0	0	0	0	0	0	0	0	0	0	0	0	0	0	0	0	0	0	0	0	0	0	0	0	0	0	0	0	0	0	0
0	0	0	0	0	0	0	0	0	0	0	0	0	0	0	0	0	0	0	0	0	0	0	0	0	0	0	0	0	0	0	0
0	0	0	0	0	0	0	0	0	0	0	0	0	0	0	0	0	0	0	0	0	0	0	0	0	0	0	0	0	0	0	0
0	0	0	0	0	0	0	0	0	0	0	0	0	0	0	0	0	0	0	0	0	0	0	0	0	0	0	0	0	0	0	0
0	0	0	0	0	0	0	0	0	0	0	0	0	0	0	0	0	0	0	0	0	0	0	0	0	0	0	0	0	0	0	0
0	0	0	0	0	0	0	0	0	0	0	0	0	0	0	0	0	0	0	0	0	0	0	0	0	0	0	0	0	0	0	0
0	0	0	0	0	0	0	0	0	0	0	0	0	0	0	0	0	0	0	0	0	0	0	0	0	0	0	0	0	0	0	0
0	0	0	0	0	0	0	0	0	0	0	0	0	0	0	0	0	0	0	0	0	0	0	0	0	0	0	0	0	0	0	0
0	0	0	0	0	0	0	0	0	0	0	0	0	0	0	0	0	0	0	0	0	0	0	0	0	0	0	0	0	0	0	0
0	0	0	0	0	0	0	0	0	0	0	0	0	0	0	0	0	0	0	0	0	0	0	0	0	0	0	0	0	0	0	0
0	0	0	0	0	0	0	0	0	0	0	0	0	0	0	0	0	0	0	0	0	0	0	0	0	0	0	0	0	0	0	0
0	0	0	0	0	0	0	0	0	0	0	0	0	0	0	0	0	0	0	0	0	0	0	0	0	0	0	0	0	0	0	0
0	0	0	0	0	0	0	0	0	0	0	0	0	0	0	0	0	0	0	0	0	0	0	0	0	0	0	0	0	0	0	0
0	0	0	0	0	0	0	0	0	0	0	0	0	0	0	0	0	0	0	0	0	0	0	0	0	0	0	0	0	0	0	0
0	0	0	0	0	0	0	0	0	0	0	0	0	0	0	0	0	0	0	0	0	0	0	0	0	0	0	0	0	0	0	0
0	0	0	0	0	0	0	0	0	0	0	0	0	0	0	0	0	0	0	0	0	0	0	0	0	0	0	0	0	0	0	0
0	0	0	0	0	0	0	0	0	0	0	0	0	0	0	0	0	0	0	0	0	0	0	0	0	0	0	0	0	0	0	0
0	0	0	0	0	0	0	0	0	0	0	0	0	0	0	0	0	0	0	0	0	0	0	0	0	0	0	0	0	0	0	0
0	0	0	0	0	0	0	0	0	0	0	0	0	0	0	0	0	0	0	0	0	0	0	0	0	0	0	0	0	0	0	0
0	0	0	0	0	0	0	0	0	0	0	0	0	0	0	0	0	0	0	0	0	0	0	0	0	0	0	0	0	0	0	0
0	0	0	0	0	0	0	0	0	0	0	0	0	0	0	0	0	0	0	0	0	0	0	0	0	0	0	0	0	0	0	0
0	0	0	0	0	0	0	0	0	0	0	0	0	0	0	0	0	0	0	0	0	0	0	0	0	0	0	0	0	0	0	0
0	0	0	0	0	0	0	0	0	0	0	0	0	0	0	0	0	0	0	0	0	0	0	0	0	0	0	0	0	0	0	0
0	0	0	0	0	0	0	0	0	0	0	0	0	0	0	0	0	0	0	0	0	0	0	0	0	0	0	0	0	0	0	0
0	0	0	0	0	0	0	0	0	0	0	0	0	0	0	0	0	0	0	0	0	0	0	0	0	0	0	0	0	0	0	0
0	0	0	0	0	0	0	0	0	0	0	0	0	0	0	0	0	0	0	0	0	0	0	0	0	0	0	0	0	0	0	0
0	0	0	0	0	0	0	0	0	0	0	0	0	0	0	0	0	0	0	0	0	0	0	0	0	0	0	0	0	0	0	0
0	0	0	0	0	0	0	0	0	0	0	0	0	0	0	0	0	0	0	0	0	0	0	0	0	0	0	0	0	0	0	0
0	0	0	0	0	0	0	0	0	0	0	0	0	0	0	0	0	0	0	0	0	0	0	0	0	0	0	0	0	0	0	0
0	0	0	0	0	0	0	0	0	0	0	0	0	0	0	0	0	0	0	0	0	0	0	0	0	0	0	0	0	0	0	0
0	0	0	0	0	0	0	0	0	0	0	0	0	0	0	0	0	0	0	0	0	0	0	0	0	0	0	0	0	0	0	0
0	0	0	0	0	0	0	0	0	0	0	0	0	0	0	0	0	0	0	0	0	0	0	0	0	0	0	0	0	0	0	0
0	0	0	0	0	0	0	0	0	0	0	0	0	0	0	0	0	0	0	0	0	0	0	0	0	0	0	0	0	0	0	0
0	0	0	0	0	0	0	0	0	0	0	0	0	0	0	0	0	0	0	0	0	0	0	0	0	0	0	0	0	0	0	0
0	0	0	0	0	0	0	0	0	0	0	0	0	0	0	0	0	0	0	0	0	0	0	0	0	0	0	0	0	0	0	0
0	0	0	0	0	0	0	0	0	0	0	0	0	0	0	0	0	0	0	0	0	0	0	0	0	0	0	0	0	0	0	0
0	0	0	0	0	0	0	0	0	0	0	0	0	0	0	0	0	0	0	0	0	0	0	0	0	0	0	0	0	0	0	0
0	0	0	0	0	0	0	0	0	0	0	0	0	0	0	0	0	0	0	0	0	0	0	0	0	0	0	0	0	0	0	0
0	0	0	0	0	0	0	0	0	0	0	0	0	0	0	0	0	0	0	0	0	0	0	0	0	0	0	0	0	0	0	0
0	0	0	0	0	0	0	0	0	0	0	0	0	0	0	0	0	0	0	0	0	0	0	0	0	0	0	0	0	0	0	0
0	0	0	0	0	0	0	0	0	0	0	0	0	0	0	0	0	0	0	0	0	0	0	0	0	0	0	0	0	0	0	0
0	0	0	0	0	0	0	0	0	0	0	0	0	0	0	0	0	0	0	0	0	0	0	0	0	0	0	0	0	0	0	0
0	0	0	0	0	0	0	0	0	0	0	0	0	0	0	0	0	0	0	0	0	0	0	0	0	0	0	0	0	0	0	0
0	0	0	0	0	0	0	0	0	0	0	0	0	0	0	0	0	0	0	0	0	0	0	0	0	0	0	0	0	0	0	0
0	0	0	0	0	0	0	0	0	0	0	0	0	0	0	0	0	0	0	0	0	0	0	0	0	0	0	0	0	0	0	0
0	0	0	0	0	0	0	0	0	0	0	0	0	0	0	0	0	0	0	0	0	0	0	0	0	0	0	0	0	0	0	0
0	0	0	0	0	0	0	0	0	0	0	0	0	0	0	0	0	0	0	0	0	0	0	0	0	0	0	0	0	0	0	0
0	0	0	0	0	0	0	0	0	0	0	0	0	0	0	0	0	0	0	0	0	0	0	0	0	0	0	0	0	0	0	0
0	0	0	0	0	0	0	0	0	0	0	0	0	0	0	0	0	0	0	0	0	0	0	0	0	0	0	0	0	0	0	0
0	0	0	0	0	0	0	0	0	0	0	0	0	0	0	0	0	0	0	0	0	0	0	0	0	0	0	0	0	0	0	0
0	0	0	0	0	0	0	0	0	0	0	0	0	0	0	0	0	0	0	0	0	0	0	0	0	0	0	0	0	0	0	0
0	0	0	0	0	0	0	0	0	0	0	0	0	0	0	0	0	0	0	0	0	0	0	0	0	0	0	0	0	0	0	0
0	0	0	0	0	0	0	0	0	0	0	0	0	0	0	0	0	0	0	0	0	0	0	0	0	0	0	0	0	0	0	0
0	0	0	0	0	0	0	0	0	0	0	0	0	0	0	0	0	0	0	0	0	0	0	0	0	0	0	0	0	0	0	0
0	0	0	0	0	0	0	0	0	0	0	0	0	0	0	0	0	0	0	0	0	0	0	0	0	0	0	0	0	0	0	0
0	0	0	0	0	0	0	0	0	0	0	0	0	0	0	0	0	0	0	0	0	0	0	0	0	0	0	0	0	0	0	0
0	0	0	0	0	0	0	0	0	0	0	0	0	0	0	0	0	0	0	0	0	0	0	0	0	0	0	0	0	0	0	0
0	0	0	0	0	0	0	0	0	0	0	0	0	0	0	0	0	0	0	0	0	0	0	0	0	0	0	0	0	0	0	0
0	0	0	0	0	0	0	0	0	0	0	0	0	0	0	0	0	0	0	0	0	0	0	0	0	0	0	0	0	0	0	0
0	0	0	0	0	0	0	0	0	0	0	0	0	0	0	0	0	0	0	0	0	0	0	0	0	0	0	0	0	0	0	0
0	0	0	0	0	0	0	0	0	0	0	0	0	0	0	0	0	0	0	0	0	0	0	0	0	0	0	0	0	0	0	0
0	0	0	0	0	0	0	0	0	0	0	0	0	0	0	0	0	0	0	0	0	0	0	0	0	0	0	0	0	0	0	0
0	0	0	0	0	0	0	0	0	0	0	0	0	0	0	0	0	0	0	0	0	0	0	0	0	0	0	0	0	0	0	0
0	0	0	0	0	0	0	0	0	0	0	0	0	0	0	0	0	0	0	0	0	0	0	0	0	0	0	0	0	0	0	0
0	0	0	0	0	0	0	0	0	0	0	0	0	0	0	0	0	0	0	0	0	0	0	0	0	0	0	0	0	0	0	0
0	0	0	0	0	0	0	0	0	0	0	0	0	0	0	0	0	0	0	0	0	0	0	0	0	0	0	0	0	0	0	0
0	0	0	0	0	0	0	0	0	0	0	0	0	0	0	0	0	0	0	0	0	0	0	0	0	0	0	0	0	0	0	0
0	0	0	0	0	0	0	0	0	0	0	0	0	0	0	0	0	0	0	0	0	0	0	0	0	0	0	0	0	0	0	0
0	0	0	0	0	0	0	0	0	0	0	0	0	0	0	0	0	0	0	0	0	0	0	0	0	0	0	0	0	0	0	0
0	0	0	0	0	0	0	0	0	0	0	0	0	0	0	0	0	0	0	0	0	0	0	0	0	0	0	0	0	0	0	0
0	0	0	0	0	0	0	0	0	0	0	0	0	0	0	0	0	0	0	0	0	0	0	0	0	0	0	0	0	0	0	0
0	0	0	0	0	0	0	0	0	0	0	0	0	0	0	0	0	0	0	0	0	0	0	0	0	0	0	0	0	0	0	0
0	0	0	0	0	0	0	0	0	0	0	0	0	0	0	0	0	0	0	0	0	0	0	0	0	0	0	0	0	0	0	0
0	0	0	0	0	0	0	0	0	0	0	0	0	0	0	0	0	0	0	0	0	0	0	0	0	0	0	0	0	0	0	0
0	0	0	0	0	0	0	0	0	0	0	0	0	0	0	0	0	0	0	0	0	0	0	0	0	0	0	0	0	0	0	0
0	0	0	0	0	0	0	0	0	0	0	0	0	0	0	0	0	0	0	0	0	0	0	0	0	0	0	0	0	0	0	0
0	0	0	0	0	0	0	0	0	0	0	0	0	0	0	0	0	0	0	0	0	0	0	0	0	0	0	0	0	0	0	0
0	0	0	0	0	0	0	0	0	0	0	0	0	0	0	0	0	0	0	0	0	0	0	0	0	0	0	0	0	0	0	0
0	0	0	0	0	0	0	0	0	0	0	0	0	0	0	0	0	0	0	0	0	0	0	0	0	0	0	0	0	0	0	0
0	0	0	0	0	0	0	0	0	0	0	0	0	0	0	0	0	0	0	0	0	0	0	0	0	0	0	0	0	0	0	0
0	0	0	0	0	0	0	0	0	0	0	0	0	0	0	0	0	0	0	0	0	0	0	0	0	0	0	0	0	0	0	0
0	0	0	0	0	0	0	0	0	0	0	0	0	0	0	0	0	0	0	0	0	0	0	0	0	0	0	0	0	0	0	0
0	0	0	0	0	0	0	0	0	0	0	0	0	0	0	0	0	0	0	0	0	0	0	0	0	0	0	0	0	0	0	0
0	0	0	0	0	0	0	0	0	0	0	0	0	0	0	0	0	0	0	0	0	0	0	0	0	0	0	0	0	0	0	0
0	0	0	0	0	0	0	0	0	0	0	0	0	0	0	0	0	0	0	0	0	0	0	0	0	0	0	0	0	0	0	0
0	0	0	0	0	0	0	0	0	0	0	0	0	0	0	0	0	0	0	0	0	0	0	0	0	0	0	0	0	0	0	0
0	0	0	0	0	0	0	0	0	0	0	0	0	0	0	0	0	0	0	0	0	0	0	0	0	0	0	0	0	0	0	0
0	0	0	0	0	0	0	0	0	0	0	0	0	0	0	0	0	0	0	0	0	0	0	0	0	0	0	0	0	0	0	0
0	0	0	0	0	0	0	0	0	0	0	0	0	0	0	0	0	0	0	0	0	0	0	0	0	0	0	0	0	0	0	0
0	0	0	0	0	0	0	0	0	0	0	0	0	0	0	0	0	0	0	0	0	0	0	0	0	0	0	0	0	0	0	0
0	0	0	0	0	0	0	0	0	0	0	0	0	0	0	0	0	0	0	0	0	0	0	0	0	0	0	0	0	0	0	0
0	0	0	0	0	0	0	0	0	0	0	0	0	0	0	0	0	0	0	0	0	0	0	0	0	0	0	0	0	0	0	0
0	0	0	0	0	0	0	0	0	0	0	0	0	0	0	0	0	0	0	0	0	0	0	0	0	0	0	0	0	0	0	0
0	0	0	0	0	0	0	0	0	0	0	0	0	0	0	0	0	0	0	0	0	0	0	0	0	0	0	0	0	0	0	0
0	0	0	0	0	0	0	0	0	0	0	0	0	0	0	0	0	0	0	0	0	0	0	0	0	0	0	0	0	0	0	0
0	0	0	0	0	0	0	0	0	0	0	0	0	0	0	0	0	0	0	0	0	0	0	0	0	0	0	0	0	0	0	0
0	0	0	0	0	0	0	0	0	0	0	0	0	0	0	0	0	0	0	0	0	0	0	0	0	0	0	0	0	0	0	0
0	0	0	0	0	0	0	0	0	0	0	0	0	0	0	0	0	0	0	0	0	0	0	0	0	0	0	0	0	0	0	0
0	0	0	0	0	0	0	0	0	0	0	0	0	0	0	0	0	0	0	0	0	0	0	0	0	0	0	0	0	0	0	0
0	0	0	0	0	0	0	0	0	0	0	0	0	0	0	0	0	0	0	0	0	0	0	0	0	0	0	0	0	0	0	0
0	0	0	0	0	0	0	0	0	0	0	0	0	0	0	0	0	0	0	0	0	0	0	0	0	0	0	0	0	0	0	0
0	0	0	0	0	0	0	0	0	0	0	0	0	0	0	0	0	0	0	0	0	0	0	0	0	0	0	0	0	0	0	0
0	0	0	0	0	0	0	0	0	0	0	0	0	0	0	0	0	0	0	0	0	0	0	0	0	0	0	0	0	0	0	0
0	0	0	0	0	0	0	0	0	0	0	0	0	0	0	0	0	0	0	0	0	0	0	0	0	0	0	0	0	0	0	0
0	0	0	0	0	0	0	0	0	0	0	0	0	0	0	0	0	0	0	0	0	0	0	0	0	0	0	0	0	0	0	0
0	0	0	0	0	0	0	0	0	0	0	0	0	0	0	0	0	0	0	0	0	0	0	0	0	0	0	0	0	0	0	0
0	0	0	0	0	0	0	0	0	0	0	0	0	0	0	0	0	0	0	0	0	0	0	0	0	0	0	0	0	0	0	0
0	0	0	0	0	0	0	0	0	0	0	0	0	0	0	0	0	0	0	0	0	0	0	0	0	0	0	0	0	0	0	0
0	0	0	0	0	0	0	0	0	0	0	0	0	0	0	0	0	0	0	0	0	0	0	0	0	0	0	0	0	0	0	0
0	0	0	0	0	0	0	0	0	0	0	0	0	0	0	0	0	0	0	0	0	0	0	0	0	0	0	0	0	0	0	0
0	0	0	0	0	0	0	0	0	0	0	0	0	0	0	0	0	0	0	0	0	0	0	0	0	0	0	0	0	0	0	0
0	0	0	0	0	0	0	0	0	0	0	0	0	0	0	0	0	0	0	0	0	0	0	0	0	0	0	0	0	0	0	0
0	0	0	0	0	0	0	0	0	0	0	0	0	0	0	0	0	0	0	0	0	0	0	0	0	0	0	0	0	0	0	0
0	0	0	0	0	0	0	0	0	0	0	0	0	0	0	0	0	0	0	0	0	0	0	0	0	0	0	0	0	0	0	0
0	0	0	0	0	0	0	0	0	0	0	0	0	0	0	0	0	0	0	0	0	0	0	0	0	0	0	0	0	0	0	0
0	0	0	0	0	0	0	0	0	0	0	0	0	0	0	0	0	0	0	0	0	0	0	0	0	0	0	0	0	0	0	0
0	0	0	0	0	0	0	0	0	0	0	0	0	0	0	0	0	0	0	0	0	0	0	0	0	0	0	0	0	0	0	0
0	0	0	0	0	0	0	0	0	0	0	0	0	0	0	0	0	0	0	0	0	0	0	0	0	0	0	0	0	0	0	0
0	0	0	0	0	0	0	0	0	0	0	0	0	0	0	0	0	0	0	0	0	0	0	0	0	0	0	0	0	0	0	0
0	0	0	0	0	0	0	0	0	0	0	0	0	0	0	0	0	0	0	0	0	0	0	0	0	0	0	0	0	0	0	0
0	0	0	0	0	0	0	0	0	0	0	0	0	0	0	0	0	0	0	0	0	0	0	0	0	0	0	0	0	0	0	0
0	0	0	0	0	0	0	0	0	0	0	0	0	0	0	0	0	0	0	0	0	0	0	0	0	0	0	0	0	0	0	0
0	0	0	0	0	0	0	0	0	0	0	0	0	0	0	0	0	0	0	0	0	0	0	0	0	0	0	0	0	0	0	0
0	0	0	0	0	0	0	0	0	0	0	0	0	0	0	0	0	0	0	0	0	0	0	0	0	0	0	0	0	0	0	0
0	0	0	0	0	0	0	0	0	0	0	0	0	0	0	0	0	0	0	0	0	0	0	0	0	0	0	0	0	0	0	0
0	0	0	0	0	0	0	0	0	0	0	0	0	0	0	0	0	0	0	0	0	0	0	0	0	0	0	0	0	0	0	0
0	0	0	0	0	0	0	0	0	0	0	0	0	0	0	0	0	0	0	0	0	0	0	0	0	0	0	0	0	0	0	0
0	0	0	0	0	0	0	0	0	0	0	0	0	0	0	0	0	0	0	0	0	0	0	0	0	0	0	0	0	0	0	0
0	0	0	0	0	0	0	0	0	0	0	0	0	0	0	0	0	0	0	0	0	0	0	0	0	0	0	0	0	0	0	0
0	0	0	0	0	0	0	0	0	0	0	0	0	0	0	0	0	0	0	0	0	0	0	0	0	0	0	0	0	0	0	0
0	0	0	0	0	0	0	0	0	0	0	0	0	0	0	0	0	0	0	0	0	0	0	0	0	0	0	0	0	0	0	0
0	0	0	0	0	0	0	0	0	0	0	0	0	0	0	0	0	0	0	0	0	0	0	0	0	0	0	0	0	0	0	0
0	0	0	0	0	0	0	0	0	0	0	0	0	0	0	0	0	0	0	0	0	0	0	0	0	0	0	0	0	0	0	0
0	0	0	0	0	0	0	0	0	0	0	0	0	0	0	0	0	0	0	0	0	0	0	0	0	0	0	0	0	0	0	0
0	0	0	0	0	0	0	0	0	0	0	0	0	0	0	0	0	0	0	0	0	0	0	0	0	0	0	0	0	0	0	0
0	0	0	0	0	0	0	0	0	0	0	0	0	0	0	0	0	0	0	0	0	0	0	0	0	0	0	0	0	0	0	0
0	0	0	0	0	0	0	0	0	0	0	0	0	0	0	0	0	0	0	0	0	0	0	0	0	0	0	0	0	0	0	0
0	0	0	0	0	0	0	0	0	0	0	0	0	0	0	0	0	0	0	0	0	0	0	0	0	0	0	0	0	0	0	0
0	0	0	0	0	0	0	0	0	0	0	0	0	0	0	0	0	0	0	0	0	0	0	0	0	0	0	0	0	0	0	0
0	0	0	0	0	0	0	0	0	0	0	0	0	0	0	0	0	0	0	0	0	0	0	0	0	0	0	0	0	0	0	0
0	0	0	0	0	0	0	0	0	0	0	0	0	0	0	0	0	0	0	0	0	0	0	0	0	0	0	0	0	0	0	0
0	0	0	0	0	0	0	0	0	0	0	0	0	0	0	0	0	0	0	0	0	0	0	0	0	0	0	0	0	0	0	0
0	0	0	0	0	0	0	0	0	0	0	0	0	0	0	0	0	0	0	0	0	0	0	0	0	0	0	0	0	0	0	0
0	0	0	0	0	0	0	0	0	0	0	0	0	0	0	0	0	0	0	0	0	0	0	0	0	0	0	0	0	0	0	0
0	0	0	0	0	0	0	0	0	0	0	0	0	0	0	0	0	0	0	0	0	0	0	0	0	0	0	0	0	0	0	0
0	0	0	0	0	0	0	0	0	0	0	0	0	0	0	0	0	0	0	0	0	0	0	0	0	0	0	0	0	0	0	0
0	0	0	0	0	0	0	0	0	0	0	0	0	0	0	0	0	0	0	0	0	0	0	0	0	0	0	0	0	0	0	0
0	0	0	0	0	0	0	0	0	0	0	0	0	0	0	0	0	0	0	0	0	0	0	0	0	0	0	0	0	0	0	0
0	0	0	0	0	0	0	0	0	0	0	0	0	0	0	0	0	0	0	0	0	0	0	0	0	0	0	0	0	0	0	0
0	0	0	0	0	0	0	0	0	0	0	0	0	0	0	0	0	0	0	0	0	0	0	0	0	0	0	0	0	0	0	0
0	0	0	0	0	0	0	0	0	0	0	0	0	0	0	0	0	0	0	0	0	0	0	0	0	0	0	0	0	0	0	0
0	0	0	0	0	0	0	0	0	0	0	0	0	0	0	0	0	0	0	0	0	0	0	0	0	0	0	0	0	0	0	0
0	0	0	0	0	0	0	0	0	0	0	0	0	0	0	0	0	0	0	0	0	0	0	0	0	0	0	0	0	0	0	0
0	0	0	0	0	0	0	0	0	0	0	0	0	0	0	0	0	0	0	0	0	0	0	0	0	0	0	0	0	0	0	0
0	0	0	0	0	0	0	0	0	0	0	0	0	0	0	0	0	0	0	0	0	0	0	0	0	0	0	0	0	0	0	0
0	0	0	0	0	0	0	0	0	0	0	0	0	0	0	0	0	0	0	0	0	0	0	0	0	0	0	0	0	0	0	0
0	0	0	0	0	0	0	0	0	0	0	0	0	0	0	0	0	0	0	0	0	0	0	0	0	0	0	0	0	0	0	0
0	0	0	0	0	0	0	0	0	0	0	0	0	0	0	0	0	0	0	0	0	0	0	0	0	0	0	0	0	0	0	0
0	0	0	0	0	0	0	0	0	0	0	0	0	0	0	0	0	0	0	0	0	0	0	0	0	0	0	0	0	0	0	0
0	0	0	0	0	0	0	0	0	0	0	0	0	0	0	0	0	0	0	0	0	0	0	0	0	0	0	0	0	0	0	0
0	0	0	0	0	0	0	0	0	0	0	0	0	0	0	0	0	0	0	0	0	0	0	0	0	0	0	0	0	0	0	0
0	0	0	0	0	0	0	0	0	0	0	0	0	0	0	0	0	0	0	0	0	0	0	0	0	0	0	0	0	0	0	0
0	0	0	0	0	0	0	0	0	0	0	0	0	0	0	0	0	0	0	0	0	0	0	0	0	0	0	0	0	0	0	0
0	0	0	0	0	0	0	0	0	0	0	0	0	0	0	0	0	0	0	0	0	0	0	0	0	0	0	0	0	0	0	0
0	0	0	0	0	0	0	0	0	0	0	0	0	0	0	0	0	0	0	0	0	0	0	0	0	0	0	0	0	0	0	0
0	0	0	0	0	0	0	0	0	0	0	0	0	0	0	0	0	0	0	0	0	0	0	0	0	0	0	0	0	0	0	0
0	0	0	0	0	0	0	0	0	0	0	0	0	0	0	0	0	0	0	0	0	0	0	0	0	0	0	0	0	0	0	0
0	0	0	0	0	0	0	0	0	0	0	0	0	0	0	0	0	0	0	0	0	0	0	0	0	0	0	0	0	0	0	0
0	0	0	0	0	0	0	0	0	0	0	0	0	0	0	0	0	0	0	0	0	0	0	0	0	0	0	0	0	0	0	0
0	0	0	0	0	0	0	0	0	0	0	0	0	0	0	0	0	0	0	0	0	0	0	0	0	0	0	0	0	0	0	0
0	0	0	0	0	0	0	0	0	0	0	0	0	0	0	0	0	0	0	0	0	0	0	0	0	0	0	0	0	0	0	0
0	0	0	0	0	0	0	0	0	0	0	0	0	0	0	0	0	0	0	0	0	0	0	0	0	0	0	0	0	0	0	0
0	0	0	0	0	0	0	0	0	0	0	0	0	0	0	0	0	0	0	0	0	0	0	0	0	0	0	0	0	0	0	0
0	0	0	0	0	0	0	0	0	0	0	0	0	0	0	0	0	0	0	0	0	0	0	0	0	0	0	0	0	0	0	0
0	0	0	0	0	0	0	0	0	0	0	0	0	0	0	0	0	0	0	0	0	0	0	0	0	0	0	0	0	0	0	0
0	0	0	0	0	0	0	0	0	0	0	0	0	0	0	0	0	0	0	0	0	0	0	0	0	0	0	0	0	0	0	0
0	0	0	0	0	0	0	0	0	0	0	0	0	0	0	0	0	0	0	0	0	0	0	0	0	0	0	0	0	0	0	0
0	0	0	0	0	0	0	0	0	0	0	0	0	0	0	0	0	0	0	0	0	0	0	0	0	0	0	0	0	0	0	0
0	0	0	0	0	0	0	0	0	0	0	0	0	0	0	0	0	0	0	0	0	0	0	0	0	0	0	0	0	0	0	0
0	0	0	0	0	0	0	0	0	0	0	0	0	0	0	0	0	0	0	0	0	0	0	0	0	0	0	0	0	0	0	0
0	0	0	0	0	0	0	0	0	0	0	0	0	0	0	0	0	0	0	0	0	0	0	0	0	0	0	0	0	0	0	0
0	0	0	0	0	0	0	0	0	0	0	0	0	0	0	0	0	0	0	0	0	0	0	0	0	0	0	0	0	0	0	0
0	0	0	0	0	0	0	0	0	0	0	0	0	0	0	0	0	0	0	0	0	0	0	0	0	0	0	0	0	0	0	0
0	0	0	0	0	0	0	0	0	0	0	0	0	0	0	0	0	0	0	0	0	0	0	0	0	0	0	0	0	0	0	0
0	0	0	0	0	0	0	0	0	0	0	0	0	0	0	0	0	0	0	0	0	0	0	0	0	0	0	0	0	0	0	0
0	0	0	0	0	0	0	0	0	0	0	0	0	0	0	0	0	0	0	0	0	0	0	0	0	0	0	0	0	0	0	0
0	0	0	0	0	0	0	0	0	0	0	0	0	0	0	0	0	0	0	0	0	0	0	0	0	0	0	0	0	0	0	0
0	0	0	0	0	0	0	0	0	0	0	0	0	0	0	0	0	0	0	0	0	0	0	0	0	0	0	0	0	0	0	0
0	0	0	0	0	0	0	0	0	0	0	0	0	0	0	0	0	0	0	0	0	0	0	0	0	0	0	0	0	0	0	0
0	0	0	0	0	0	0	0	0	0	0	0	0	0	0	0	0	0	0	0	0	0	0	0	0	0	0	0	0	0	0	0
0	0	0	0	0	0	0	0	0	0	0	0	0	0	0	0	0	0	0	0	0	0	0	0	0	0	0	0	0	0	0	0
0	0	0	0	0	0	0	0	0	0	0	0	0	0	0	0	0	0	0	0	0	0	0	0	0	0	0	0	0	0	0	0
0	0	0	0	0	0	0	0	0	0	0	0	0	0	0	0	0	0	0	0	0	0	0	0	0	0	0	0	0	0	0	0
0	0	0	0	0	0	0	0	0	0	0	0	0	0	0	0	0	0	0	0	0	0	0	0	0	0	0	0	0	0	0	0
0	0	0	0	0	0	0	0	0	0	0	0	0	0	0	0	0	0	0	0	0	0	0	0	0	0	0	0	0	0	0	0
0	0	0	0	0	0	0	0	0	0	0	0	0	0	0	0	0	0	0	0	0	0	0	0	0	0	0	0	0	0	0	0
0	0	0	0	0	0	0	0	0	0	0	0	0	0	0	0	0	0	0	0	0	0	0	0	0	0	0	0	0	0	0	0
0	0	0	0	0	0	0	0	0	0	0	0	0	0	0	0	0	0	0	0	0	0	0	0	0	0	0	0	0	0	0	0
0	0	0	0	0	0	0	0	0	0	0	0	0	0	0	0	0	0	0	0	0	0	0	0	0	0	0	0	0	0	0	0
0	0	0	0	0	0	0	0	0	0	0	0	0	0	0	0	0	0	0	0	0	0	0	0	0	0	0	0	0	0	0	0
0	0	0	0	0	0	0	0	0	0	0	0	0	0	0	0	0	0	0	0	0	0	0	0	0	0	0	0	0	0	0	0
0	0	0	0	0	0	0	0	0	0	0	0	0	0	0	0	0	0	0	0	0	0	0	0	0	0	0	0	0	0	0	0
0	0	0	0	0	0	0	0	0	0	0	0	0	0	0	0	0	0	0	0	0	0	0	0	0	0	0	0	0	0	0	0
0	0	0	0	0	0	0	0	0	0	0	0	0	0	0	0	0	0	0	0	0	0	0	0	0	0	0	0	0	0	0	0
0	0	0	0	0	0	0	0	0	0	0	0	0	0	0	0	0	0	0	0	0	0	0	0	0	0	0	0	0	0	0	0
0	0	0	0	0	0	0	0	0	0	0	0	0	0	0	0	0	0	0	0	0	0	0	0	0	0	0	0	0	0	0	0
0	0	0	0	0	0	0	0	0	0	0	0	0	0	0	0	0	0	0	0	0	0	0	0	0	0	0	0	0	0	0	0
0	0	0	0	0	0	0	0	0	0	0	0	0	0	0	0	0	0	0	0	0	0	0	0	0	0	0	0	0	0	0	0
0	0	0	0	0	0	0	0	0	0	0	0	0	0	0	0	0	0	0	0	0	0	0	0	0	0	0	0	0	0	0	0
0	0	0	0	0	0	0	0	0	0	0	0	0	0	0	0	0	0	0	0	0	0	0	0	0	0	0	0	0	0	0	0
0	0	0	0	0	0	0	0	0	0	0	0	0	0	0	0	0	0	0	0	0	0	0	0	0	0	0	0	0	0	0	0
0	0	0	0	0	0	0	0	0	0	0	0	0	0	0	0	0	0	0	0	0	0	0	0	0	0	0	0	0	0	0	0
0	0	0	0	0	0	0	0	0	0	0	0	0	0	0	0	0	0	0	0	0	0	0	0	0	0	0	0	0	0	0	0
0	0	0	0	0	0	0	0	0	0	0	0	0	0	0	0	0	0	0	0	0	0	0	0	0	0	0	0	0	0	0	0
0	0	0	0	0	0	0	0	0	0	0	0	0	0	0	0	0	0	0	0	0	0	0	0	0	0	0	0	0	0	0	0
0	0	0	0	0	0	0	0	0	0	0	0	0	0	0	0	0	0	0	0	0	0	0	0	0	0	0	0	0	0	0	0
0	0	0	0	0	0	0	0	0	0	0	0	0	0	0	0	0	0	0	0	0	0	0	0	0	0	0	0	0	0	0	0
0	0	0	0	0	0	0	0	0	0	0	0	0	0	0	0	0	0	0	0	0	0	0	0	0	0	0	0	0	0	0	0
0	0	0	0	0	0	0	0	0	0	0	0	0	0	0	0	0	0	0	0	0	0	0	0	0	0	0	0	0	0	0	0
0	0	0	0	0	0	0	0	0	0	0	0	0	0	0	0	0	0	0	0	0	0	0	0	0	0	0	0	0	0	0	0
0	0	0	0	0	0	0	0	0	0	0	0	0	0	0	0	0	0	0	0	0	0	0	0	0	0	0	0	0	0	0	0
0	0	0	0	0	0	0	0	0	0	0	0	0	0	0	0	0	0	0	0	0	0	0	0	0	0	0	0	0	0	0	0
0	0	0	0	0	0	0	0	0	0	0	0	0	0	0	0	0	0	0	0	0	0	0	0	0	0	0	0	0	0	0	0
0	0	0	0	0	0	0	0	0	0	0	0	0	0	0	0	0	0	0	0	0	0	0	0	0	0	0	0	0	0	0	0
0	0	0	0	0	0	0	0	0	0	0	0	0	0	0	0	0	0	0	0	0	0	0	0	0	0	0	0	0	0	0	0
0	0	0	0	0	0	0	0	0	0	0	0	0	0	0	0	0	0	0	0	0	0	0	0	0	0	0	0	0	0	0	0
0	0	0	0	0	0	0	0	0	0	0	0	0	0	0	0	0	0	0	0	0	0	0	0	0	0	0	0	0	0	0	0
0	0	0	0	0	0	0	0	0	0	0	0	0	0	0	0	0	0	0	0	0	0	0	0	0	0	0	0	0	0	0	0
0	0	0	0	0	0	0	0	0	0	0	0	0	0	0	0	0	0	0	0	0	0	0	0	0	0	0	0	0	0	0	0
0	0	0	0	0	0	0	0	0	0	0	0	0	0	0	0	0	0	0	0	0	0	0	0	0	0	0	0	0	0	0	0
0	0	0	0	0	0	0	0	0	0	0	0	0	0	0	0	0	0	0	0	0	0	0	0	0	0	0	0	0	0	0	0
0	0	0	0	0	0	0	0	0	0	0	0	0	0	0	0	0	0	0	0	0	0	0	0	0	0	0	0	0	0	0	0
0	0	0	0	0	0	0	0	0	0	0	0	0	0	0	0	0	0	0	0	0	0	0	0	0	0	0	0	0	0	0	0
0	0	0	0	0	0	0	0	0	0	0	0	0	0	0	0	0	0	0	0	0	0	0	0	0	0	0	0	0	0	0	0
0	0	0	0	0	0	0	0	0	0	0	0	0	0	0	0	0	0	0	0	0	0	0	0	0	0	0	0	0	0	0	0
0	0	0	0	0	0	0	0	0	0	0	0	0	0	0	0	0	0	0	0	0	0	0	0	0	0	0	0	0	0	0	0
0	0	0	0	0	0	0	0	0	0	0	0	0	0	0	0	0	0	0	0	0	0	0	0	0	0	0	0	0	0	0	0
0	0	0	0	0	0	0	0	0	0	0	0	0	0	0	0	0	0	0	0	0	0	0	0	0	0	0	0	0	0	0	0
0	0	0	0	0	0	0	0	0	0	0	0	0	0	0	0	0	0	0	0	0	0	0	0	0	0	0	0	0	0	0	0
0	0	0	0	0	0	0	0	0	0	0	0	0	0	0	0	0	0	0	0	0	0	0	0	0	0	0	0	0	0	0	0
0	0	0	0	0	0	0	0	0	0	0	0	0	0	0	0	0	0	0	0	0	0	0	0	0	0	0	0	0	0	0	0
0	0	0	0	0	0	0	0	0	0	0	0	0	0	0	0	0	0	0	0	0	0	0	0	0	0	0	0	0	0	0	0
0	0	0	0	0	0	0	0	0	0	0	0	0	0	0	0	0	0	0	0	0	0	0	0	0	0	0	0	0	0	0	0
0	0	0	0	0	0	0	0	0	0	0	0	0	0	0	0	0	0	0	0	0	0	0	0	0	0	0	0	0	0	0	0
0	0	0	0	0	0	0	0	0	0	0	0	0	0	0	0	0	0	0	0	0	0	0	0	0	0	0	0	0	0	0	0
0	0	0	0	0	0	0	0	0	0	0	0	0	0	0	0	0	0	0	0	0	0	0	0	0	0	0	0	0	0	0	0
0	0	0	0	0	0	0	0	0	0	0	0	0	0	0	0	0	0	0	0	0	0	0	0	0	0	0	0	0	0	0	0
0	0	0	0	0	0	0	0	0	0	0	0	0	0	0	0	0	0	0	0	0	0	0	0	0	0	0	0	0	0	0	0
0	0	0	0	0	0	0	0	0	0	0	0	0	0	0	0	0	0	0	0	0	0	0	0	0	0	0	0	0	0	0	0
0	0	0	0	0	0	0	0	0	0	0	0	0	0	0	0	0	0	0	0	0	0	0	0	0	0	0	0	0	0	0	0
0	0	0	0	0	0	0	0	0	0	0	0	0	0	0	0	0	0	0	0	0	0	0	0	0	0	0	0	0	0	0	0
0	0	0	0	0	0	0	0	0	0	0	0	0	0	0	0	0	0	0	0	0	0	0	0	0	0	0	0	0	0	0	0
0	0	0	0	0	0	0	0	0	0	0	0	0	0	0	0	0	0	0	0	0	0	0	0	0	0	0	0	0	0	0	0
0	0	0	0	0	0	0	0	0	0	0	0	0	0	0	0	0	0	0	0	0	0	0	0	0	0	0	0	0	0	0	0
0	0	0	0	0	0	0	0	0	0	0	0	0	0	0	0	0	0	0	0	0	0	0	0	0	0	0	0	0	0	0	0
0	0	0	0	0	0	0	0	0	0	0	0	0	0	0	0	0	0	0	0	0	0	0	0	0	0	0	0	0	0	0	0
0	0	0	0	0	0	0	0	0	0	0	0	0	0	0	0	0	0	0	0	0	0	0	0	0	0	0	0	0	0	0	0
0	0	0	0	0	0	0	0	0	0	0	0	0	0	0	0	0	0	0	0	0	0	0	0	0	0	0	0	0	0	0	0
0	0	0	0	0	0	0	0	0	0	0	0	0	0	0	0	0	0	0	0	0	0	0	0	0	0	0	0	0	0	0	0
0	0	0	0	0	0	0	0	0	0	0	0	0	0	0	0	0	0	0	0	0	0	0	0	0	0	0	0	0	0	0	0
0	0	0	0	0	0	0	0	0	0	0	0	0	0	0	0	0	0	0	0	0	0	0	0	0	0	0	0	0	0	0	0
0	0	0	0	0	0	0	0	0	0	0	0	0	0	0	0	0	0	0	0	0	0	0	0	0	0	0	0	0	0	0	0
0	0	0	0	0	0	0	0	0	0	0	0	0	0	0	0	0	0	0	0	0	0	0	0	0	0	0	0	0	0	0	0
0	0	0	0	0	0	0	0	0	0	0	0	0	0	0	0	0	0	0	0	0	0	0	0	0	0	0	0	0	0	0	0
0	0	0	0	0	0	0	0	0	0	0	0	0	0	0	0	0	0	0	0	0	0	0	0	0	0	0	0	0	0	0	0
0	0	0	0	0	0	0	0	0	0	0	0	0	0	0	0	0	0	0	0	0	0	0	0	0	0	0	0	0	0	0	0
0	0	0	0	0	0	0	0	0	0	0	0	0	0	0	0	0	0	0	0	0	0	0	0	0	0	0	0	0	0	0	0
0	0	0	0	0	0	0	0	0	0	0	0	0	0	0	0	0	0	0	0	0	0	0	0	0	0	0	0	0	0	0	0
0	0	0	0	0	0	0	0	0	0	0	0	0	0	0	0	0	0	0	0	0	0	0	0	0	0	0	0	0	0	0	0
0	0	0	0	0	0	0	0	0	0	0	0	0	0	0	0	0	0	0	0	0	0	0	0	0	0	0	0	0	0	0	0
0	0	0	0	0	0	0	0	0	0	0	0	0	0	0	0	0	0	0	0	0	0	0	0	0	0	0	0	0	0	0	0
0	0	0	0	0	0	0	0	0	0	0	0	0	0	0	0	0	0	0	0	0	0	0	0	0	0	0	0	0	0	0	0
0	0	0	0	0	0	0	0	0	0	0	0	0	0	0	0	0	0	0	0	0	0	0	0	0	0	0	0	0	0	0	0
0	0	0	0	0	0	0	0	0	0	0	0	0	0	0	0	0	0	0	0	0	0	0	0	0	0	0	0	0	0	0	0
0	0	0	0	0	0	0	0	0	0	0	0	0	0	0	0	0	0	0	0	0	0	0	0	0	0	0	0	0	0	0	0
0	0	0	0	0	0	0	0	0	0	0	0	0	0	0	0	0	0	0	0	0	0	0	0	0	0	0	0	0	0	0	0
0	0	0	0	0	0	0	0	0	0	0	0	0	0	0	0	0	0	0	0	0	0	0	0	0	0	0	0	0	0	0	0
0	0	0	0	0	0	0	0	0	0	0	0	0	0	0	0	0	0	0	0	0	0	0	0	0	0	0	0	0	0	0	0
0	0	0	0	0	0	0	0	0	0	0	0	0	0	0	0	0	0	0	0	0	0	0	0	0	0	0	0	0	0	0	0
0	0	0	0	0	0	0	0	0	0	0	0	0	0	0	0	0	0	0	0	0	0	0	0	0	0	0	0	0	0	0	0
0	0	0	0	0	0	0	0	0	0	0	0	0	0	0	0	0	0	0	0	0	0	0	0	0	0	0	0	0	0	0	0
0	0	0	0	0	0	0	0	0	0	0	0	0	0	0	0	0	0	0	0	0	0	0	0	0	0	0	0	0	0	0	0
0	0	0	0	0	0	0	0	0	0	0	0	0	0	0	0	0	0	0	0	0	0	0	0	0	0	0	0	0	0	0	0
0	0	0	0	0	0	0	0	0	0	0	0	0	0	0	0	0	0	0	0	0	0	0	0	0	0	0	0	0	0	0	0
0	0	0	0	0	0	0	0	0	0	0	0	0	0	0	0	0	0	0	0	0	0	0	0	0	0	0	0	0	0	0	0
0	0	0	0	0	0	0	0	0	0	0	0	0	0	0	0	0	0	0	0	0	0	0	0	0	0	0	0	0	0	0	0
[truncated: 9,402 more rows]

## Sheet: Radiocarbon
Unique sample ID	Laboratory code	Number of subsamples	Age (14C a BP)	Age uncertainty (14C a)	Bulk error (14C a)	δ13C (‰)	Assumed or measured	Isotopic fractionation correction (14C a)	Isotopic fractionation uncertainty (14C a)	Corrected age (14C a BP)	Corrected age uncertainty (14C a)	ΔR (14C a)	Reservoir age error (14C a)	Calibration software	Age (cal a BP)	Age 2σ Uncertainty + (cal a)	Age 2σ Uncertainty - (cal a)
1	2	3	4	5	6	7	8	9	10	11	12	13	14	15	16	17	18
										0	0
										0	0
										0	0
										0	0
										0	0
										0	0
										0	0
										0	0
										0	0
										0	0
										0	0
										0	0
										0	0
										0	0
										0	0
										0	0
										0	0
										0	0
										0	0
										0	0
										0	0
										0	0
										0	0
										0	0
										0	0
										0	0
										0	0
										0	0
										0	0
										0	0
										0	0
										0	0
										0	0
										0	0
										0	0
										0	0
										0	0
										0	0
										0	0
										0	0
										0	0
										0	0
										0	0
										0	0
										0	0
										0	0
										0	0
										0	0
										0	0
										0	0
										0	0
										0	0
										0	0
										0	0
										0	0
										0	0
										0	0
										0	0
										0	0
										0	0
										0	0
										0	0
										0	0
										0	0
										0	0
										0	0
										0	0
										0	0
										0	0
										0	0
										0	0
										0	0
										0	0
										0	0
										0	0
										0	0
										0	0
										0	0
										0	0
										0	0
										0	0
										0	0
										0	0
										0	0
										0	0
										0	0
										0	0
										0	0
										0	0
										0	0
										0	0
										0	0
										0	0
										0	0
										0	0
										0	0
										0	0
										0	0
										0	0
										0	0
										0	0
										0	0
										0	0
										0	0
										0	0
										0	0
										0	0
										0	0
										0	0
										0	0
										0	0
										0	0
										0	0
										0	0
										0	0
										0	0
										0	0
										0	0
										0	0
										0	0
										0	0
										0	0
										0	0
										0	0
										0	0
										0	0
										0	0
										0	0
										0	0
										0	0
										0	0
										0	0
										0	0
										0	0
										0	0
										0	0
										0	0
										0	0
										0	0
										0	0
										0	0
										0	0
										0	0
										0	0
										0	0
										0	0
										0	0
										0	0
										0	0
										0	0
										0	0
										0	0
										0	0
										0	0
										0	0
										0	0
										0	0
										0	0
										0	0
										0	0
										0	0
										0	0
										0	0
										0	0
										0	0
										0	0
										0	0
										0	0
										0	0
										0	0
										0	0
										0	0
										0	0
										0	0
										0	0
										0	0
										0	0
										0	0
										0	0
										0	0
										0	0
										0	0
										0	0
										0	0
										0	0
										0	0
										0	0
										0	0
										0	0
										0	0
										0	0
										0	0
										0	0
										0	0
										0	0
										0	0
										0	0
										0	0
										0	0
										0	0
										0	0
										0	0
										0	0
										0	0
										0	0
										0	0
										0	0
										0	0
										0	0
										0	0
										0	0
										0	0
										0	0
										0	0
										0	0
										0	0
										0	0
										0	0
										0	0
										0	0
										0	0
										0	0
										0	0
										0	0
										0	0
										0	0
										0	0
										0	0
										0	0
										0	0
										0	0
										0	0
										0	0
										0	0
										0	0
										0	0
										0	0
										0	0
										0	0
										0	0
										0	0
										0	0
										0	0
										0	0
										0	0
										0	0
										0	0
										0	0
										0	0
										0	0
										0	0
										0	0
										0	0
										0	0
										0	0
										0	0
										0	0
										0	0
										0	0
										0	0
										0	0
										0	0
										0	0
										0	0
										0	0
										0	0
										0	0
										0	0
										0	0
										0	0
										0	0
										0	0
										0	0
										0	0
										0	0
										0	0
										0	0
										0	0
										0	0
										0	0
										0	0
										0	0
										0	0
										0	0
										0	0
										0	0
										0	0
										0	0
										0	0
										0	0
										0	0
										0	0
										0	0
										0	0
										0	0
										0	0
										0	0
										0	0
										0	0
										0	0
										0	0
										0	0
										0	0
										0	0
										0	0
										0	0
										0	0
										0	0
										0	0
										0	0
										0	0
										0	0
										0	0
										0	0
										0	0
										0	0
										0	0
										0	0
										0	0
										0	0
										0	0
										0	0
										0	0
										0	0
										0	0
										0	0
										0	0
										0	0
										0	0
										0	0
										0	0
										0	0
										0	0
										0	0
										0	0
										0	0
										0	0
										0	0
										0	0
										0	0
										0	0
										0	0
										0	0
										0	0
										0	0
										0	0
										0	0
										0	0
										0	0
										0	0
										0	0
										0	0
										0	0
										0	0
										0	0
										0	0
										0	0
										0	0
										0	0
										0	0
										0	0
										0	0
										0	0
										0	0
										0	0
										0	0
										0	0
										0	0
										0	0
										0	0
										0	0
										0	0
										0	0
										0	0
										0	0
										0	0
										0	0
										0	0
										0	0
										0	0
										0	0
										0	0
										0	0
										0	0
										0	0
										0	0
										0	0
										0	0
										0	0
										0	0
										0	0
										0	0
										0	0
										0	0
										0	0
										0	0
										0	0
										0	0
										0	0
										0	0
										0	0
										0	0
										0	0
										0	0
										0	0
										0	0
										0	0
										0	0
										0	0
										0	0
										0	0
										0	0
										0	0
										0	0
										0	0
										0	0
										0	0
										0	0
										0	0
										0	0
										0	0
										0	0
										0	0
										0	0
										0	0
										0	0
										0	0
										0	0
										0	0
										0	0
										0	0
										0	0
										0	0
										0	0
										0	0
										0	0
										0	0
										0	0
										0	0
										0	0
										0	0
										0	0
										0	0
										0	0
										0	0
										0	0
										0	0
										0	0
										0	0
										0	0
										0	0
										0	0
										0	0
										0	0
										0	0
										0	0
										0	0
										0	0
										0	0
										0	0
										0	0
										0	0
										0	0
										0	0
										0	0
										0	0
										0	0
										0	0
										0	0
										0	0
										0	0
										0	0
										0	0
										0	0
										0	0
										0	0
										0	0
										0	0
										0	0
										0	0
										0	0
										0	0
										0	0
										0	0
										0	0
										0	0
										0	0
										0	0
										0	0
										0	0
										0	0
										0	0
										0	0
										0	0
										0	0
										0	0
										0	0
										0	0
										0	0
										0	0
										0	0
										0	0
										0	0
										0	0
										0	0
										0	0
										0	0
										0	0
										0	0
										0	0
										0	0
										0	0
										0	0
										0	0
										0	0
										0	0
										0	0
										0	0
										0	0
										0	0
										0	0
										0	0
										0	0
										0	0
										0	0
										0	0
										0	0
										0	0
										0	0
										0	0
										0	0
										0	0
										0	0
										0	0
										0	0
										0	0
										0	0
										0	0
										0	0
										0	0
										0	0
										0	0
										0	0
										0	0
										0	0
										0	0
										0	0
										0	0
										0	0
										0	0
										0	0
										0	0
										0	0
										0	0
										0	0
										0	0
										0	0
										0	0
										0	0
										0	0
										0	0
										0	0
										0	0
										0	0
										0	0
										0	0
										0	0
										0	0
										0	0
										0	0
										0	0
										0	0
										0	0
										0	0
										0	0
										0	0
										0	0
										0	0
										0	0
										0	0
										0	0
										0	0
										0	0
										0	0
										0	0
										0	0
										0	0
										0	0
										0	0
										0	0
										0	0
										0	0
										0	0
										0	0
										0	0
										0	0
										0	0
										0	0
										0	0
										0	0
										0	0
										0	0
										0	0
										0	0
										0	0
										0	0
										0	0
										0	0
										0	0
										0	0
										0	0
										0	0
										0	0
										0	0
										0	0
										0	0
										0	0
										0	0
										0	0
										0	0
										0	0
										0	0
										0	0
										0	0
										0	0
										0	0
										0	0
										0	0
										0	0
										0	0
										0	0
										0	0
										0	0
										0	0
										0	0
										0	0
										0	0
										0	0
										0	0
										0	0
										0	0
										0	0
										0	0
										0	0
										0	0
										0	0
										0	0
										0	0
										0	0
										0	0
										0	0
										0	0
										0	0
										0	0
										0	0
										0	0
										0	0
										0	0
										0	0
										0	0
										0	0
										0	0
										0	0
										0	0
										0	0
										0	0
										0	0
										0	0
										0	0
										0	0
										0	0
										0	0
										0	0
										0	0
										0	0
										0	0
										0	0
										0	0
										0	0
										0	0
										0	0
										0	0
										0	0
										0	0
										0	0
										0	0
										0	0
										0	0
										0	0
										0	0
										0	0
										0	0
										0	0
										0	0
										0	0
										0	0
										0	0
										0	0
										0	0
										0	0
										0	0
										0	0
										0	0
										0	0
										0	0
										0	0
										0	0
										0	0
										0	0
										0	0
										0	0
										0	0
										0	0
										0	0
										0	0
										0	0
										0	0
										0	0
										0	0
										0	0
										0	0
										0	0
										0	0
										0	0
										0	0
										0	0
										0	0
										0	0
										0	0
										0	0
										0	0
										0	0
										0	0
										0	0
										0	0
										0	0
										0	0
										0	0
										0	0
										0	0
										0	0
										0	0
										0	0
										0	0
										0	0
										0	0
										0	0
										0	0
										0	0
										0	0
										0	0
										0	0
										0	0
										0	0
										0	0
										0	0
										0	0
										0	0
										0	0
										0	0
										0	0
										0	0
										0	0
										0	0
										0	0
										0	0
										0	0
										0	0
										0	0
										0	0
										0	0
										0	0
										0	0
										0	0
										0	0
										0	0
										0	0
										0	0
										0	0
										0	0
										0	0
										0	0
										0	0
										0	0
										0	0
										0	0
										0	0
										0	0
										0	0
										0	0
										0	0
										0	0
										0	0
										0	0
										0	0
										0	0
										0	0
										0	0
										0	0
										0	0
										0	0
										0	0
										0	0
										0	0
										0	0
										0	0
										0	0
										0	0
										0	0
										0	0
										0	0
										0	0
										0	0
										0	0
										0	0
										0	0
										0	0
										0	0
										0	0
										0	0
										0	0
										0	0
										0	0
										0	0
										0	0
										0	0
										0	0
										0	0
										0	0
										0	0
										0	0
										0	0
										0	0
										0	0
										0	0
										0	0
										0	0
										0	0
										0	0
										0	0
										0	0
										0	0
										0	0
										0	0
										0	0
										0	0
										0	0
										0	0
										0	0
										0	0
										0	0
										0	0
										0	0
										0	0
										0	0
										0	0
										0	0
										0	0
										0	0
										0	0
										0	0
										0	0
										0	0
										0	0
										0	0
										0	0
										0	0
										0	0
										0	0
										0	0
										0	0
										0	0
										0	0
										0	0
										0	0
										0	0
										0	0
										0	0
										0	0
										0	0
										0	0
										0	0
										0	0
										0	0
										0	0
										0	0
										0	0
										0	0
										0	0
										0	0
										0	0
										0	0
										0	0
										0	0
										0	0
										0	0
										0	0
										0	0
										0	0
										0	0
										0	0
										0	0
										0	0
										0	0
										0	0
										0	0
										0	0
										0	0
										0	0
										0	0
										0	0
										0	0
										0	0
										0	0
										0	0
										0	0
										0	0
										0	0
										0	0
										0	0
										0	0
										0	0
										0	0
										0	0
										0	0
										0	0
										0	0
										0	0
										0	0
										0	0
										0	0
										0	0
										0	0
										0	0
										0	0
										0	0
										0	0
										0	0
										0	0
										0	0
										0	0
										0	0
										0	0
										0	0
										0	0
										0	0
										0	0
										0	0
										0	0
										0	0
										0	0
										0	0
										0	0
										0	0
										0	0
										0	0
										0	0
										0	0
										0	0
										0	0
										0	0
										0	0
										0	0
										0	0
										0	0
										0	0
										0	0
										0	0
										0	0
										0	0
										0	0
										0	0
										0	0
										0	0
										0	0
										0	0
										0	0
										0	0
										0	0
										0	0
										0	0
										0	0
										0	0
										0	0
										0	0
										0	0
										0	0
										0	0
										0	0
										0	0
										0	0
										0	0
										0	0
										0	0
										0	0
										0	0
										0	0
										0	0
										0	0
										0	0
										0	0
										0	0
										0	0
										0	0
										0	0
										0	0
										0	0
										0	0
										0	0
										0	0
										0	0
										0	0
										0	0
										0	0
										0	0
										0	0
										0	0
										0	0
										0	0
										0	0
										0	0
										0	0
										0	0
										0	0
										0	0
										0	0
										0	0
										0	0
										0	0
										0	0
										0	0
										0	0
										0	0
										0	0
										0	0
										0	0
										0	0
										0	0
										0	0
										0	0
										0	0
										0	0
										0	0
										0	0
										0	0
										0	0
										0	0
										0	0
										0	0
										0	0
										0	0
										0	0
										0	0
										0	0
										0	0
										0	0
										0	0
										0	0
										0	0
										0	0
										0	0
										0	0
										0	0
										0	0
										0	0
										0	0
										0	0
										0	0
										0	0
										0	0
										0	0
										0	0
										0	0
										0	0
										0	0
										0	0
										0	0
										0	0
										0	0
										0	0
										0	0
										0	0
										0	0
										0	0
										0	0
										0	0
										0	0
										0	0
										0	0
										0	0
										0	0
										0	0
										0	0
										0	0
										0	0
										0	0
										0	0
										0	0
										0	0
										0	0
										0	0
										0	0
										0	0
										0	0
										0	0
										0	0
										0	0
										0	0
										0	0
										0	0
										0	0
										0	0
										0	0
										0	0
										0	0
										0	0
										0	0
										0	0
										0	0
										0	0
										0	0
										0	0
										0	0
										0	0
										0	0
										0	0
										0	0
										0	0
										0	0
										0	0
										0	0
										0	0
										0	0
										0	0
										0	0
										0	0
										0	0
										0	0
										0	0
										0	0
										0	0
										0	0
										0	0
										0	0
										0	0
										0	0
										0	0
										0	0
										0	0
										0	0
										0	0
										0	0
										0	0
										0	0
										0	0
										0	0
										0	0
										0	0
										0	0
										0	0
										0	0
										0	0
										0	0
										0	0
										0	0
										0	0
										0	0
										0	0
										0	0
										0	0
										0	0
										0	0
										0	0
										0	0
										0	0
										0	0
										0	0
										0	0
										0	0
										0	0
										0	0
										0	0
										0	0
										0	0
										0	0
										0	0
										0	0
										0	0
										0	0
										0	0
										0	0
										0	0
										0	0
										0	0
										0	0
										0	0
										0	0
										0	0
										0	0
										0	0
										0	0
										0	0
										0	0
										0	0
										0	0
										0	0
										0	0
										0	0
										0	0
										0	0
										0	0
										0	0
										0	0
										0	0
										0	0
										0	0
										0	0
										0	0
										0	0
										0	0
										0	0
										0	0
										0	0
										0	0
										0	0
										0	0
										0	0
										0	0
										0	0
										0	0
										0	0
										0	0
										0	0
										0	0
										0	0
										0	0
										0	0
										0	0
										0	0
										0	0
										0	0
										0	0
										0	0
										0	0
										0	0
										0	0
										0	0
										0	0
										0	0
										0	0
										0	0
										0	0
										0	0
										0	0
										0	0
										0	0
										0	0
										0	0
										0	0
										0	0
										0	0
										0	0
										0	0
										0	0
										0	0
										0	0
										0	0
										0	0
										0	0
										0	0
										0	0
										0	0
										0	0
										0	0
										0	0
										0	0
										0	0
										0	0
										0	0
										0	0
										0	0
										0	0
										0	0
										0	0
										0	0
										0	0
										0	0
										0	0
										0	0
										0	0
										0	0
										0	0
										0	0
										0	0
										0	0
										0	0
										0	0
										0	0
										0	0
										0	0
										0	0
										0	0
										0	0
										0	0
										0	0
										0	0
										0	0
										0	0
										0	0
										0	0
										0	0
										0	0
										0	0
										0	0
										0	0
										0	0
										0	0
										0	0
										0	0
										0	0
										0	0
										0	0
										0	0
										0	0
										0	0
										0	0
										0	0
										0	0
										0	0
										0	0
										0	0
										0	0
										0	0
										0	0
										0	0
										0	0
										0	0
										0	0
										0	0
										0	0
										0	0
										0	0
										0	0
										0	0
										0	0
										0	0
										0	0
										0	0
										0	0
										0	0
										0	0
										0	0
										0	0
										0	0
										0	0
										0	0
										0	0
										0	0
										0	0
										0	0
										0	0
										0	0
										0	0
										0	0
										0	0
										0	0
										0	0
										0	0
										0	0
										0	0
										0	0
										0	0
										0	0
										0	0
										0	0
										0	0
										0	0
										0	0
										0	0
										0	0
										0	0
										0	0
										0	0
										0	0
										0	0
										0	0
										0	0
										0	0
										0	0
										0	0
										0	0
										0	0
										0	0
										0	0
										0	0
										0	0
										0	0
										0	0
										0	0
										0	0
										0	0
										0	0
										0	0
										0	0
										0	0
										0	0
										0	0
										0	0
										0	0
										0	0
										0	0
										0	0
										0	0
										0	0
										0	0
										0	0
										0	0
										0	0
										0	0
										0	0
										0	0
										0	0
										0	0
										0	0
										0	0
										0	0
										0	0
										0	0
										0	0
										0	0
										0	0
										0	0
										0	0
										0	0
										0	0
										0	0
										0	0
										0	0
										0	0
										0	0
										0	0
										0	0
										0	0
										0	0
										0	0
										0	0
										0	0
										0	0
										0	0
										0	0
										0	0
										0	0
										0	0
										0	0
										0	0
										0	0
										0	0
										0	0
										0	0
										0	0
										0	0
										0	0
										0	0
										0	0
										0	0
										0	0
										0	0
										0	0
										0	0
										0	0
										0	0
										0	0
										0	0
										0	0
										0	0
										0	0
										0	0
										0	0
										0	0
										0	0
										0	0
										0	0
										0	0
										0	0
										0	0
										0	0
										0	0
										0	0
										0	0
										0	0
										0	0
										0	0
										0	0
										0	0
										0	0
										0	0
										0	0
										0	0
										0	0
										0	0
										0	0
										0	0
										0	0
										0	0
										0	0
										0	0
										0	0
										0	0
										0	0
										0	0
										0	0
										0	0
										0	0
										0	0
										0	0
										0	0
										0	0
										0	0
										0	0
										0	0
										0	0
										0	0
										0	0
										0	0
										0	0
										0	0
										0	0
										0	0
										0	0
										0	0
										0	0
										0	0
										0	0
										0	0
										0	0
										0	0
										0	0
										0	0
										0	0
										0	0
										0	0
										0	0
										0	0
										0	0
										0	0
										0	0
										0	0
										0	0
										0	0
										0	0
										0	0
										0	0
										0	0
										0	0
										0	0
										0	0
										0	0
										0	0
										0	0
										0	0
										0	0
										0	0
										0	0
										0	0
										0	0
										0	0
										0	0
										0	0
										0	0
										0	0
										0	0
										0	0
										0	0
										0	0
										0	0
										0	0
										0	0
										0	0
										0	0
										0	0
										0	0
										0	0
										0	0
										0	0
										0	0
										0	0
										0	0
										0	0
										0	0
										0	0
										0	0
										0	0
										0	0
										0	0
										0	0
										0	0
										0	0
										0	0
										0	0
										0	0
										0	0
										0	0
										0	0
										0	0
										0	0
										0	0
										0	0
										0	0
										0	0
										0	0
										0	0
										0	0
										0	0
										0	0
										0	0
										0	0
										0	0
										0	0
										0	0
										0	0
										0	0
										0	0
										0	0
										0	0
										0	0
										0	0
										0	0
										0	0
										0	0
										0	0
										0	0
										0	0
										0	0
										0	0
										0	0
										0	0
										0	0
										0	0
										0	0
										0	0
										0	0
										0	0
										0	0
										0	0
										0	0
										0	0
										0	0
										0	0
										0	0
										0	0
										0	0
										0	0
										0	0
										0	0
										0	0
										0	0
										0	0
										0	0
										0	0
										0	0
										0	0
										0	0
										0	0
										0	0
										0	0
										0	0
										0	0
										0	0
										0	0
										0	0
										0	0
										0	0
										0	0
										0	0
										0	0
										0	0
										0	0
										0	0
										0	0
										0	0
										0	0
										0	0
										0	0
										0	0
										0	0
										0	0
										0	0
										0	0
										0	0
										0	0
										0	0
										0	0
										0	0
										0	0
										0	0
										0	0
										0	0
										0	0
										0	0
										0	0
										0	0
										0	0
										0	0
										0	0
										0	0
										0	0
										0	0
										0	0
										0	0
										0	0
										0	0
										0	0
										0	0
										0	0
										0	0
										0	0
										0	0
										0	0
										0	0
										0	0
										0	0
										0	0
										0	0
										0	0
										0	0
										0	0
										0	0
										0	0
										0	0
										0	0
										0	0
										0	0
										0	0
										0	0
										0	0
										0	0
										0	0
										0	0
										0	0
										0	0
										0	0
										0	0
										0	0
										0	0
										0	0
										0	0
										0	0
										0	0
										0	0
										0	0
										0	0
										0	0
										0	0
										0	0
										0	0
										0	0
										0	0
										0	0
										0	0
										0	0
										0	0
										0	0
										0	0
										0	0
										0	0
										0	0
										0	0
										0	0
										0	0
										0	0
										0	0
										0	0
										0	0
										0	0
										0	0
										0	0
										0	0
										0	0
										0	0
										0	0
										0	0
										0	0
										0	0
										0	0
										0	0
										0	0
										0	0
										0	0
										0	0
										0	0
										0	0
										0	0
										0	0
										0	0
										0	0
										0	0
										0	0
										0	0
										0	0
										0	0
										0	0
										0	0
										0	0
										0	0
										0	0
										0	0
										0	0
										0	0
										0	0
										0	0
										0	0
										0	0
										0	0
										0	0
										0	0
										0	0
										0	0
										0	0
										0	0
										0	0
										0	0
										0	0
										0	0
										0	0
										0	0
										0	0
										0	0
										0	0
										0	0
										0	0
										0	0
										0	0
										0	0
										0	0
										0	0
										0	0
										0	0
										0	0
										0	0
										0	0
										0	0
										0	0
										0	0
										0	0
										0	0
										0	0
										0	0
										0	0
										0	0
										0	0
										0	0
										0	0
										0	0
										0	0
										0	0
										0	0
										0	0
										0	0
										0	0
										0	0
										0	0
										0	0
										0	0
										0	0
										0	0
										0	0
										0	0
										0	0
										0	0
										0	0
										0	0
										0	0
										0	0
										0	0
										0	0
										0	0
										0	0
										0	0
										0	0
										0	0
										0	0
										0	0
										0	0
										0	0
										0	0
										0	0
										0	0
										0	0
										0	0
										0	0
										0	0
										0	0
										0	0
										0	0
										0	0
										0	0
										0	0
										0	0
										0	0
										0	0
										0	0
										0	0
										0	0
										0	0
										0	0
										0	0
										0	0
										0	0
										0	0
										0	0
										0	0
										0	0
										0	0
										0	0
										0	0
										0	0
										0	0
										0	0
										0	0
										0	0
										0	0
										0	0
										0	0
										0	0
										0	0
										0	0
										0	0
										0	0
										0	0
										0	0
										0	0
										0	0
										0	0
										0	0
										0	0
										0	0
										0	0
										0	0
										0	0
										0	0
										0	0
										0	0
										0	0
										0	0
										0	0
										0	0
										0	0
										0	0
										0	0
										0	0
										0	0
										0	0
										0	0
										0	0
										0	0
										0	0
										0	0
										0	0
										0	0
										0	0
										0	0
										0	0
										0	0
										0	0
										0	0
										0	0
										0	0
										0	0
										0	0
										0	0
										0	0
										0	0
										0	0
										0	0
										0	0
										0	0
										0	0
										0	0
										0	0
										0	0
										0	0
										0	0
										0	0
										0	0
										0	0
										0	0
										0	0
										0	0
										0	0
										0	0
										0	0
										0	0
										0	0
										0	0
										0	0
										0	0
										0	0
										0	0
[truncated: 7,999 more rows]

## Sheet: U-series
Unique sample ID	% calcite	Instrument	Decay cnsts	Th-U Spike Calib	234U/238U Calib	232Th	abs uncert	238U	abs uncert	[230Th/238U]ACT	abs uncert	[234U/238U]ACT	abs uncert	Reported age	abs uncert	Initial δ234U	abs uncert
	%		[enter 1, 2, or 3 ]	[enter SE or G]	[enter SE or G]	ppb	± 2s	ppm	± 2s		± 2s		± 2s		± 2s		± 2s
