# Supplementary material for: Nonlinear landscape and cultural response to sea-level rise
Source: Sci Adv. 2020 Nov 4;6(45):eabb6376. doi: 10.1126/sciadv.abb6376 (PMC7673675; doi:10.1126/sciadv.abb6376)
Supplement: Dataset S2 [file abb6376_Dataset_S2.xlsx]

## Sheet: Dataset S2
	Modelled age determinations		Landcover			Pollen (relative abundance)
Core ID_Sample ID	Age (cal yrs BP)	Age uncetainty (± years)	Cluster	nMDS (axis 1)	nMDS (axis 2)	Alnus	Anthemis	Apiaceae	Armeria Type A	Armeria Type B	Asteroideae	Betula	Brassicaceae	Calluna	Caryophyllaceae	Chenopodiaceae	Cirsium	Corylus	Cyperaceae	Empetrum	Ericales	Filipendula	Fraxinus	Galium type	Gentianella campestris	Hedera	Hydrocotyl vulgaris	Lactuceae	Lamiaceae	Lathyrus T	Litorella uniflora	Lonicera periclymenum	Lythrum salicaria	Myriophyllim undiff	Pinus	Plantago coronopus	Plantago lanceolata	Plantgo media/major	Plantago maritima	Plantago und.	Poaceae und.	Poaceae >37 um	Polypodium	Potamogeton	Potentilla	Primula T.	Prunus spp	Pteridium	Pteropsida monolete und.
LPTR1_1.5	3037	101.5	1	-0.0332161	0.219609	0.35	0	1.04	0.69	0	0.35	0.35	0.35	0	0	49.31	0	1.04	0	0	0.35	0	0	0	0	0	0	0	0.69	0	0	0	0	0	0.35	3.13	8.68	2.43	0	0	10.76	0	0.69	0	0	0	0	2.08	0
LPTR1_3.5	3075	85	1	0.159865	0.458992	0	0	0	2.14	2.86	0	1.07	4.29	0	0.36	42.5	0	0.71	0.71	0	0.36	0	0	0	0	0	0	0.36	0.36	0	0	0	0	0	0	5.71	8.93	0.71	0	0	13.57	1.43	0.36	0	0	0	0	6.07	0
LPTR1_5.5	3112	78	1	-0.0879261	0.281558	0.36	0	0	0.36	6.14	0	1.44	5.42	1.44	0.36	31.05	0	2.17	0.72	0	0	0	0	0	0	0	0	1.08	1.44	0	0	0	0	0	0.72	3.97	8.3	2.53	0	0	14.8	0	1.81	0	0	0	0	14.8	0.72
LPTR1_7.5
LPTR1_8.5
LPTR1_9.5	3200	70.25	1	-0.34625	-0.0871808	1.03	0	0.34	2.05	0	0	1.37	5.14	0.68	0	52.4	0	1.37	1.37	0	0	0	0	0	0	0.68	0	0	0	0	0	0	0	0	0.68	3.08	4.79	0	0	0	4.79	0.34	0.34	0	0	0	0	16.78	1.37
LPTR1_13.5	3286	72.75	1	-0.0206763	0.330394	0.37	0	0.37	1.1	0.74	0.37	2.57	8.09	0	1.1	39.71	0	0.74	0.37	0	0	0.37	0	0	0	0	0	0	0	0	0	0	0	0	0	8.09	3.31	0	0.74	0	3.68	0.74	4.41	0	0	0	0	83.09	0.74
LPTR1_15.5	3331	96.25	2	-0.78427	0.385257	0	0	0.57	0	0	0	5.17	2.3	0	0	14.94	0	48.85	0	0	0	0	0	0	0	0	0	1.15	0	0	0	0	0	0	0	4.6	0	0	0	1.15	17.24	0	10.92	0	0	0	0	14.94	5.75
LPTR1_17.5
LPTR1_19.5
LPTR1_21.5
LPTR1_32.5
LPTR2_0	1448		1	-0.524603	0.146312	0.33	0	0	11.3	3.32	0	1.66	0	0	0	40.53	0	2.66	0	0	0	0	0	0	0	0	0	0	0	0	0	0	0	0	0	0.33	0.66	0	0	0	15.28	0	0	0	0	0	0	1	0.33
LPTR2_2	1515		1	-0.442343	0.0997153	0.33	0	0	1.96	1.63	0	1.63	0	0	0	30.39	0	0.33	0.33	0	0	0	0.33	0	0	0	0	0	0	0	0	0	0	0	0	0.98	0.33	0.33	0	0	7.19	0	1.31	0	0	0	0	0.98	0.33
LPTR2_4	1588		1	0.180308	0.275571	0.31	0	0.62	2.78	0.31	0	0.62	0.62	0	0.31	29.94	0	0.93	1.23	0	0	0.31	0.31	0	0	0	0	1.54	0	0	0	0	0	0	0.31	0.62	1.85	0.93	0	0	10.19	0	0	0	0	0	0	1.54	0
LPTR2_5
LPTR2_8	1710		1	-0.179858	0.345085	0	0	0	0.99	0	0.66	0.99	0.66	0	0	73.68	0	0.99	0.33	0	0	0.33	0	0	0	0	0	0	0	0	0	0	0	0	0	0	1.97	0	0	0	13.82	0	0	0	0	0	0	0.33	0
LPTR2_12	1805		1	0.0148171	0.347247	0	0	0	0.67	0.34	0	0	0.34	0	0.67	64.98	0	1.01	0	0	0	1.35	0	0	0	0	0	0	0	0	0	0	0	0	0.34	0.34	3.37	0.67	0	0	15.49	0	0	0	0	0	0	1.35	0
LPTR2_13
LPTR2_15
LPTR2_16	1928		1	0.0906273	0.0558591	1.31	0	0.33	0.65	0.65	0	0.33	0.33	0	0.33	46.73	0	1.96	1.31	0	0.33	0.33	0	0	0	0	0	0.33	0	0	0	0	0	0	0.33	0.65	2.61	0.33	0	0	16.99	0.33	0.33	0	0	0	0	0.33	0
LPTR2_20	2050		1	0.0798967	0.452119	0	0	0.65	1.63	0.65	0.33	0.65	0.65	0	0.33	41.83	0	0.98	0.33	0	0	0.33	0	0	0	0	0	0.65	0	0	0	0	0	0	0.65	3.92	5.88	0.65	0	0	26.47	0	0	0	0	0	0	4.25	0
LPTR2_22	2113		1	0.0038918	0.442109	0.65	0	0	1.96	0.98	0.98	0.33	0	0	0.33	41.5	0	1.31	0.98	0	0	0	0.33	0	0	0	0	0.98	0	0	0	0	0	0	0.33	5.88	2.94	1.31	0	0	15.69	0	0	0	0	0	0	1.31	0
LPTR3_0.5	2490	192.75	1	-0.00790365	0.279466	1.61	0	0	0	0.32	0.32	0.32	0.64	0	0.32	59.16	0	3.86	0.64	0	0.32	0	0	0	0	0	0	0.32	0	0	0	0	0	0	0	2.25	10.61	0	0.64	0	11.9	0.64	0.32	0	0	0	0	7.07	0.32
LPTR3_2.5	2514	171.5	1	-0.248335	0.197437	0	0	0	0	0	0	1.29	2.27	0	0.65	72.17	0	1.29	0.32	0	0	0	0	0	0	0	0	0.65	0	0	0	0	0	0	0.65	0	6.8	0	0	0	8.09	0.32	0.32	0	0	0	0	6.8	0.97
LPTR3_4.5	2535	157.5	1	-0.16815	-0.0136284	0.33	0	0	0	0	0	0	0.66	0	0	85.57	0	0.33	0	0	0	0	0	0	0	0	0	0.33	0	0	0	0	0	0	0	0.33	2.95	0	0.33	0	3.93	0	0	0	0	0	0	5.57	0
LPTR3_6.5	2556	142	1	-0.403184	-0.146562	1.27	0	0	0	0	0	0.63	0.95	0	0	88.89	0	0.95	0	0	0	0.32	0	0	0	0	0	0	0	0	0	0	0	0	0	1.27	2.86	0	0	0	1.27	0	0	0	0	0	0	1.27	0
LPTR3_8.5	2577	127.5	1	-0.270995	-0.012326	0.33	0	0.33	0	0.33	0	0	1.3	0	0	76.55	0	0.33	0	0	0	0	0	0	0	0.33	0	0	0	0	0	0	0	0	0.33	1.95	7.49	0.33	0	0	6.84	0	0	0	0	0	0	0.65	0
LPTR3_10.5	2598	113	1	-0.327893	-0.270541	0.65	0	0	0	0	0	1.63	0	0	0	81.43	0	0.98	0	0	0.33	0	0	0	0	0	0	0	0	0	0	0	0	0	0.65	0.65	6.19	0.33	0.65	0	4.56	0	0	0	0	0	0	0.65	0.33
LPTR3_20.5	2714	50.5	1	-0.11234	0.107402	1.68	0	0	0.34	0.34	2.02	1.35	1.68	0.34	0	38.05	0	4.04	1.35	0	0.34	0	0	0	0	0	0	0.34	0	0	0	0	0	0	0.67	3.7	17.17	0	1.68	0	17.85	0.34	0	0	0	0	0	2.02	0
LPTR3_23.5	2756	37.25	1	0.0765049	0.168868	0.67	0	0.34	0	0.67	0	0	1.01	0	0.34	51.68	0	3.02	0	0	0.67	0	0.34	0	0	0	0	1.68	0	0	0	0	0	0	0	3.69	12.08	0	2.35	0	11.74	0.67	0.67	0	0	0	0	2.35	0.34
LPTR3_26.5	2771	50.75	1	-0.0466371	0.216301	2.44	0	0	0.7	1.39	2.44	2.44	2.09	0	0.35	33.1	0	5.57	0	0	0.7	0	0	0	0	0	0	0.7	0	0	0	0	0	0	0.35	7.67	13.24	0.35	1.05	0	21.6	0	0.35	0	0	0	0	5.57	1.05
LPTR4_7.5	1252	82	9	0.00175449	0.492178	0.68	0	0	0	0	0	0	37.76	0.34	0.34	20.41	0	0.68	1.7	0	0.34	0	0.34	0	0	0	0	11.56	0.34	0	0	0	0	0	0.68	1.36	1.02	0	0	1.7	15.31	0	0	0	0	0	0	2.72	0.68
LPTR4_8.5	1280	63.75	9	-0.12295	0.420373	0.66	0	0	0.66	0.33	0.99	0	13.82	0.66	0.33	14.14	0	0.66	0	0	0	0	0	0	0	0	0	18.42	0	0	0	0	0	0	0.33	1.64	0.99	0	0	1.32	37.17	0	0	0	0	0	0	5.92	0.66
LPTR4_9.5	1316	37.75	9	-0.163236	0.554521	0	0	0	0	0	0	0	29.37	0.33	0.66	11.88	0	0	0.33	0	0	0	0	0	0	0	0	16.5	0	0	0	0	0	0	1.98	1.98	1.32	0	0	1.98	19.8	0	0	0	0	0	0	4.29	0.99
LPTR4_10.5	1375	87.5	9	-0.384491	0.612156	0	0	0.33	0.67	0	0	0	63.33	0	0	15	0	0	2	0	0	0	0	0	0	0	0	0.67	0	0	0	0	0	0	3	0	0.33	0	0	1	5.33	0	1	0	0	0	0	2.33	0.67
LPTR4_11.5	1415	119.5	9	-0.292792	0.798027	0	0	0	0	0	0	0	74.67	0	0	7.33	0	0	0.33	0	0	0	0	0	0	0	0	5	0.33	0	0	0	0	0	2	0	0	0	0	1	6.67	0	0.33	0	0	0	0	3	0
LPTR4_12.5	1452	147.5	9	-0.402877	0.667294	0	0	0	0	0	0	0	73.42	0	0	6.98	0	0	0.33	0	0	0	0	0	0	0	0	10.96	0	0	0	0	0	0	1.66	0	0	0	0	0.66	2.99	0	0	0	0	0	0	1	0.33
LPPM1_0.5	4611	176.5	8	-0.218154	-0.0841653	0.32	0	0.97	0	0	0	11.97	0	1.94	0	0	0	8.09	4.85	0	0.32	0	0.65	0	0.32	0.32	0	0	0	0	0	0	0	0	0	2.91	21.04	0.97	0	0	34.3	0.32	0.65	0	0	0	0	4.53	1.94
LPPM1_3.5	4622	166.25	8	-0.190915	-0.0631789	1.94	0	0	0	0	0.97	11.29	0	1.29	0	0.97	0	7.74	2.9	0	0.65	0	0.32	0	0.32	0	0	0	0	0	0	0	0	0	0	2.26	27.1	0.65	0	0	31.94	0	0.65	0	0	0	0	0.97	1.94
LPPM1_7.5	4638	153	8	-0.128779	0.162778	0.34	0	0.67	0	0	1.35	11.45	0.34	1.01	0.34	0.34	0	4.04	5.72	0	1.01	0	0	0	0	0.67	0	0	1.01	0	0	0	0	0	0.34	3.7	17.51	1.35	0	0	38.72	0	1.01	0	0	0	0	4.38	2.69
LPPM1_9.5	4645	148.25	8	-0.245848	0.0538887	2.05	0	1.03	0	0.68	1.03	21.92	0.68	0	0.34	0.68	0	11.3	2.74	0	1.03	0	0	0	0	1.03	0	0	0.34	0	0	0	0	0	0	4.45	20.21	0.34	0	0	20.55	0	0.68	0.34	0.34	0	0	4.79	1.71
LPPM1_20.5	4683	121	8	-0.402287	0.159765	1.35	0	0.34	0	0.34	3.04	27.36	0	0.34	0	0.68	0	11.15	3.38	0	0	0	0.34	0	0	0.68	0	0	0	0	0	0	0	0	0	5.74	10.14	0.34	0	0	21.28	0	1.35	0.34	0	0	0	4.73	1.69
LPPM1_22.5	4686	116	8	-0.315823	0.121016	0	0	0	0	0.34	0.68	21.92	1.71	0.34	0.68	0.68	0	11.99	4.11	0	0.34	0.34	0	0	0	0	0	0	0	0	0	0.34	0	0	0	5.48	8.56	0	0	0	28.77	0	1.71	0	0.34	0	0	1.37	3.08
LPPM1_24.5	4689	114.25	8	-0.219274	-0.0221674	0.33	0	0.33	0	0	0.33	24.67	1.67	0.67	0	0.67	0	11.33	4	0	1	0	0	0	0.67	0.67	0	0	0	0	0	0	0	0	0.67	3.33	14.67	0.33	0	0	23.33	0	1	0.33	1.67	0	0	3	2.33
LPPM1_26.5	4694	114.5	8	-0.283208	0.371936	0	0	0	0	0	3.32	28.57	0	1.99	0	0	0	12.29	1.99	0	1.33	0	0	0	0.66	0	0	0	0.33	0	0	0	0	0	0.33	5.65	15.95	0.33	0	0	18.27	0	0.66	0.33	0	0	0	0.66	2.99
LPPM1_28.5	4700	119.5	8	-0.158359	-0.0581396	0.33	0	0.33	0	0	0.66	25	0.33	0.33	0.33	0.33	0.33	12.83	2.3	0	0.66	0	0	0	0	0.66	0	0	0	0	0	0	0	0	0	11.18	12.5	0.33	0	0	23.36	0.33	0.66	0	0.33	0	0	2.63	2.3
LPPM2_0.5	4778	77.75	8	-0.194997	0.0983845	1.32	0	0	0	0	1.32	39.07	0.33	0	0.33	0.99	0.33	9.93	0.99	0	0	0	0.33	0	0.33	0	0.66	0.33	0	0	0	0	0	0	0	5.96	4.97	0	0	0	20.53	0	0.99	0	1.32	0	0	0	1.32
LPPM2_1.5	4781	73.25	8	-0.218733	0.0800747	0.65	0	0.33	0	0.33	0.65	37.91	0	0.65	1.31	0	0	7.84	1.63	0	0	0	0.33	0	0.98	0.65	0	0	0	0	0	0	0	0	0.33	3.27	7.52	0	0	0	22.22	0	1.63	0	0.33	0	0	0.65	2.94
LPPM2_2.5	4785	72	8	-0.0521708	0.149199	0.66	0	0.33	0	0.33	2.33	26.25	0.66	0.33	0.66	0	0.33	17.61	1.33	0	0	0.33	0	0	1	0.33	0.33	0	0	0	0	0	0	0	0.33	4.32	9.63	0	0	0	18.6	0	0.66	0	1.99	0	0	0.66	1.33
LPPM2_3.5	4787	72.25	8	-0.104111	0.115529	0.67	0	0	0	0	1.67	30.77	0.67	1.34	0.33	0.33	0	16.39	2.01	0	0	0.33	0	0	0.67	0.33	0	0	0	0	0	0	0	0	0	4.01	7.69	0	0	0	22.74	0	1.34	0.67	0.67	0	0	0.67	1
LPPM2_4.5	4791	71.5	8	-0.17437	-0.0373211	0.33	0	0.33	0	0	1	29.43	0.67	0	0	0.33	0.33	12.71	0.67	0	1	0	0	0	0.67	0.33	1.67	0	0	0	0	0.33	0	0	0	12.71	11.04	0	0	0	18.39	0	0.33	0	1.67	0	0	0.33	1.67
LPPM2_5.5	4794	70.75	8	-0.208968	0.0788683	0.66	0	0	0	0	2.98	28.81	0	0.99	0.66	0.33	0	15.89	0.99	0	0	0.33	0.33	0	0.99	0.66	0	0.33	0	0	0	0	0	0	0	9.27	7.28	0	0	0	16.56	0	0.33	0	1.32	0	0	0	3.31
LPPM2_6.5	4798	72.5	8	-0.02578	-0.0478158	1.32	0	0.99	0	0	0.33	24.17	0.66	1.32	0.66	0.33	0	14.24	1.32	0	0.99	1.32	0.33	0	1.32	1.32	0	0.66	0	0	0	0	0	0	0	4.64	6.95	0	0	0	19.21	0	0.33	0	0.99	0	0	0.33	2.32
LPPM2_7.5	4802	72.75	8	-0.100793	0.110258	0.98	0	0.98	0	0	2.3	25.25	0	0.33	1.31	0	0	13.77	0.98	0	0.33	0	0.33	0	0	1.31	0.66	0	0	0	0	0	0	0	0	6.89	15.74	0	0	0	15.74	0	0.66	0.66	0.66	0	0	0.66	2.3
LPPM2_8.5	4806	73.75	8	-0.0274535	0.145601	1	0	0	0	0	1.67	27	1.67	0.67	0.33	0.33	0	9	0.33	0	1.33	1	0.67	0	0.67	0.67	0.67	0	0.33	0	0	0	0	0	0.33	5.33	15.33	0	0	0	16.33	0	1	1	0	0	0	0.67	1
LPPM2_9.5	4804	79.75	8	-0.0487199	0.212553	0.64	0	0	0	0	0.96	31.73	0.32	0.32	0.96	0.96	0	12.5	1.28	0	0.32	0.64	0	0	0.32	0.64	0.96	0	0.96	0	0	0	0	0	0.32	6.73	13.14	0	0	0	14.74	0	0.32	0.64	0.96	0	0	0.32	1.28
LPPM2_10.5	4808	81	8	-0.0531944	0.0610402	1.01	0	0.68	0.34	0	1.01	24.66	0.68	0	0.34	0	0	9.8	2.03	0	0.34	1.69	0	0	0	0.34	0.68	0	0	0	0	0	0	0	0.34	13.18	13.85	0	0	0	13.85	0	0	1.35	0.34	0	0	1.01	0.68
LPPM2_11.5	4820	75	8	-0.126602	0.106172	0.98	0	0	0	0	2.3	28.85	0.66	0.66	0.33	0	0	11.8	2.3	0	0.33	1.97	0	0	0.66	0.66	0.33	0	0	0	0	0	0	0	0.66	8.2	12.46	0	0	0	13.11	0	0	1.31	0.98	0	0	0	2.62
LPPM2_12.5	4832	69	8	-0.0977714	0.0855471	1	0	0	0	0	1.33	27.91	0.66	0.33	0.33	0.33	0	14.62	2.33	0	0.33	0.66	0	0	0.66	0.33	0.33	0	0	0	0	0	0	0	0.33	10.3	6.98	0	0	0	11.63	0	0.33	1	0.66	0	0	0	0.33
LPPM2_13.5	4836	68	8	-0.0659257	0.0262017	1.64	0	0	0	0	1.32	30.26	0	1.32	0.33	0.99	0	13.82	1.32	0	0.66	0.66	0	0	0.99	0	0.33	0	0	0	0	0	0	0	0.33	5.92	8.55	0	0	0	11.51	0	0.33	0.66	1.32	0	0	0	1.32
LPPM2_14.5	4841	67	8	-0.160272	-0.0363364	1.02	0	0	0	0	0.68	28.47	1.02	0.34	0.34	1.69	0	15.25	0.34	0	0	0.34	0	0	1.02	1.36	0.34	0	0	0	0	0	0	0	0.34	4.41	7.46	0	0	0	17.29	0	0.34	1.02	1.02	0	0	0.34	3.73
LPPM2_15.5	4845	65.75	8	-0.130512	0.272904	0.34	0	0	0	0	2.01	22.15	0.67	0.34	0	0.34	0	17.11	1.01	0	0	0.34	0	0	1.01	0.67	1.01	0	0.34	0	0	0	0	0	0	9.06	6.38	0	0	0	18.79	0	1.01	0.34	0.34	0	0	0.34	2.68
LPPM2_16.5	4851	66.75	8	-0.208681	0.25304	1	0	0	0	0	2.34	28.43	0.67	0.33	1	0	0	17.39	2.34	0	0	0.33	0	0	2.01	0.67	1	0	0.33	0	0	0	0	0	0.33	6.69	5.02	0	0	0	16.72	0	0.33	0	0	0	0	0	5.02
LPPM2_17.5	4856	67.25	8	-0.214583	0.343712	0	0	0	0	0	2.9	31.94	0	0.32	0	0	0	14.84	0.97	0	0	0.32	0.65	0	0.65	0.65	0	0	0.65	0	0	0	0	0	0	7.74	5.48	0	0	0	16.13	0	0.32	0.32	0	0	0	0	3.87
LPPM2_18.5	4861	67.25	8	-0.133483	0.21809	0.99	0	0	0	0	1.97	24.01	0.33	0.33	0.33	0	0	13.49	1.97	0	0	0.33	0.66	0	1.32	0.99	0.99	0	0.33	0	0	0	0	0	0.66	5.92	6.91	0	0	0	19.41	0	0.66	0.66	0.66	0	0	0.66	3.62
LPPM2_19.5	4867	67.25	8	-0.177616	-0.00235285	1.96	0	0	0	0	3.27	23.86	0.98	0.65	0	0	0	16.01	1.31	0	0	0.33	0	0.33	0.98	0.65	0.65	0	0	0	0	0	0	0	0	5.88	6.86	0	0	0	15.69	0	0.98	0.65	0.33	0	0	0	4.58
LPPM2_20.5	4872	67.75	8	-0.266417	0.0884252	1.68	0	0	0	0	1.01	28.62	1.01	0	0	0.34	0	11.78	3.03	0	0	0	0.34	0	0.34	0.67	0.34	0	0	0	0	0	0	0	1.01	5.39	5.39	0	0	0	18.86	0	0.34	0	1.35	0	0	0.34	4.04
LPPM2_21.5	4878	68	8	-0.126615	0.0706784	0.64	0	0	0	0	2.23	29.3	0.32	0.96	0	0.32	0	13.38	2.55	0	0	0.32	0	0	0	0.96	0.64	0	0.32	0	0	0.64	0	0	0.64	9.24	6.37	0	0	0	14.97	0	0.64	0.96	0.64	0	0	0	1.59
LPPM2_22.5	4884	68.25	8	-0.114206	0.171515	0.33	0	0.65	0	0	1.3	34.2	1.3	0.65	0	0.98	0	10.1	1.95	0	0	0.98	0	0	0.33	0	1.3	0	0	0	0	0	0	0	0	11.07	3.58	0	0	0	16.29	0	1.95	0.33	0	0	0	0	4.23
LPPM2_23.5	4889	68.75	8	-0.170663	0.104345	1.32	0	0.33	0	0	1.32	29.8	0.99	0.66	0.33	0.33	0	14.57	2.98	0	0	0	0	0	0.99	0.33	0.99	0	0	0	0	0.33	0	0	0	7.28	3.64	0	0	0	15.89	0	0.33	0.33	0	0	0	0	4.64
LPPM2_24.5	4893	70.75	8	-0.169741	0.217361	1	0	0	0	0	2.33	27.57	0.66	1	0	0.33	0	15.28	1	0	0	0	0	0	1.99	0.33	0.66	0	0.33	0	0	0	0	0	0.33	10.3	6.64	0	0	0	15.28	0	1	0.33	1.33	0	0	0	3.65
LPPM2_25.5	4896	72.75	8	-0.219627	0.0583502	0.99	0	0.33	0	0	0.33	29.61	0.66	0	0.66	0.33	0	11.51	1.97	0	0	0	0	0	0.33	0.33	0	0	0	0	0	0	0	0	0	6.91	7.24	0	0	0	20.07	0	0.99	0.33	0	0	0	0.33	3.95
LPPM2_26.5	4899	74.75	8	-0.256836	0.0584884	1.34	0	0	0	0	1.01	32.89	0.67	0.67	0	0.34	0	14.09	1.01	0	0	0	0.34	0	1.01	0.67	0.34	0	0	0	0	0.67	0	0	0.34	6.71	5.37	0	0	0	16.11	0	0.34	0	0.34	0	0	0	3.69
LPPM3_0.5	3982	452.5	8	-0.00760541	0.159013	0.65	0	0	0	0	0.97	22.9	0	2.58	0	0.65	0.32	8.06	3.23	0	0.65	0	0	0	0.32	0	0.32	0.65	0.32	0	0	0.32	0	0	0	5.48	10.97	0	0	0	29.03	0	1.94	0.65	1.61	0	0	0.97	0.97
LPPM3_1.5	3996	428.5	8	0.0279541	0.220189	1.6	0	0	0	0	1.92	14.7	0.32	2.24	0.32	0.32	0.32	10.22	3.83	0	0.64	0	0	0	0.96	0.32	0.96	0	0.32	0	0	0	0.32	0	0	4.47	12.14	0	0	0	29.39	0	0.64	1.6	0.96	0	0	3.19	1.92
LPPM3_2.5	4018	411.5	8	-0.0807353	0.107283	0.66	0	0	0	0	2.3	18.09	0.33	2.96	0.99	0.99	0	10.2	3.29	0	0	0	0	0	0.99	0	0.99	0.66	0	0	0	0	0	0	0.33	3.95	10.86	0	0	0	28.62	0	0.99	0	1.32	0	0	0.99	1.64
LPPM3_3.5	4038	397.5	8	0.020428	0.135623	2.37	0	0	0	0	1.69	20	0.34	2.03	0.34	0	0.34	8.81	1.36	0	1.69	0	0.34	0	0.68	0	2.03	0.68	0.34	0	0	0	0	0	0	3.05	8.14	0	0	0	29.15	0	1.02	1.36	0.34	0	0	2.71	1.36
LPPM3_4.5	4055	383	8	-0.0960651	0.170995	1.95	0	0	0	0	1.3	14.33	0.33	1.3	0	0	0.65	8.14	2.28	0	0.33	0	0	0	0.98	0	0.65	0.33	0	0	0	0	0	0	1.3	5.86	10.42	0	0	0	36.16	0	1.3	0	0	0	0	4.23	1.63
LPPM3_5.5	4072	377.25	8	0.0503404	0.187857	0.33	0	0.33	0	0	1	13.71	1	3.34	0.33	0.67	0	7.02	4.01	0	0.67	0	0	0	1	0	0	0.33	0	0	0	0	0	0	0	4.68	8.7	0	0	0	36.12	0	0.33	0.67	0.67	0	0	2.01	1.34
LPPM3_6.5	4085	370	8	-0.125076	0.18091	1.01	0	0	0	0	0.68	17.57	0.34	3.04	0	1.01	0.68	5.74	2.36	0	0.34	0	0	0	0	0	0	0	0.34	0	0	0	0	0	1.01	2.7	8.11	0	0	1.01	37.5	0	0.68	0.68	0.34	0	0	2.03	0.34
LPPM3_7.5	4100	365.5	8	-0.166871	0.0726858	0.68	0	0.34	0	0	0.34	12.97	0	0.68	0	1.02	0	6.83	24.91	0	1.37	0.34	0	0	0.34	0	2.39	0	0	0	0	0	0	0	0	1.37	6.48	0	0	0	26.28	0	1.02	0.34	0	0	0	2.73	0
LPPH1_4.5	10972	422.75	5	-0.613277	0.186016	0	0	0.67	0	0	0.67	3.01	0	0	0	0	0	43.81	21.07	0	0.33	0	0	0	0	0.33	0.33	0	0	0	0	0	0	0	0.67	0	0.67	0	0	1.67	5.35	0	3.34	0	0	0	0	0.67	23.41
LPPH1_5.5	10987	410.5	5	-0.686349	0.295036	0	0	0.34	0	0	0.34	2.74	0	0	0	0	0	24.66	37.33	0	0	0	0	0	0	0	0	0	0.34	0	0	0	0	0	0.68	0	0	0	0	1.03	12.67	0	2.05	0	0.34	0	0	0	28.77
LPPH1_6.5	11011	387.75	5	-0.467525	0.165468	0	0	0	0	0	0.32	3.22	0	0	0	0	0	25.72	17.04	0	0.32	0.32	0	0.32	0	0.96	0	0	0.32	0	0	0	0	0	1.29	0	0.64	0	0	0.32	18.65	0	3.54	0	0.32	0	0	0	18.33
LPPH1_7.5	11025	369.5	3	0.203542	0.42793	0	0.63	0.31	0	0.31	0.94	0.31	0	0	0.31	0	0	0.31	33.02	0	0.94	0	0	0.31	0	0	0.63	0.31	0	0	0	0	0	0	0.31	0	0.31	0	0	0	42.45	0	0.63	0	0.31	0	0	0	1.89
LPPH1_8.5	11052	344.5	3	0.196531	0.576501	0	0.34	0	0	0	0.34	1.01	0.34	0	0.67	0	0	0.34	41.95	0	0.34	0	0	1.01	0	0	0	1.34	1.34	0	0	0	0	0.34	0.67	0	1.68	0	0	0	32.55	0	0	0	0.34	0	0	0	0.67
LPPH1_9.5	11070	325.5	3	-0.206047	0.5356	0	0	1.01	0	0	0.67	2.01	0.67	0	0	0	0	3.02	34.23	0	0.67	0	0	0.34	0	0	0.67	0.34	0.34	0	0	0	0	0	1.01	0	0.67	0	0	0	36.91	0	3.69	0	0	0	0	0	15.44
LPPH1_10.5	11096	299	3	0.103632	0.696871	0	0.33	0.33	0.66	1.64	3.28	0.66	0.66	0	0.66	0	0	0	32.46	0	1.64	0.33	0	0.33	0	0	0	0.98	0.33	0	0	0	0	0	0.33	0	0	0	0	0.66	40	0	0	0	0	0	0	0	0
LPPH1_11.5	11112	283.25	3	-0.025635	0.769294	0	0.34	0	0	2.01	3.02	0.67	1.68	0.34	0.67	0	0	0	34.56	0	0.34	0.34	0	0.34	0	0	0	0.67	0	0	0	0	0	0	0	0	0	0	0	0.34	46.98	0	0	0	0	0	0	0	1.68
LPPH1_12.5	11139	258.25	3	-0.0292403	0.723119	0	1.69	0	0.68	0.68	3.73	1.02	1.02	0	2.37	0.34	0	0.34	30.85	0.34	1.36	0	0	0	0	0	0	2.03	0	0	0	0	0	0	1.36	0	0	0	0	1.02	41.02	0	0	0	0	0	0	0	0
LPPH1_13.5	11163	234	3	0.0239867	0.735138	0	0.34	0	0.34	1.34	4.36	0.34	0.34	0	1.34	0	0	0.34	32.89	0	0.67	0	0	0	0	0	0	1.68	0.67	0	0	0	0	0	1.34	0	0	0	0	0	42.95	0	0	0	0	0	0	0	0
LPPH1_14.5	11186	213	3	0.271494	0.755158	0	0.33	0	0.67	1.33	3	0	2.33	0	2	0	0	0	35.67	0.67	1.33	0	0	0.33	0	0	0	2	0.33	0	0	0	0	0.33	0.33	0	0	0	0	0.67	36.33	0	0	0	0.33	0	0	0	0
LPPH1_15.5	11211	189	3	0.213953	0.497466	0	0.66	0.66	0.66	0.66	3.99	0.66	1.66	0	1.66	0.33	0	1	31.23	0.33	0.66	0	0	0	0	0	0	1.33	0.66	0	0	0	0	0.66	1	0	0.66	0	0	0	42.19	0	0.33	0	0	0	0	0	0
LPPH1_16.5	11231	169	3	-0.0688105	0.740653	0	0.65	0	0	0.98	1.96	0.65	2.29	0	1.96	0	0	0.98	36.93	0.98	0	0	0	0	0	0	0	0	0.98	0	0	0	0	0.65	1.31	0.65	1.63	0	0	0.33	38.24	0	0	0	0	0	0	0	0
LPPH1_17.5	11255	146	3	0.131401	0.592963	0	0.31	0	0	0.94	4.09	1.26	1.57	0	0.31	0	0	1.26	33.02	0	0.31	0	0	0.31	0	0	0	2.2	0.31	0	0	0	0	2.83	0.63	0.63	1.57	0	0	0	38.05	0	0	0	0	0	0	0	0
LPPH1_18.5	11300	147.75	3	0.222315	0.64232	0	0.96	0	0	0.32	3.22	1.29	1.61	0	0.32	0	0	0.64	29.58	1.93	0.64	0	0	0	0	0	0	2.25	0	0	0	0	0	2.25	0.32	0.32	3.22	0	0	0	39.55	0	0	0	0.32	0	0	0	0.32
LPPH1_19.5	11306	87.5	3	0.336391	0.615438	0	1.94	0	0.97	1.29	4.85	0.65	1.62	0	1.29	0	0	0	31.72	0.97	0.65	0.32	0	0	0	0	0	1.29	0	0	0	0	0	2.59	0.97	0	1.62	0	0	0	40.13	0	0	0	0.97	0	0	0	0
LPSM1_2.5	4857		8	-0.275669	0.189913	1.01	0	0	0.34	0	2.35	5.03	0.34	2.35	0.34	1.68	0	10.07	1.34	0	0	0	0	0	0	1.68	0	0	0	0	0	0	0	0	0.67	21.14	3.36	0	0	0	41.28	0	0	0	0	0	0	0.67	0.34
LPSM1_3.5	4888		8	-0.0274911	0.112825	0.99	0.33	0	0	0	1.32	9.9	1.32	2.64	0.66	4.62	0	4.62	0.33	0	0	0.33	0	0	0	0.33	0	0.33	0.33	0	0	0	0	0	0.33	15.18	8.91	0	0	0	42.24	0	0.33	0	0.66	0	0	0.33	0.66
LPSM1_4.5	4919		8	-0.178229	0.171567	1.65	0	0	0.33	0.33	1.98	10.23	0	1.65	0.33	1.65	0	7.26	0.99	0	0.33	0.33	0	0	0	1.65	0	0	0.33	0	0	0	0	0	0	19.14	3.63	0	0.33	0	42.24	0	0	0	0	0	0	0.33	0.33
LPSM1_5.5	4950		8	-0.125739	0.237269	2.34	0.33	0	0	0.33	1.34	17.39	1	3.01	0	1.34	0	5.69	2.34	0	0	0	0	0	0	0	0	0.33	1.34	0	0	0	0	0	0.33	13.04	8.7	0	0	0.33	36.12	0	0.33	0	0	0	0	1.34	0
LPSM1_6.5	4981		7	-0.226111	-0.133226	0.66	0	0.33	0	0	0	52.49	0.33	5.98	0.33	1.33	0	9.3	0	0	1	0.33	0	0	0	0.33	0	0	0	0	0	0	0	0	0.66	3.32	5.32	0	0	1.66	13.29	0	0.33	0	0.33	0	0	4.32	0.33
LPSM1_7.5	5012		7	-0.476779	-0.388134	1.96	0	0.33	0	0	0	67.65	0.33	7.19	0	1.31	0	7.52	0	0	0	0.33	0	0	0	0.98	0	0	0	0	0	0	0	0	0.98	0.65	0.33	0	0	0.65	5.88	0	0.33	0	0.33	0	0	2.61	1.31
LPSM1_8.5	5043		7	-0.546318	-0.473678	0.33	0	0	0	0	0	74.34	0.33	8.22	0	0.33	0.66	4.61	0.66	0	0	1.32	0	0	0	0	0	0	0	0	0	0	0	0	0.33	0.66	0	0	0	0.33	2.96	0	0.66	0	0	0	0	1.97	0.66
LPSM1_9.5	5074		7	-0.723565	-0.525531	0.66	0	0	0	0	0	77.56	0	6.93	0	0	0	7.59	0	0	0.33	0	0	0	0	0	0	0	0	0	0	0.33	0	0	0.66	0.33	0	0	0	0	3.96	0	1.32	0	0	0	0	1.65	0.33
LPSM1_10.5	5105		7	-0.463903	-0.361109	0.98	0	0	0	0	0.33	65.25	0	7.54	0.33	0.33	0	10.49	0	0	0.98	0	0	0	0	0	0	0	0	0	0	0.33	0	0	0.98	0.33	0.98	0	0	0	7.21	0	1.31	0	0	0	0	0.98	0
LPSM2_2.5	4452	62.5	8	-0.235423	-0.0466337	2.86	0	0	0	0	0.63	3.17	0	0.32	0	3.49	0	4.44	7.3	0	0	0	0.32	0	0	0.32	0	0	0	0	0	0	0	0	0	25.71	13.33	0	0	0	28.89	0	0	0	1.27	0	0	0	0
LPSM2_3.5	4485	63	8	-0.273392	0.260297	1.34	0	0	0	0	1.67	3.34	0	1	0	5.35	0	7.36	9.7	0	0	0	0	0	0	1	0	0	0.33	0	0	0	0	0	0	16.39	13.38	0	0	0.33	26.42	0	0	0	5.02	0	0	0	0
LPSM2_4.5	4514	80.25	8	-0.0546848	0.152254	0.33	0	0	0	0	5.57	1.97	0	0.66	0.33	7.87	0	6.89	2.62	0	0.33	0	0	0	0	0	0	0	0.66	0	0	0	0	0	0	14.43	14.43	0	0	0	40.66	0	0	0	0.98	0	0	0	0
LPSM2_5.5	4543	94	3	-0.284174	-0.0126932	0.67	0	0	0	0	0.33	0.67	0	0.33	0	1.67	0	2	1.33	0	0	0	0	0	0	0.67	0	0	0	0	0	0	0	0	0	13.67	2	0	0	0	72	0	0	0	0.33	0	0	0.33	0
LPSM2_6.5	4574	105.25	3	-0.406461	-0.0540367	0.98	0	0	0	0	1.63	2.28	0.33	0	0	1.95	0	2.28	0.33	0	0	0	0.33	0	0	0.33	0	0	0	0	0	0	0	0	0.33	11.07	2.28	0	0	0	72.31	0	0	0	0.33	0	0	0	0
LPSM2_7.5	4604	111.5	3	-0.373971	0.0354027	0.65	0	0	0	0	0	0.33	0	1.31	0.33	1.63	0	6.86	0.65	0	0	0	0	0	0	0	0	0	0.33	0	0	0	0	0	0	4.9	1.31	0	0	0	77.45	0	0	0	0	0	0	0	0.98
LPSM2_8.5	4631	116.25	3	-0.506708	-0.0942563	0.33	0	0	0	0	0.33	1.3	0	0.33	0	1.3	0	6.51	1.95	0	0	0	0.33	0	0	0.65	0	0	0	0	0	0	0	0	0.65	0.65	0.98	0	0	0	78.83	0	0	0	0	0	0	0.33	0.33
LPSM2_9.5	4662	121	3	-0.243762	0.203063	1	0	0	0	0	0	2.01	0	0	0.67	2.01	0	1.67	0.67	0	0	0	0.67	0	0	0	0	0.33	0	0	0	0	0	0	0	12.71	6.69	0	0	0.33	65.89	0	0	0	0	0	0	0	0
LPSM2_10.5	4694	120	3	-0.482755	-0.0338636	0.33	0	0	0	0	0	3.64	0	0	0	0.33	0	5.96	0.66	0	0	0	0	0	0	0	0	0.33	0	0	0	0	0	0	0	2.65	0.33	0	0	0	82.12	0	0	0	0	0	0	0	0.33
LPSM2_11.5	4724	116.5	3	-0.381901	0.116301	1.22	0	0	0	0	0	2.14	0	0	0.31	0.61	0	7.03	2.45	0	0	0	0	0	0	0	0	0	0	0	0	0	0	0	0	6.42	0.92	0	0	0	57.49	0	0	0	0	0	0	0	0
LPSM2_12.5	4751	113.25	3	-0.213582	0.0438791	1.32	0	0	0.33	0	0	0.66	0	0.33	0	0.66	0	4.93	7.24	0	0	0	0	0	0	0.33	0	0.33	0	0	0	0	0	0	0	8.55	1.32	0	0	0	61.84	0	0	0	0	0	0	0	0
LPSM2_13.5	4781	106.5	3	-0.427688	-0.0542083	1.32	0	0	0	0	0.33	2.97	0	0.33	0	0.33	0	5.94	10.89	0	0	0	0.33	0	0	0.33	0	0	0	0	0	0	0	0	0	3.63	1.65	0	0	0	63.04	0	0	0	0	0	0	0	0
LPSM2_14.5	4813	98	8	-0.0806269	-0.0336932	0.33	0	0	0	0	0	0.65	0	0	0.65	0	0	0.65	3.59	0	0	0	0.33	0.33	0	0.65	0	0	0	0	0	0	0	0	0	43.79	8.82	0	0	0	35.95	0	0.33	0	0.33	0	0	0	0
LPSM2_15.5	4846	88	3	-0.343387	0.076778	0.33	0	0	0	0	0	1.99	0.33	0.33	0	1.32	0	3.64	6.95	0	0	0	0.33	0	0	0.33	0.33	0	0	0	0	0	0	0	0.99	2.98	0.66	0	0	0.33	67.55	0	0	0	0.33	0	0	0	0
LPSM2_16.5	4881	71.75	3	-0.309439	0.322938	0.99	0	0	0	0	1.32	1.99	0.66	0.66	0	1.66	0	2.65	4.3	0	0	0	0	0	0	0	0	0	0.66	0	0	0	0	0	0	7.62	9.93	0	0	0.33	61.59	0	0	0	0	0	0	0	0
LPSA1_0.5	1341	134.75	3	0.0804372	0.413312	0.33	0	0.66	0	0	0.66	1.66	0.33	0	0.33	3.32	0	2.33	25.58	0	0	0	0	0	0	0	0.66	2.33	0	0	0	0	0	5.65	0.66	4.65	18.6	0	0	0	25.25	0	0	0	0	0	0	0.33	0
LPSA1_1.5	1362	122	3	0.128878	0.404539	0.67	0	0	0	0	1.01	2.01	0.34	0	0.67	3.69	0	2.68	23.83	0	0	0.34	0.67	0	0	0	1.68	3.02	0	0	0	0	0	3.02	0.34	3.36	19.8	0	0	0	24.16	0	0	0	0	0	0	0.34	0
LPSA1_2.5	1382	110	3	0.225899	0.365877	0.66	0	0.33	0	0	0.33	1.32	0.33	0	1.32	2.63	0	1.32	23.68	0	0	0	0	0	0	0	0.33	1.32	0	0	0	0	0	6.58	0	2.96	12.5	0	0	0	33.22	0.66	0	0	0	0	0	0	0
LPSA1_3.5	1400	102.5	3	0.229986	0.392692	0.33	0	0.33	0	0	0.99	0.66	0	0.33	0.33	2.64	0	1.32	25.74	0	0	0	0.66	0	0	0	0.33	1.65	0	0	0	0	0	4.29	0	4.29	12.87	0	0	0.66	34.98	0.33	0.33	0	0	0	0	0	0
LPSA1_4.5	1422	91.5	3	0.124749	0.39368	0.67	0	0	0	0	1.67	2	0.33	0	0	2.67	0	2	25.67	0	0	0.33	0	0	0	0	0	2.33	0	0	0	0	0	6	0.33	5.33	11	0	0	1.67	32	1	0	0	0	0	0	0	0
LPSA1_5.5	1438	83.5	3	0.104304	0.426577	1	0	0.33	0	0	2	1	0	0	1	1	0	2	34.33	0	0	0	0	0	0	0	0.33	0.33	0	0	0	0	0	7	0	5	9	0	0	0	33.67	0	0	0	0	0	0	0	0
LPSA1_6.5	1453	77.5	3	0.243316	0.423024	0	0	1.01	0	0	1.01	1.68	0	0	0.67	2.68	0	3.69	31.21	0	0	0	0.34	0	0	0	0.34	0.67	0	0	0	0	0	6.38	0	5.37	8.72	0	0	0	34.23	0.67	0	0	0	0	0	0	0
LPSA1_7.5	1469	74	3	-0.0219093	0.427094	0.63	0	0.32	0	0	0.63	1.26	0	0	0	0.63	0	4.1	34.38	0	0.32	0	0	0	0	0	0	0.63	0	0	0	0	0	10.09	0	5.05	11.04	0	0	0.32	35.02	0	0	0	0	0	0	0	0
LPSA1_8.5	1485	68.25	3	0.140721	0.306101	0.67	0	0.33	0	0	0.33	1.33	0	0.67	1.33	1	0	5.67	23.67	0	0	0.33	0.33	0	0	0	0.67	2.67	0	0	0	0	0	8	0	7.67	16.67	0	0	0.33	28	0	0	0	0	0	0	0.33	0
LPSA1_9.5	1504	72.75	3	0.0391991	0.292389	1.33	0	0.33	0	0	1.33	2	0.33	0	0.67	0.33	0	4.67	29.33	0	0	0	0.33	0	0	0	0	0.33	0	0	0	0	0	9.33	0	5	13.33	0	0	0	28.33	0	0	0	0	0	0	0	0
LPSA1_10.5	1522	77.5	3	0.0706373	0.474349	0.33	0	0	0.33	0	1.67	1	0	0	0.33	3.68	0	3.68	21.07	0	0	0	0	0	0	0	1	2.68	0	0	0	0	0	2.34	0	8.7	12.04	0	0	1	28.09	0	0	0	0	0	0	0.33	0
LPSA1_11.5	1540	81.5	3	0.059821	0.249657	1	0	0	0	0	0.67	1	0	0.33	1	3.68	0	3.34	34.45	0	0	0	0	0	0	0	0	0.67	0	0	0	0	0	2.34	0	6.69	13.04	0	0	0	22.41	0.33	0	0	0.33	0	0	0	0
LPSA1_12.5	1559	86	8	0.0802434	0.50156	0	0	0	0	0	2.35	0.67	0	0.67	0.34	1.34	0	4.36	10.74	0	0	0	1.34	0	0	0	0	1.68	0	0	0	0	0	0	0.34	17.11	24.5	0	0	0.67	21.14	0	0	0	0.34	0	0	0	0
LPSA1_13.5	1577	88.5	8	0.151712	0.361411	0.67	0	0	0	0	0.67	1.67	0	0.33	0.67	5	0	2.33	12	0	0	0	0.33	0	0	0	0.33	1	0	0	0	0	0	2.67	0	14	25	0	0	2	21	0.33	0	0	0	0	0	0	0.33
LPSA1_14.5	1597	92	8	0.139712	0.348158	2.7	0	0.34	0.34	0.34	0.68	1.69	0	0.68	0.34	4.39	0	2.36	3.38	0	0	0	0.68	0	0	0	1.01	1.35	0	0	0	0	0	0	0	19.59	30.74	0	0	0.68	16.55	0.34	0	0	0.34	0	0	0	0
LPSA1_15.5	1615	93.25	8	0.0904757	0.278108	1.34	0	0	0	0	2.34	3.34	0.33	0.67	0.33	2.68	0	3.01	8.36	0	0.67	0	0	0	0	0	0	3.01	0.33	0	0	0	0	1.67	0	13.04	25.08	0	0	0	24.75	0	0	0	0	0	0	0	0
LPSA1_16.5	1633	94	8	0.24562	0.337307	0.95	0	0.63	0	0	1.59	1.9	0	0	0.32	2.54	0	4.44	8.57	0	0.32	0	0.63	0	0	0	0.95	3.49	0	0	0	0	0	0.95	0	15.87	21.59	0.63	0	0	19.68	0.63	0	0	0.32	0	0	0	0
LPSA1_17.5	1651	96	8	0.0782008	0.433138	1	0	0.33	0	0	1.33	3.32	0	0.33	0.66	3.65	0	1.99	6.64	0	0.33	0	1.33	0	0	0	0.33	3.65	0.33	0	0	0	0	0.33	0.33	11.96	20.93	0	0	1.33	27.24	0	0	0	0	0	0	0	0
LPSA1_18.5	1669	97	8	0.0258144	0.390388	1.03	0	0.34	0	0	2.06	2.06	0.34	0	0	3.78	0	3.44	4.81	0	0	0	0.69	0	0	0	0	2.41	0	0	0	0	0	0.69	0.34	17.53	24.74	0.34	0	2.06	18.21	1.03	0	0	0	0	0	0.34	0
LPSA1_19.5	1687	97.75	8	0.1794	0.455266	1.02	0	0	0	0.68	1.37	1.02	0	0.34	0.34	5.46	0	2.39	2.73	0	0	0	0.34	0	0	0	0.34	2.73	0	0	0	0	0	0	0	16.04	27.3	0.34	0	3.75	19.11	0.34	0	0	0	0	0	0	0
LPSA1_20.5	1704	101.75	8	0.0731184	0.319208	0.71	0	0.71	0	0	2.12	3.53	0	0.71	0.35	12.72	0	2.12	6.36	0	0	0	0	0	0	0	0.35	1.06	0	0	0	0	0	0	0.35	14.49	16.61	0.71	0	2.83	22.61	0	0	0	0	0	0	0	0
LPSA1_21.5	1722	110.25	8	0.203555	0.408338	0.69	0	0	0	0	2.06	2.06	0.34	0.34	1.03	10.31	0	2.75	4.47	0	0	0	0	0	0	0	0	7.56	0	0	0	0	0	0	0	13.75	20.62	2.41	0	3.09	16.84	0.34	0	0	0	0	0	0	0
LPSA1_22.5	1740	115	8	0.159282	0.223706	0.66	0	1.65	0	0	1.65	0.33	0	0.99	1.32	11.88	0	2.31	4.29	0	0.33	0	0	0	0	0	0	0.99	0	0	0	0	0	0	0.33	17.49	18.48	1.65	0	1.65	22.11	0	0	0	0	0	0	0	0.33
LPOT1_0.5	1134	256.75	3	0.348486	0.385901	0.65	0	0	0	0	2.28	1.3	0.65	1.95	0.65	0.98	0	1.95	7.49	0	0.65	0	0	0	1.63	0	0.33	2.28	1.63	0	0	0	0.33	13.03	0	3.26	15.31	0	0	0	38.76	0.65	0	1.3	0.33	0	0	2.61	0.65
LPOT1_1.5	1182	213.25	3	0.420911	0.442378	0	0	0	0	0	2.92	0.97	1.3	2.92	1.3	0.65	0	1.3	8.12	0	0.97	0	0	0	0	0	0.65	4.22	2.6	0	0	0	0.65	12.66	0	5.19	10.39	0	0	0	38.96	1.3	0	0.32	0.32	0	0	1.62	0.32
LPOT1_2.5	1222	176.75	3	0.285179	0.313014	0.33	0	0	0	0	2.94	0.33	0	1.31	0.33	2.29	0.98	3.27	8.17	0	0.33	0.33	0	0	0.65	0	0.33	2.29	0.65	0	0	0	0	10.46	0.33	3.27	13.73	0	0	0	45.75	0	0	0.98	0	0	0	1.63	1.31
LPOT1_3.5	1263	139.5	3	0.269744	0.35352	1.01	0	0.34	0	0	2.7	1.01	1.01	2.36	0.68	1.69	0	2.03	9.46	0	0.68	0	0	0	0.68	0	1.01	1.01	1.01	0	0	0	0	12.5	0	5.41	15.2	0	0	0	37.5	0	0	1.69	0	0	0	2.03	0
LPOT1_4.5	1319	86.25	3	0.356173	0.358254	0.67	0	0	0	0	2.34	0.67	1.67	0.33	0.33	1	0	1	6.02	0	0.33	0.33	0	0	0.33	0	0.33	1.34	2.01	0	0	0	0.67	10.03	0	5.69	11.04	0	0	0	48.49	1.34	0	1.34	0.67	0	0	0.33	0.67
LPOT1_5.5	1357	52.25	3	0.300871	0.506771	0	0	0.33	0	0	2.32	2.65	0.66	2.98	0	2.65	0	0.99	8.94	0	0	0	0	0.33	0.33	0	0.99	2.32	1.66	0	0	0	0.33	8.61	0	1.99	14.9	0	0	0	45.03	0	0	0.33	0	0	0	3.31	0.33
LPOT1_6.5	1374	66.5	3	0.2941	0.385386	0.33	0	0	0	0	1.99	1.66	0.66	2.99	1	1	0.33	1.33	12.29	0	1.33	0	0	0	0	0	1	1.99	1.33	0	0	0	0.33	6.31	0	2.99	14.29	0	0	0	39.87	0	0.33	0.66	0	0	0	1.66	0
LPOT1_7.5	1388	77.75	3	0.293177	0.441866	0	0	0	0	0	1.29	1.29	0	2.91	0	1.29	0	1.62	10.68	0	1.29	0.32	0	0	0.32	0	0.65	0.65	0.32	0	0	0	0	8.74	0	4.21	13.59	0	0	0	46.6	0	0	1.29	0	0	0	2.91	0.65
LPOT1_8.5	1401	85.5	3	0.319452	0.329944	0.3	0	0	0	0	3.64	0.91	0.91	2.73	0.3	1.21	0.91	1.82	6.97	0	0.61	0.3	0	0	0.91	0	0.91	2.42	1.21	0	0	0	0.3	10.3	0.3	4.55	10.3	0	0	0	45.76	0	0.3	1.21	0.61	0	0	0.61	0.91
LPOT1_9.5	1413	93.25	3	0.294892	0.301533	1.01	0	0.67	0	0	3.36	2.01	0.67	2.01	1.01	0.34	0	1.34	5.03	0	0.67	0.67	0.34	0	0.67	0	0.34	4.36	1.34	0	0	0	0	8.39	0.34	4.36	14.09	0	0	0	39.26	0.34	0.34	0.34	0	0	0	0.67	0.34
LPOT1_10.5	1427	101.25	3	0.404032	0.42234	0	0	0.99	0	0	1.32	1.65	0.66	3.3	0.99	0.66	0.66	1.65	9.57	0	0.33	0.33	0	0	0.99	0	0.66	2.97	1.32	0	0	0	0.99	7.59	0	1.32	12.21	0	0	0	39.93	0.99	0	2.31	0	0	0	0.99	0.66
LPOT1_11.5	1439	106.75	3	0.335544	0.375056	0.67	0	1	0	0	3.68	1.34	0.67	1	1	0.67	0	0.33	12.71	0	1.34	0	0	0	0.33	0	0	2.01	1.34	0	0	0	0	9.7	0	2.68	15.05	0	0.33	0	34.45	0.67	0	0	0	0	0	0.67	1
LPOT1_12.5	1451	111	3	0.428022	0.358488	0.34	0	0.34	0	0	3.73	1.02	2.03	5.76	0.34	1.02	0	0	5.42	0	1.36	1.02	0	0	0.34	0	1.02	1.69	0.68	0	0	0	0.34	5.76	0	2.03	16.95	0	0	0	38.31	0.68	0	1.36	1.02	0	0	0.68	0.34
LPOT1_13.5	1464	117.5	3	0.419481	0.334812	0	0	1.01	0	0	0.67	1.35	0.34	3.03	0.34	0	0.34	1.35	8.42	0	0.34	0.67	0	0	0.67	0	1.68	2.69	0	0	0	0	0.34	10.77	0	2.69	15.82	0	0	0	45.79	0	0	0.34	0	0	0	2.02	0.34
LPOT1_14.5	1476	122	3	0.391269	0.376591	0.34	0	1.37	0	0	1.37	0.69	1.03	1.37	1.37	0.69	0.34	0.69	7.56	0	1.03	0	0.34	0	0.34	0	1.37	2.75	0	0	0	0	0.69	7.9	0	5.84	18.21	0	0	0.34	36.08	1.37	0	0.34	0	0	0	1.72	0.34
LPOT1_15.5	1490	126	3	0.321629	0.385633	0.33	0	0	0	0	0.33	0.98	0.98	1.31	0	1.64	0	3.28	6.23	0	0.66	0	0	0	1.31	0	1.31	4.26	0.98	0	0	0	0	4.59	0	4.92	20.66	0	0	0	33.44	0.98	0.33	0	0	0	0	0.98	0.66
LPOT1_16.5	1588	213.5	3	0.208188	0.316062	1.32	0	0	0	0	1.99	0.66	1.32	3.31	0	1.66	0	0.99	8.61	0	0.66	0	0.33	0.33	0.99	0	0.33	2.98	0.99	0	0	0	0.33	5.96	0.99	6.29	9.93	0	0	0	42.38	0.99	0.66	0.66	0	0	0	0.66	0.99
LPOT1_17.5	1644	244.5	3	0.236329	0.400099	0.33	0	0.33	0.33	0	2.33	1.33	0	1	0.67	2.67	0.33	3.67	12	0	1.67	0	0	0	1.33	0	0.67	1.67	1	0	0	0	1.33	4.33	0.33	5.33	13.67	0	0	0	41.67	0	0	0	0	0	0	1	0.67
LPOT1_18.5	1691	254.5	3	0.321362	0.504388	0.33	0	0.33	0.33	0	3.01	0.33	0	3.01	1	0.67	0	1.67	7.36	0	0	0	0	0.33	1.67	0.33	0.33	1.67	2.34	0	0	0	0.67	8.7	0	4.35	13.04	0	0	0	46.49	1.34	0	0	0	0	0	1.34	0.33
LPOT1_19.5	1724	250.75	3	0.428942	0.385153	0.33	0	0.33	0	0	3	0.67	1	1.67	0.33	1.67	0.33	1	4	0	3.67	0.33	0	0	2.67	0	0.67	3	1.33	0	0	0.33	0	15.33	0	4	15.33	0	0	0	40.33	1	0	0.33	0	0	0	2.67	0
LPOT1_20.5	1756	237.25	3	0.33968	0.503941	0	0	0.34	0	0	0.68	1.01	2.03	0.68	0.34	1.01	0.34	0.68	7.09	0	0.34	0	0	0	1.69	0	1.35	3.04	1.01	0	0	0	0	15.88	0	8.11	15.2	0	0	0	44.59	0.34	0.34	0	0	0	0	1.35	0.34
LPOT1_21.5	1806	221.75	3	0.142985	0.358047	0.98	0	0	0	0	1.97	1.31	0.33	3.61	0	1.64	0	2.62	3.28	0	0.66	0	0	0	0.33	0.66	0.33	2.62	1.31	0	0	0	0	9.84	0.33	4.26	9.18	0	0	0	55.74	0.33	0.33	0.33	0	0	0	1.31	0.33
LPOT1_22.5	1883	158.25	3	0.31383	0.334457	0.65	0	0	0	0	2.94	0.65	0.65	1.63	1.31	4.25	0.33	0.65	6.21	0	0.33	0	0	0	1.31	0.33	0	2.94	1.63	0	0	0.33	0	15.69	0	4.9	14.05	0.33	0	0.33	43.46	0.33	0	0.33	0	0	0	0.98	0.65
LPOT1_23.5	1991	97.25	3	0.35158	0.426238	0	0	0.32	0	0	1.61	0.96	0.32	1.61	0.96	0.96	0	0.96	5.14	0	0.64	0	0	0	0	0	0	2.25	1.61	0	0	0	0	15.43	0.32	4.82	20.9	1.29	0	0	42.12	0.32	0	0.64	0	0	0	2.25	0.32
LPOT1_24.5			3	0.344505	0.366616	0.99	0	0	0	0	3.31	0.99	0.33	1.66	0.66	1.99	0	0.66	6.62	0	0.33	0	0	0	1.32	0.33	0.99	5.3	0.66	0	0	0	0.66	9.93	0	8.28	8.28	0	0	0	43.71	0.99	0	0	0.66	0	0	4.64	0.33
LPOT1_25.5			3	0.380636	0.429632	0	0	0	0	0	2.86	0.32	0.63	4.44	0	0.63	0	0.95	7.62	0	0	0	0	0	2.22	0	0.95	3.17	0.63	0	0	0.32	0.63	13.65	0	8.89	11.43	0	0	0	41.27	0.32	0	0.32	0.32	0	0	2.54	0
LPOT1_26.5			3	0.36124	0.380992	0.33	0	0	0	0	2.98	0.33	0	0.99	0.99	0.99	0	1.66	9.27	0	0.66	0.33	0	0	1.32	0	0.66	1.66	0.33	0	0	0	0.33	18.21	0	4.64	9.93	0	0	0	48.01	1.32	0.33	0.99	0	0	0	1.99	0.33
LPOT1_27.5			3	0.329698	0.450073	0.34	0	0	0	0	3.69	1.01	0	2.01	0.34	2.68	0	1.34	3.36	0	0.34	0	0.34	0	2.68	0	1.68	2.68	0.67	0	0	0	0	15.1	0	7.38	15.44	0	0	0	41.95	0	0	1.01	0	0	0	5.03	0
SA111_0.5			3	-0.727666	0.266975	0	0	0.34	0	0	0	3.38	0	0.68	0	20.27	0	9.8	21.28	0	0	0	0	0	0	1.35	0	0	0.34	0	0	0	0	0	2.7	0.34	0	0	0	0.34	28.38	0	0.34	0	0	0	0	27.7	0.68
SA111_1.5			3	-0.635469	-0.0316	1.29	0	0	0	0	0	2.59	0	0.65	0	15.21	0	6.8	32.36	0	0.32	0	0	0	0	0	0	0	0	0	0	0	0	0	1.29	0	0	0	0	0.32	29.13	0	0	0	0	0	0	4.85	0.32
SA111_2.5	7107	120	3	-0.555156	-0.0953154	0.33	0	0	0	0	0	1.99	0	1.33	0	12.96	0	9.3	26.25	0	0	0	0	0	0	1	0	0	0	0	0	0	0	0	1	0.66	0.33	0	0	0	33.22	0.33	1	0	0	0	0	6.31	0.66
SA111_3.5			3	-0.654587	-0.226545	0.99	0	0.33	0	0	0	1.64	0	0	0	8.88	0	8.88	29.93	0	0	0	0	0	0	0.33	0	0	0	0	0	0	0	0	2.63	0	0	0	0	0	39.47	0	0.33	0	0	0	0	4.28	0.33
SA111_4.5			3	-0.647627	-0.0363976	0.66	0	0	0	0	0	1.32	0	0	0	10.93	0	5.63	31.13	0	0.33	0	0	0	0	0	0	0	0	0	0	0	0	0	0.66	0	0	0	0	0.33	42.72	0.33	0	0	0	0	0	4.3	0.99
SA111_5.5	6834	101	3	-0.757659	-0.0226148	0.65	0	0	0	0	0	2.59	0	0	0	11.65	0	6.15	30.74	0	0	0	0	0	0	0.97	0	0	0	0	0	0	0	0	1.29	0	0	0	0	0.32	37.86	0	0.32	0	0	0	0	2.27	0.32
SA112_0.5	7025	124	2	-0.747716	-0.164551	0	0	0.33	0	0	0	0.65	0	0	0	7.19	0	35.29	10.13	0	0	0	0	0	0	2.94	0	0.33	0	0	0	0.65	0	0	0.33	0	0	0	0	0.33	12.75	0	1.31	0	0	0	0	4.25	1.63
SA112_1.5			2	-0.80432	-0.332066	0.63	0	0	0	0	0	0.32	0	0	0	3.79	0	41.96	2.84	0	0	0	0	0	0	1.89	0	0	0	0	0	1.26	0	0	0.95	0	0	0	0	0.32	5.05	0	0.63	0	0	0	0	4.42	1.89
SA112_2.5			2	-0.745139	-0.620427	0.33	0	0	0	0	0	0.98	0	0.33	0	0	0	45.28	0	0	0.33	0	0	0	0	2.93	0	0	0	0	0	0.98	0	0	0	0	0	0	0	0	0.98	0	0.33	0	0	0	0	0.65	0.65
SA112_3.5			2	-0.816397	-0.524759	0.32	0	0	0	0	0	1.61	0	0.32	0	0.32	0	60.65	0	0	0	0	0	0	0	1.94	0	0	0	0	0	0.65	0	0	0.32	0	0	0	0	0	1.61	0	2.58	0	0	0	0	1.29	0.32
SA112_4.5			2	-1.05695	-0.232098	0	0	0	0	0	0	3.57	0	0	0	0	0	67.53	0.32	0	0	0	0	0	0	4.22	0	0	0	0	0	0.32	0	0	0.65	0	0	0	0	0.32	1.62	0	0.65	0	0	0	0	2.6	0.32
SA113_0.25	10345	124	3	-0.652383	0.118391	0	0	0.33	0	0	0	5.33	0	0	0.67	11	0	9.33	23.67	0	0	0	0	0	0	0.33	0	0.33	0	0	0	0	0	0	1.33	0	0	0	0	0	32	0	0.67	0	0	0	0	2.33	1.67
SA113_0.75			3	-0.623613	0.229227	0	0	0	0	0	0	1.36	0.34	0.34	0.34	7.46	0	8.47	32.88	0	0	0	0	0	0	1.36	0	1.02	0	0	0	0	0	0	4.41	0	0	0	0	0	29.15	0	0	0	0	0	0	5.42	1.02
SA113_1.25			3	-0.400287	0.171484	0.33	0	0	0	0	0	3.33	0	0.67	0.33	11	0	9.33	34	0	0	0	0	0	0	0.67	0	0	0	0	0	0	0	0.33	4.33	0	1	0.33	0	2.33	24.67	0	0.33	0	0	0	0	4.67	1.33
SA113_1.75			3	-0.511099	-0.0196141	0.33	0	0	0	0	0	2.34	0	0	0	7.36	0	20.07	26.09	0	0	0	0	0	0	2.68	0	0.67	0	0	0	0.67	0	0	2.01	1.34	1.67	0	0	0.67	23.08	0	1	0	0	0	0	6.35	0.67
SA113_2.25			2	-0.518548	-0.0584732	1.35	0	0	0	0	0	1.68	0	0.67	0	8.08	0	35.35	17.85	0	0	0	0	0	0	7.41	0	0.67	0	0	0	0	0	0	1.35	1.01	1.01	0	0	0	12.79	0	1.35	0	0	0	0	4.71	0.67
SA113_2.75			2	-0.459524	-0.0712205	2.33	0	0	0	0	0	1	0	0.33	1.33	9.3	0	41.2	5.98	0	0	0	0	0	0	8.31	0	0.33	1	0	0	1.66	0	0	1.33	0.33	0.66	0	0	0.33	10.96	0	1	0	0	0	0	3.32	0.66
SA113_3.25			2	-0.489097	-0.347529	0.65	0.65	0	0	0	0	0.33	0	0.98	0	5.23	0	50.65	0.98	0	0	0	0	0	0	7.52	0	0.98	0.33	0	0	0.65	0	0	1.96	0	1.31	0	0	1.63	9.15	0	1.96	0	0.65	0	0	2.61	0.65
SA113_3.75			2	-0.525833	-0.225147	0.32	0	0.32	0	0	0.32	0.64	0	0	0	7.72	0	55.95	2.57	0	0	0	0	0	0	5.79	0	1.93	0	0	0	0.64	0	0	0.64	0	0.32	0	0	2.57	2.89	0	2.25	0	0.32	0	0	4.18	1.29
SA113_4.25			2	-0.690419	-0.432055	1.55	0	0.31	0	0	0	3.42	0	0.62	0	2.8	0	52.8	0.62	0	0	0	0	0	0	11.18	0	0.31	0	0	0	1.55	0	0	2.17	0.31	0	0	0	0.62	2.8	0	2.8	0	0.31	0	0	3.11	0.62
SA113_4.75			2	-0.758711	-0.497555	1.64	0	0	0	0	0	2.3	0	1.32	0	1.64	0	53.62	0	0	0	0	0	0	0	13.82	0	0	0	0	0	0.66	0	0	1.97	0	0	0	0	0.66	0.99	0	0.66	0	0	0	0	0.99	0.99
SA113_5.25			2	-0.726671	-0.397109	0.65	0	0	0	0	0	1.61	0	0.32	0	0.65	0	60.97	0.32	0	0	0	0	0	0	12.9	0	0	0	0	0	2.26	0	0	0.97	0	0	0	0	0.32	0.97	0	0.97	0	0	0	0	2.9	0.65
SA113_5.75			2	-0.706011	-0.432027	0.65	0	0	0	0	0	0.65	0	0.32	0	0.32	0	59.87	0	0	0	0	0	0	0	10.36	0	0	0	0	0	1.29	0	0	1.94	0.65	0.32	0	0	0.32	2.59	0	2.27	0	0	0	0	0.32	0
SA113_6.25			2	-0.815067	-0.428895	0	0	0	0	0	0	2.33	0	1	0	0.33	0	55.48	0	0	0	0	0	0	0	11.96	0	0	0	0	0	1.66	0	0	1.33	0.66	0	0	0	0.33	0	0	2.33	0	0.66	0	0	0	1
SA113_6.75			2	-0.891505	-0.218811	0	0	0	0	0	0	2.31	0	0	0	0.66	0	54.46	0	0	0	0	0	0	0	13.86	0	0	0	0	0	1.98	0	0	0.66	0	0	0	0	0.33	0.66	0	2.31	0	0	0	0	0	0
SA113_7.25			2	-1.08769	-0.467385	0	0	0	0	0	0	0.66	0	0	0	0.66	0	50.5	0	0	0	0	0	0	0	13.62	0	0	0	0	0	2.33	0	0	0.66	0.33	0	0	0	0	0.33	0	2.99	0	0	0	0	0.66	0
SA113_7.75			2	-1.08235	-0.469305	0	0	0	0	0	0	1	0	0	0	0	0	56.48	0	0	0	0	0	0	0	8.97	0	0	0	0	0	1.99	0	0	0.33	0	0	0	0	0	1.33	0	1.33	0	0	0	0	1	0
SA251_0.5	7164	120
SA251_2.5
SA251_4.5
SA251_6.5
SA251_8.5
SA251_10.5
SA251_12.5
SA251_14.5
SA251_18.5
SA251_22.5
SA251_26.5
SA252_0.5	6669	234.75	3	-0.675259	0.0355287	0.66	0	0	0	0	0.33	3.63	0	0	0	0.66	0	2.64	17.82	0	0	0	0.33	0	0	0	0	0	0	0	0	0	0	0	0.99	0	0	0	0	0.66	59.74	0	0.99	0	0	0	0	2.64	0
SA252_1.5	6765	143.25	3	-0.682648	-0.124002	0	0	0	0	0	0	1.98	0	0.33	0	0.99	0	3.96	20.79	0	0	0	0.33	0	0	0	0	0	0	0	0	0	0	0	0.33	0	0.99	0	0	0	39.27	0	0.33	0	0.33	0	0	0.66	0.99
SA252_2.5	6837	92.25	3	-0.739956	0.188749	0	0	0	0	0	0.34	1.35	0	0	0	3.37	0	2.69	45.45	0	0	0	0	0	0	0	0	0	0	0	0	0	0	0	0.67	0.67	0	1.35	0	0	38.05	0	0.34	0	0	0	0	2.02	2.02
SA252_3.5	6860	109.75	4	-0.679106	-0.0519485	0.33	0	0	0	0	0	2.28	0	0	0	1.95	0	3.26	64.82	0	0	0	0.33	0	0	0	0	0	0	0	0	0	0.33	0	0.98	0	0.33	0.33	0	0	19.22	0	0	0	0	0	0	0.98	0.65
SA252_4.5	6880	120.75	4	-0.623583	-0.0154556	0.33	0	0.33	0	0	0	5.35	0	0.33	0	3.34	0	7.36	61.2	0	0	0	0	0	0	0.33	0	0	0.33	0	0	0	0	0	2.34	0	0	1	0	0.33	9.03	0	0.33	0	0	0	0	3.01	3.68
SA252_5.5	6908	130.5	4	-0.942587	0.0854306	0	0	0	0	0	0	6.42	0	0	0	1.69	0	8.45	68.92	0	0	0	0	0	0	0	0	0	0	0	0	0	0	0	2.03	0	0	0.34	0	0	7.09	0	0.34	0	0	0	0	2.7	5.41
SA252_6.5	6928	135	4	-0.738779	-0.0756756	2.32	0	0	0	0	0	15.89	0	0.33	0	1.99	0	6.29	50.66	0	0	0	0.66	0	0	0	0	0	0	0	0	0.33	0	0	2.32	0	0.66	0	0	1.32	6.62	0	0.33	0	0	0	0	7.28	5.96
SA252_7.5	6949	138.25	4	-0.986264	0.0226718	0	0	0	0	0	0	8.33	0	0	0	0.67	0	5.67	71.67	0	0	0	0	0	0	0.33	0	0	0	0	0	0	0	0	1	0	0	0	0	0	4.67	0	0.33	0	0	0	0	3	1.67
SA252_8.5	6973	137.5	4	-1.08975	0.163561	0.34	0	0	0	0	0	10.74	0	0	0	0	0	3.69	75.5	0	0	0	0	0	0.34	0	0	0	0	0	0	0	0	0	0	0	0	0	0	0.34	1.01	0	0	0	0	0	0	3.36	4.36
SA252_9.5	6996	132	4	-0.975809	-0.0201706	0	0	0	0	0	0	24.42	0	0.33	0	0	0	6.93	55.45	0	0	0	0	0	0	0	0	0	0	0	0	0	0.33	0	0.99	0	0.33	0	0	0	2.31	0	0.33	0	0	0	0	3.3	7.59
SA252_10.5	7019	120.5	4	-0.826291	0.224291	0.32	0	0	0	0	0.32	12.14	0	0	0.32	0	0	2.56	66.45	0	0	0	0	0	0	0	0	0	0	0	0	0	0	0	0	0	0	0	0	0.32	0.96	0	0.32	0	0	0	0	1.28	1.92
SA252_11.5	7043	104.25	4	-0.684227	0.212996	0.33	0	0	0	0	0.33	8.5	0	0	0	0.33	0	1.63	72.88	0	0	0.33	0	0	0	0	0	0	0	0	0	0	0.33	0	0.65	0	0	0.33	0	0	2.29	0	0	0	0	0	0	0.98	2.94
SA252_12.5	7062	89.5	4	-1.16073	0.0987647	0	0	0	0	0	0	12.08	0	0	0	0	0	2.01	71.14	0	0	0	0	0	0	0	0	0	0	0	0	1.01	0	0	0	0	0.34	0	0	0	1.34	0	0	0	0	0	0	0.34	2.01
SA252_13.5	7072	84.75	4	-0.80055	-0.0345699	0.99	0	0	0	0	0	18.09	0	0	0	0.33	0	5.92	45.72	0	0	0	0	0	0	0	0	0	0	0	0	0.99	0	0	0.33	0	0.33	0	0	0	1.32	0	0.99	0	0	0	0	1.32	14.47
SA252_14.5	7080	79.75	5	-0.78277	-0.114517	0.32	0	0	0	0	0	14.29	0	0.32	0	0	0	10.71	22.08	0	0	0	0.32	0	0	0	0	0	0	0	0	0.32	0	0	0.32	0	1.3	0	0	0	1.95	0	0.97	0	0	0	0	0.65	24.68
SA252_15.5	7101	97.5	5	-0.701654	-0.283394	0.97	0	0.32	0	0	0	11.61	0	0.32	0	1.29	0	9.03	13.87	0	0	0.32	0	0	0	0.32	0	0	0	0	0	0.65	0	0	1.29	0	0.32	0	0	0	0.97	0	1.29	0	0	0	0	0.97	25.81
SA252_16.5	7130	111.5	5	-1.06557	0.0448886	0	0	0	0	0	0.32	12.78	0	0	0	0	0	6.39	4.15	0	0	0	0	0	0	0.32	0	0	0	0	0	0	0	0	0.32	0	0	0	0	0	0.96	0	1.28	0	0	0	0	1.92	13.74
SA252_17.5	7152	112.75	5	-0.899946	-0.181109	0.33	0	0	0	0	0	12.91	0	0.33	0	0.33	0	7.95	3.64	0	0	0	0	0	0	0	0	0	0	0	0	0	0	0	0.66	0	0.33	0	0	0	1.32	0	0	0	0	0	0	1.32	29.47
SA252_18.5	7174	111.5	5	-1.02177	-0.227174	0.3	0	0	0	0	0	16.92	0	0	0	0	0	3.93	2.72	0	0	0	0.3	0	0	0	0	0	0	0	0	0	0	0	0	0	0.3	0	0	0	0.91	0	1.81	0	0	0	0	0.3	25.68
SA252_19.5	7200	104	5	-1.15589	-0.140862	0	0	0	0	0	0	26.67	0	0	0	0	0	4.33	6.33	0	0	0	0	0	0	0.33	0	0	0	0	0	0.67	0	0	0.33	0	0	0	0	0	0.33	0	0.67	0	0	0	0	1	37.33
SA252_20.5	7228	83.75	5	-1.0025	-0.06262	0.65	0	0	0	0	0.32	32.58	0.32	0	0	0	0	13.87	6.77	0	0	0	0	0	0	0	0	0	0	0	0	0	0	0.32	0.97	0	0	0	0	0	0	0	1.29	0	0	0	0	1.29	34.19
SA252_21.5	7353	185.5	6	-1.12608	0.110735	0	0	0	0	0	0	5.9	0	0	0.31	0	0	4.04	3.42	0	0.31	0	0	0	0	0	0	0	0	0	0	0	0	0	0	0	0	0	0	0	0	0	0.31	0	0	0	0	0	6.52
SA252_22.5	7432	257.25	5	-0.973843	-0.192227	0.33	0	0	0	0	0	28.99	0	0	0	0	0	4.23	8.14	0	0	0	0	0	0	0.33	0	0	0	0	0	0.33	0	0	0.98	0	0.33	0	0	0	0.33	0	0.33	0	0	0	0	0.65	8.14
SA252_23.5	7481	290.5	5	-1.06533	-0.00408467	0	0	0	0	0	0	14.15	0.32	0	0	0.32	0	3.22	10.61	0	0	0.32	0	0	0	0	0	0	0	0	0	0	0	0	1.29	0	0.32	0	0	0	0	0	0.64	0	0	0	0	0.32	16.72
SA252_24.5	7537	301.25	6	-1.27734	-0.109004	0	0	0	0	0	0	2.85	0	0	0	0	0	1.42	2.85	0	0	0	0	0	0	0.57	0	0	0	0	0	0.28	0	0	0.85	0	0	0	0	0	0	0	0	0	0	0	0	0	7.69
SA252_25.5	7589	314	6	-1.09169	-0.150862	0	0	0	0	0	0	4.63	0	0.31	0	0	0	1.85	0.62	0	0	0	0	0	0	0.31	0	0	0	0	0	0	0	0	0	0.31	0	0	0	0	0.31	0	0.31	0	0	0	0	0	2.47
SA252_26.5	7650	273.25	6	-1.32894	-0.0165124	0	0	0	0	0	0	3.13	0	0	0	0	0	3.13	1.25	0	0	0	0	0	0	0	0	0	0	0	0	0	0	0	0	0	0	0	0	0	0	0	0.63	0	0	0	0	0.63	3.13
SA252_27.5	7729	203.5	5	-1.05696	-0.205297	0.31	0	0	0	0	0	41.36	0	0	0	0	0	8.33	15.12	0	0	0	0	0	0	0	0	0	0	0	0	0	0	0	0.62	0	0	0.31	0	0	0	0	0.31	0	0	0	0	0.93	12.35
SA252_28.5	8080	372	5	-0.914326	0.494884	0	0	0	0	0	0	45.48	0	0	0	0	0	2.9	31.29	0	0	0	0	0.32	0	0	0	0	0.97	0	0	0	0	0.32	0.32	0	0	0.32	0	0.32	0	0	0.32	0	0	0	0	4.52	48.39
SA252_29.5	8152	371.5	5	-1.10627	-0.136433	0.33	0	0	0	0	0	16.23	0	0	0	0	0	6.62	30.79	0	0	0	0	0	0	0	0	0	0	0	0	0	0	0	0.66	0	0	0	0	0	0	0	1.32	0	0	0	0	0.33	25.83
SA252_30.5	8198	353.25	5	-1.33636	0.0229493	0	0	0	0	0	0	16.77	0.32	0	0	0	0	7.1	16.77	0	0	0	0	0	0	0	0	0	0	0	0	0	0	0	0	0	0	0	0	0	0	0	1.29	0	0	0	0	0	27.42
SA252_31.5	8661	259.5	5	-0.842617	0.101716	0	0	0.33	0	0	0	26.32	0.33	0	0.33	0	0	17.43	7.89	0	0.33	0	0	0	0	0	0	0	0	0	0	0	0	0	0.33	0	0	0	0	0	1.32	0	2.96	0	0	0	0	0	35.53
SA252_32.5	8800	389.5	5	-0.647214	0.286698	0	0	0	0	0	1.05	22.46	0	0	0.35	0	0	17.54	15.79	0	0	0	0	0	0	0.35	0	0	0	0	0	0	0	0	0.7	0	0.7	0	0	0	9.12	0	1.4	0	0	0	0	0	22.46
SA252_33.5	8888	467	5	-0.593729	0.355858	0	0	0	0	0	1.64	11.8	1.31	0	0	0	0	12.46	22.62	0	0	0	0	0	0	0	0	0.98	0	0	0	0	0	0	0	0	1.31	0	0	0	21.31	0	2.3	0	0	0	0	0.66	13.77
SA252_34.5	8958	518.75	5	-0.380598	0.225434	0.35	0	0	1.04	0.35	2.08	18.34	2.08	0	0.69	0.35	0	7.27	14.88	0	0	0	0	0	0	0	0	0.35	0	0	0	0.35	0	0	2.08	0	2.08	0.35	0	0	15.92	0	1.38	0	0	0	0	0.35	24.57
SA252_35.5	9036	552	5	-0.48212	0.402548	0	0	0	0.65	0.33	2.61	11.76	0	0	0	0	0	11.11	11.11	0	0	0	0	0	0	0.33	0	1.96	0	0	0	0.33	0	0.33	0.65	0.65	1.31	0	0	0	24.84	0	0.98	0	0	0	0	0	11.76
SA252_36.5	9115	561.25	5	-0.222003	0.35098	0.35	0	0	0.35	1.04	2.42	10.73	0.69	0	0.69	0	0	3.81	9.34	0	0	0	0	0	0	0	0	4.15	0	0	0	0.35	0	0	0.35	0.35	2.42	0.35	0	0	38.75	0	0.69	0	0	0	0	0	11.42
SA252_37.5	9192	550.75	3	-0.259247	0.552716	0	0	0	0.66	0.66	4.92	3.28	0.66	0	0.33	0	0	2.62	11.8	0	0	0	0	0	0	0.33	0	0.98	0	0	0	0	0	0	0.33	0.66	3.61	0	0	0	55.08	0	0	0	0	0	0	0	3.61
SA252_38.5	9289	517.75	3	-0.0487519	0.506768	0	0	0	0.34	0	5.72	4.38	1.35	0	1.68	0	0	1.68	19.53	0	0	0	0	0	0	0	0	1.01	0	0	0	0	0	0	0.67	0.34	6.4	0.67	0.34	0	33.33	0	0.34	0	0	0	0	0.34	3.7
SA252_39.5	9414	454.25	3	-0.0415353	0.567518	0	0	0	0.34	0	4.11	1.71	1.37	0	0.68	0	0	1.71	10.27	0	0	0	0	0	0	0	0	2.05	0	0	0	0	0	0	0	0.34	5.48	1.03	0	0	58.56	0	0.34	0	0	0	0	0	2.4
SA252_40.5	9566	327.5	3	-0.0916548	0.627788	0	0	0	0.34	0	4.76	1.02	1.36	0	0.34	0	0	0.68	10.88	0	0	0	0	0	0	0	0	4.42	0	0	0	0	0	0	0.68	1.02	5.1	0	0	0	56.8	0	0	0	0	0	0	0	3.4
SA252_41.5	9734	180.5	3	0.0273549	0.512557	0	0	0	0.36	1.08	5.02	3.23	0.36	0	1.43	0	0	1.43	10.04	0	0	0	0	0	0	0	0	4.3	0	0	0	0.72	0	0.36	1.08	1.43	5.02	0.72	0	0	48.75	0	0.36	0	0	0	0	0	1.79
SA252_42.5			3	0.158667	0.564041	0	0	0.67	0	0	5.7	1.01	1.34	0	1.34	0	0	0.34	11.74	0	0	0	0	0	0	0	0	2.01	0.34	0	0	0	0	0.34	0.34	1.34	11.07	2.35	0	0	40.27	0	0	0	0	0	0	2.01	3.69
SA255_0.5	8198	353.25	5	-0.807176	0.283063	0	0	0	0	0	0.33	17.88	0.66	0	0.33	0	0	10.6	42.72	0	0	0	0	0	0	0	0	0	0	0	0	0	0	0	0.33	0	0	0	0	0	0.99	0	1.32	0	0	0	0	0.99	39.4
SA255_1.5	8661	259.5	5	-0.718654	0.267108	0	0	0	0	0	0	14.06	0.96	0	0.32	0	0	22.36	29.71	0	0	0.64	0	0	0	0.96	0	0	0.32	0	0	0	0	0	0.64	0	0	0	0	0	2.24	0	10.54	0	0	0	0	0	115.65
SA255_2.5	8800	389.5	5	-0.98087	0.0602904	0	0	0	0	0	0.33	5.98	0.66	0	0	0	0	17.28	16.61	0	0	0	0	0	0	4.98	0	0	0	0	0	0.33	0	0	1	0	0	0	0	0	1	0	7.97	0	0	0	0	0	55.15
SA255_3.5	8888	467	5	-0.831233	0.141247	0	0	0	0	0	0	8.55	0.66	0	0	0	0	25.33	16.45	0	0	0.33	0	0	0.33	1.64	0	0	0.66	0	0	0.33	0	0	0.66	0	0	0	0	0.33	0.99	0	4.61	0	0	0	0	0	35.86
SA255_4.5	8958	518.75	5	-0.623074	0.156671	0.32	0	0	0	0	0.95	11.99	1.26	0	0.63	0	0	19.56	33.75	0	0.32	0.32	0	0	0	1.58	0	0	0.32	0	0	0.95	0	0	0	0	0.32	0	0	0.32	2.84	0	4.42	0	0	0	0	0	63.72
SA255_5.5	9036	552	5	-0.573058	0.375763	0	0	0	0	0	0.99	11.59	1.99	0	0.66	0	0	17.55	20.2	0	0	0	0	0	0	1.32	0	0	0.66	0	0	0	0	0	0.66	0	0	0	0	0	9.6	0	2.98	0	0	0	0	0	38.41
SA255_6.5	9115	561.25	5	-0.306289	0.59792	0	0.34	0	0	1.03	6.16	5.82	1.03	0	2.4	0	0	6.85	34.93	0	0	0.34	0	0	0	0.34	0	3.08	0.68	0	0	0	0	0	0.68	0.68	0	0	0	2.74	19.18	0	2.05	0	0	0	0	0	14.04
SA255_7.5	9192	550.75	5	-0.385866	0.447851	0	0	0.33	0	0	5.23	8.5	3.27	0	0.33	0	0	10.13	23.86	0	0	0	0	0.33	0	0.33	0	1.96	0.65	0	0	0	0	0	0.65	0	0.65	0	0	0.98	20.92	0	0.65	0	0	0	0	0	14.71
SA255_8.5	9289	517.75	5	-0.0366121	0.623703	0.32	0	0	0.97	0.65	9.39	1.62	2.27	0	0.97	0.32	0	2.91	27.83	0	0	0	0	0	0	0	0	3.24	1.62	0	0	0	0.32	0	1.62	0	0.32	0	0.32	1.94	25.89	0	0	0	0	0	0	0	2.91
SA255_9.5	9414	454.25	3	-0.0257015	0.807067	0	0	0	0	2.38	12.93	0	2.04	0	2.38	0	0	0	17.69	0	0	0	0	0	0	0	0	4.76	0.34	0	0	0	0	0	1.36	0	3.74	0	0	1.36	40.82	0	0	0	0	0	0	0	2.38
SA255_10.5	9566	327.5	3	-0.00822995	0.687449	0	0	0	1.04	0.69	8.3	0.35	0.69	0	1.38	0	0	1.73	12.46	0	0	0	0	0	0	0	0	4.5	0.35	0	0	0	0	0	0.35	0.35	1.38	0	0	0	54.33	0	0	0	0	0	0	0	4.84
SA255_11.5	9734	180.5	3	-0.0191135	0.671369	0	0	0.34	0.67	1.35	12.79	1.35	0.34	0	2.36	0	0	2.36	16.5	0	0	0	0	0	0	0	0	6.4	0.34	0	0	0	0	0	2.36	0.67	1.68	0	0	0.67	38.05	0	0.34	0	0	0	0	0	4.71
SA255_12.5	12624	67.5	3	0.139701	0.659856	0	0	0.35	1.38	0.35	6.57	0.35	1.38	0	2.08	0	0	1.04	14.53	0	0	0	0	0	0	0	0	3.11	1.38	0	0	0	0	0.69	0.69	1.38	0.69	0	0	1.38	48.79	0	0	0	0	0	0	0	2.77
SA255_13.5	12645	72.5	3	0.187622	0.632561	0	0	0	0	0.34	5.37	0.67	1.34	0	1.01	0	0	1.68	25.84	0.34	0	0	0	0	0	0	0	1.68	0.34	0	0	0	0.34	1.34	0.34	0	2.35	0	0	3.69	39.6	0.34	0	0	0.34	0	0	0	3.02
SA255_14.5	12665	78.5	3	0.139216	0.675802	0	0	0	0.35	1.4	4.9	1.05	0.35	0	1.4	0	0	0.7	29.72	0	0	0	0	0	0	0	0	2.8	1.4	0	0	0	0	0.35	0	2.45	0	0	1.4	0.35	38.11	0	0.35	0	0.35	0	0	0	2.45
SA255_15.5	12685	83.75	3	0.0935109	0.623353	0.67	0	0.34	0.67	0.34	11.11	1.35	0.67	0	1.01	0	0	0.34	18.18	0	0	0	0	0.34	0.34	0	0	5.39	2.36	0	0	0	0.34	0.34	1.01	0.67	2.36	0	0	2.36	41.08	0	0	0	0	0	0	0	2.36
SA255_16.5	12705	88.5	3	0.177655	0.663994	0	0	0	0	0.34	2.03	1.01	0.68	0	0.68	0	0	0.68	22.3	0	0	0	0	0	0	0	0	2.03	2.03	0	0	0	0	2.7	0.34	1.01	1.69	0	0.34	0.34	39.53	0	0	0	0	0	0	0	2.36
SA255_17.5	12724	91	3	0.170618	0.651431	0	0	0	0	0.69	3.46	1.38	0.35	0	1.04	0	0	0.69	21.11	0	0	0.35	0	0	0	0	0.35	0.69	0.69	0	0	0	0.35	1.04	0.69	0	3.11	0	0	1.04	47.4	0	0	0.35	0	0	0	0	1.38
SA255_18.5	12745	95	3	0.284534	0.656598	0	0	0	0.67	0.67	1.34	0.34	0.67	0	0.67	0	0	0.67	19.13	0	0	0	0	0	0	0	0	2.01	0	0	0	0	0.34	5.03	0	0.34	1.68	0	1.01	0	58.39	0	0	0	0	0	0	0	1.01
SA255_19.5	12765	96.5	3	0.0997278	0.725842	0	0	0.34	0.67	0	4.71	0.34	1.01	0	1.35	0	0	0.34	25.25	0	0	0	0	0	0.34	0	0	1.68	0.67	0	0	0	0	2.36	0.34	1.68	1.35	0	0	1.01	49.83	0	0	0	0	0	0	0	1.01
SA255_20.5	12785	99	3	0.0988331	0.582576	0.34	0	0	1.35	0	4.05	1.01	0.68	0	1.01	0	0	0	31.42	0	0	0.68	0	0.34	0	0	0	1.01	1.01	0	0	0	0	1.69	1.01	0.34	2.03	0	0	0	42.23	0	0	0	0	0	0	0	0.68
SA255_21.5	12805	99.25	3	0.240271	0.597799	0	0	0.34	1.35	0	3.72	0	0.68	0	1.69	0.68	0	0.68	16.55	0	0	0	0	0	0	0	0	3.04	0.68	0	0	0	0	1.01	1.01	0.68	2.03	0	0	0	56.42	0.34	0	0	0	0	0	0	0
SA255_22.5	12825	99.75	3	0.275416	0.637656	0	0	0.34	0	0	3.36	1.34	1.01	0	0.34	0	0	0	13.42	0	0	0.67	0	0	0	0	0.34	1.68	1.01	0	0	0	0	0.67	0	0	2.35	0	0	0	64.43	0	0	0	0	0	0	0	1.34
SA255_23.5	12844	100.25	3	0.274924	0.753876	0	0	0.33	0	1.33	5.98	1	2.66	0	1.33	0	0	0	19.6	0	0	0.66	0	0	0	0	0	2.33	1.33	0	0	0	0	1.99	0.33	1.33	2.33	0	0.33	0	43.52	0	0	0	0	0	0	0	1
SA255_24.5	12863	101.25	3	0.100928	0.712793	0	0.33	0	0	2.65	3.64	1.99	2.32	0	1.32	0	0	0.66	19.21	0	0	0.99	0	0	0	0	0.66	1.32	1.32	0	0	0	0	1.32	1.66	1.32	2.98	0	0	2.32	38.08	0	0	0	0	0	0	0	2.98
SA255_25.5	12884	101.5	3	0.200335	0.719571	0	0	0.69	0	1.03	4.81	2.06	1.03	0	1.72	0	0	0	27.49	0	0	0.34	0	0	0	0	0	4.47	0.34	0	0	0	0	1.37	1.03	1.03	1.37	0	0	0.34	34.02	0	0	0	0	0	0	0	1.72
SA255_26.5	12916	102.5	3	0.0350222	0.775808	0	0	0	0	1	2.33	0.66	1.33	0	1.33	0	0	0.33	28.57	0	0	0.33	0	0	0	0	0	2.66	2.33	0	0	0	0	0.33	1.33	0	1.66	0	0	2.66	34.88	0	0	0	0	0	0	0	1
SA255_27.5	12941	106.25	3	0.138071	0.756347	0	0	0	0.33	0	5.33	1.67	1.33	0	1	0	0	0	34	0	0.33	0.67	0	0	0	0	0	2	0	0	0	0	0	2	1.67	3.33	1	0	0	1.67	27	0	0	0	0	0	0	0	1
SA255_28.5	12965	109	3	0.291998	0.767475	0	0.34	0	0	1.01	7.38	0.67	0.34	0	1.01	0	0	0.67	34.23	0	0	0	0	0	0	0	0.34	1.68	0	0	0	0	0	3.02	0.34	0	1.01	0	0	2.01	19.13	1.01	0	0	0	0	0	0	1.01
SA255_29.5	12989	110.25	3	0.237552	0.698517	0	0	0.66	0	0.66	3.99	2.66	3.32	0	1.33	0.33	0	0.33	25.58	0	0	0	0	0	0	0	0	4.32	0	0	0	0	0	0.33	0.33	1.66	0.66	0	1.66	1	29.9	0	0	0	0	0	0	0	1.33
SA255_30.5	13012	112.25	3	0.255546	0.73121	0	0	0.34	0.67	0.34	6.71	0	1.01	0	0.34	0	0	1.01	21.81	0	0	0	0	0	0	0	0.34	7.05	0	0	0	0	0	6.38	1.34	0.34	5.03	0	0	2.68	26.51	0	0	0	0	0	0	0	0.34
SA255_31.5	13037	112.25	3	0.362742	0.511811	0.33	0.33	0	0	0.33	5.33	2	0	0	0.67	0.33	0	0.33	22.33	0	0	0	0	0.33	0	0	0	2	0.33	0	0	0	0	1.67	1.33	0.67	3	0.33	3	0.67	35	0.67	0	0	0	0	0	0	0
SA255_32.5	13062	112	3	0.355206	0.692185	0	0	0.34	0	1.37	5.5	2.06	0.69	0	1.37	0.34	0	1.03	16.15	0	0	0	0	0	0	0	0	4.81	0	0	0	0	0	4.12	0.34	0	2.06	0	0.34	3.78	32.65	0.34	0	0	0.34	0	0	0	1.03
SA255_33.5	13086	109.25	3	0.492899	0.62962	0	0.68	0.34	0	0.34	8.87	1.71	1.37	0	1.71	0	0	0	14.68	0	0	0.68	0	0	0	0	0.34	7.17	0	0	0	0	0	3.07	0	1.71	3.41	0	0.34	1.37	30.72	0	0	0	0.68	0	0	0	0
SA255_34.5	13110	105.75	3	0.181728	0.801738	0	0	0	0	1.01	8.75	2.02	0.34	0	2.02	0	0	0.67	19.53	0	0.34	0	0	0	0	0	0	3.7	0.34	0	0	0	0	3.37	1.01	0	1.68	0	0.34	3.03	25.93	0	0	0	0.34	0	0	0	1.01
SA255_35.5	13133	103.25	3	0.312457	0.554682	0	0.34	0.34	0	0.67	3.37	1.35	0.67	0	0.67	0	0	0.67	24.24	0	0	0	0	0	0	0	0	5.39	0	0	0	0	0	3.03	1.68	0.67	2.02	0	3.37	0.34	36.7	0.34	0	0	0	0	0	0	1.01
SA255_36.5	13156	100	3	0.349898	0.698683	0	0	0.34	0	0.34	4.07	0.34	0	0	1.36	0	0	0	21.36	0	0	0.34	0	0	0	0	0	6.44	0.68	0	0	0	0	6.1	0.34	1.02	1.02	0	0	1.02	32.54	0.34	0	0	0	0	0	0	0.34
SA255_37.5	13178	95.5	3	0.431393	0.562728	0	0.66	0	0	0.33	3.97	1.99	0.33	0	1.32	0.33	0	0.66	19.54	0	0	0.33	0	0	0	0	0	5.96	0	0	0	0	0	4.3	1.32	0	3.31	0	0.99	0	34.77	0.66	0	0	0	0	0	0	0.66
SA255_38.5	13199	91.25	3	0.198721	0.767196	0	0	0	0	2.09	7.32	1.05	0.35	0	2.44	0	0	0.35	20.21	0	0	0	0	0	0	0	0	2.79	0.35	0	0	0	0	5.57	0.7	0	3.83	0	0	3.48	35.54	0	0	0	0	0	0	0	1.05
SA255_39.5	13223	94.5	3	0.402672	0.578238	0	0	0	0	0.34	4.41	0.68	1.02	0	1.02	0.34	0	1.02	22.03	0	0	0	0	0	0	0	0	3.39	0	0	0	0	0	3.73	0.34	0.34	3.05	0	1.69	0	33.22	0.68	0	0	0	0	0	0	0.68
SA255_40.5			3	0.278126	0.59835	0	0	1.03	0	0.34	5.17	2.76	0	0	2.07	0	0	0.69	17.93	0	0	0.69	0	0	0	0	0	6.21	0.34	0	0	0	0	2.07	0.34	0	2.41	0	0	2.76	28.62	0.69	0.34	0	0	0	0	0	2.07
SA27_0.5	6130	138.5	3	-0.534803	-0.266489	0.33	0	0.66	0	0	0	1.65	0	0.99	0	35.64	0	2.31	7.59	0	0.33	0	0	0	0	0.33	0	0	0	0	0	0	0	0	0.99	0	0	0	0	0	35.31	0	0.33	0	0	0	0	10.56	16.5
SA27_1.5	6166	127.75	3	-0.569252	-0.0807123	0	0	0	0	0	0	1.25	0	0.94	0	30	0	0.94	13.75	0	0.31	0	0.63	0	0	0	0	0.31	0	0	0	0	0	0	2.19	0	0	0	0	0	37.19	0	0	0	0	0	0	2.19	9.06
SA27_2.5	6206	129.5	7	-0.880541	-0.15573	0	0	0	0	0	0	71	0	0	0	6.67	0	0.67	1.67	0	0	0	0.33	0.33	0	0	0	0	0	0	0	0	0	0	0.33	0	0	0	0	0	17.33	0	0	0	0	0	0	0.33	1.33
SA27_3.5	6250	131.75	3	-0.502118	-0.0739034	0.57	0	0	0	0	0	6.61	0	1.15	0.29	8.05	0	2.01	11.49	0	0	0	0.57	0.29	0	0	0	0	0.29	0	0	0	0	0	0.86	0	0.29	0	0	0	54.31	0	0.29	0	0	0	0	0.57	28.45
SA27_4.5	6290	133	3	-0.767645	0.0405108	0	0	0	0	0	0	6.8	0	0.32	0	19.42	0	3.56	7.12	0	0	0	0.97	0	0	0	0	0	0	0	0	0	0	0	0.97	0	0.32	0	0	0	49.84	0	0	0	0	0	0	0.32	15.53
SA27_5.5	6333	132	3	-0.787997	-0.129686	2.3	0	0	0	0	0	7.24	0.33	0	0	0.99	0	2.96	6.58	0	0	0	0.33	0	0	0	0	0	0	0	0	0	0	0	0.66	0	0	0	0	0	68.09	0	0	0	0	0	0	0.66	15.79
SA27_6.5	6375	133	7	-0.962125	-0.25366	0	0	0	0	0	0	75.33	0	0.66	0	0	0	0.99	1.32	0	0	0	0	0	0	0	0	0	0	0	0	0	0	0	0.33	0	0	0	0	0	19.41	0	0	0	0	0	0	0	4.93
SA27_7.5	6411	133.5	3	-0.890426	-0.107835	0.33	0	0	0	0	0	31.13	0	0	0	0	0	3.97	4.64	0	0	0	0.33	0	0	0	0	0	0	0	0	0.33	0	0	0.33	0	0	0	0	0.33	49.01	0	0	0	0	0	0	0	22.19
SA27_8.5	6446	137	3	-0.774576	-0.104718	2.32	0	0	0	0	0	9.27	0	0	0.33	0	0	6.62	7.62	0	0	0	0.33	0	0	0	0	0	0	0	0	0	0	0	0.33	0	0	0	0	0	57.28	0	0	0	0	0	0	0.33	44.04
SA27_9.5	6473	155.25	3	-0.762004	-0.114118	1.32	0	0	0	0	0	39.93	0	0	0.33	0.33	0	5.61	1.65	0	0	0	0.99	0	0	0.33	0	0	0	0	0	0	0	0	0.33	0	0	0	0	0.33	38.61	0	0	0	0	0	0	0	13.86
SA27_10.5	6510	175.5	7	-0.973066	-0.334858	0.66	0	0	0	0	0	67.43	0	0	0	0	0	12.5	1.32	0	0	0	0	0	0	0	0	0	0	0	0	0	0	0	0	0	0	0	0	0	9.21	0	0	0	0	0	0	0	7.57
SA28_0.5	6176	107	3	-0.430535	0.31467	0.33	0	0	0	0	0.33	4.3	0	1.99	0.33	23.84	0	3.31	27.48	0	0	0	0	0	0	0	0.33	0	0.66	0	0	0	0	0	1.66	0	0	0	0	0	28.15	0	0	0.99	0	0	0	1.66	19.87
SA28_1.5	6205	83.75	3	-0.601009	-0.1543	0.33	0	0	0	0	0	4.62	0	3.3	0	30.03	0	4.29	17.49	0	0	0	0.99	0.33	0	0	0.33	0	0	0	0	0	0	0	0.99	0	0	0	0	0	30.36	0	0	0	0	0	0	0.99	7.92
SA28_2.5	6231	62	3	-0.624167	0.0878011	1	0	0	0	0	0	6.69	0	2.34	0	20.4	0	2.34	19.4	0	0	0	1	0	0	0	0	0	0	0	0	0	0	0	0.67	0.33	0	0	0	0.33	36.45	0	0	0	0	0	0	2.01	32.78
SA28_3.5	6252	57.5	3	-0.618259	-0.203047	1.27	0	0	0	0	0	8.28	0	1.59	0	7.01	0	1.59	10.51	0	0	0	0.96	0.32	0	0.32	0	0	0	0	0	0	0	0	2.23	0	0	0	0	0	51.59	0	0	0	0	0	0	0.96	37.26
SA28_4.5	6270	63.25	3	-0.68331	-0.125389	1.62	0	0	0	0	0	3.57	0	0.32	0	2.6	0	4.55	6.17	0	0	0	0.32	0	0	0	0	0	0	0	0	0	0	0	0.32	0	0	0	0	0	67.21	0	0	0	0	0	0	1.95	25.65
SA28_5.5	6284	65.25	3	-0.537678	-0.151388	0.66	0	0	0	0	0	4.92	0	0.33	0.66	0	0	5.9	4.92	0	0	0	0	0	0	0.33	0	0	0	0	0	0	0	0	1.64	0	0.33	0	0	0	68.52	0	0.33	0	0.33	0	0	0.98	17.05
SA28_6.5	6299	65.25	3	-0.59129	-0.238941	1.66	0	0	0	0	0	23.26	0	0.66	0.66	0	0	2.66	3.32	0	0	0	0.33	0	0	0.33	0	0	0	0	0	0	0	0	0.33	0	0	0	0	0	60.13	0	0.33	0	0	0	0	0.66	16.94
SA28_7.5	6317	62.75	3	-0.639485	-0.200587	1.32	0	0	0	0	0	29.04	0	0.33	0.66	0.33	0	2.31	6.27	0	0	0	0.33	0	0	0	0	0	0	0	0	0	0	0	0	0	0.33	0	0	0	48.51	0	0	0	0	0	0	0.33	24.09
SA28_8.5	6334	56	3	-0.819007	-0.0688577	1.32	0	0	0	0	0	12.58	0	0	0	0	0	8.61	9.6	0	0	0	0.66	0	0	0	0	0	0	0	0	0	0	0	0.33	0	0	0	0	0	52.32	0	0	0	0	0	0	0.66	40.4
SA28_9.5	6349	50.5	7	-0.985581	-0.500082	0.66	0	0	0	0	0	88.82	0	0	0	0	0	1.64	0	0	0	0	0	0	0	0	0	0	0	0	0	0	0	0	0	0	0	0	0	0	7.57	0	0	0	0	0	0	0	1.32
SA28_10.5	6371	57.75	7	-0.993556	-0.284366	1.3	0	0	0	0	0	80.19	0	0	0	0	0	3.25	1.3	0	0	0	0	0	0	0	0	0	0	0	0	0	0	0	0	0	0	0	0	0	7.47	0	0	0	0	0	0	0.32	17.21
SA28_11.5	6392	72.25	7	-1.13842	-0.197114	0	0	0	0	0	0	73.36	0	0	0	0	0	2.3	1.32	0	0	0	0	0	0	0.33	0	0	0	0	0	0	0	0	0	0	0	0	0	0	15.13	0	0	0	0	0	0	0	21.71
SA28_12.5	6412	82.25	7	-0.599772	-0.455749	0.66	0	0	0	0	0	85.76	0	0.33	0.33	0	0	1.32	0.99	0	0.66	0	0	0	0	0	0	0	0	0	0	0	0	0	0	0	0	0	0	0	6.95	0	0	0	0	0	0	0.33	17.88
SA28_13.5	6433	90.25	7	-0.933722	-0.712455	0.96	0	0	0	0	0	93.57	0	0	0	0	0	0.64	0	0	0	0	0.64	0	0	0.32	0	0	0	0	0	0	0	0	0	0	0	0	0	0	1.61	0	0	0	0	0	0	0.32	9.32
SA28_14.5	6455	95	7	-0.796636	-0.335522	0.33	0	0	0	0	0	86.75	0.33	0.66	0	0	0	1.32	1.66	0	0	0	0	0	0	0	0	0	0	0	0	0	0	0	0	0.33	0	0	0	0	4.97	0	0	0	0	0	0	0	25.17
SA28_15.5	6475	98.75	7	-0.849967	-0.445381	1.32	0	0	0	0	0	75.33	0	0.33	0	0	0	1.32	1.64	0	0	0	0	0	0	0	0	0	0	0	0	0	0	0	0	0	0	0	0	0	14.14	0	0	0	0	0	0	0	35.53
SA28_16.5	6496	99.25	7	-0.949055	-0.478659	0	0	0	0	0	0	84.87	0	0.33	0	0	0	1.32	1.97	0	0	0	0	0.33	0	0	0	0	0	0	0	0	0	0	0	0	0	0	0	0	5.92	0	0.33	0	0	0	0	0	6.25
SA28_17.5	6517	97.75	7	-0.755582	-0.556526	0.99	0	0	0	0	0	79.21	0	0.33	0	0	0	4.62	0.33	0	0	0	0.33	0	0	0	0	0	0	0	0	0	0	0	0	0	0	0	0	0	6.93	0	0	0	0	0	0	0.66	5.94
SA28_18.5	6538	96.5	7	-0.891236	-0.235397	0.66	0	0	0	0	0	71.85	0	0	0	0.33	0	2.98	2.98	0	0	0	0	0	0	0	0	0	0	0	0	0	0	0	0.66	0	0	0	0	0	7.95	0	0	0	0	0	0	1.32	5.63
SA28_19.5	6559	91.25	7	-0.612911	-0.502012	0.96	0	0	0	0	0	66.45	0	0.96	0	0	0	1.28	2.88	0	0	0	0	1.28	0	0	0	0	0	0	0	0.32	0	0	0.64	0	0.32	0	0	0	15.02	0	0	0	0	0	0	0	4.47
SA28_20.5	6575	89.25	7	-0.691919	-0.275505	0.99	0	0	0	0	0	50	0.33	0.99	0	0.33	0	6.58	2.3	0	0	0	0.99	0	0	0	0	0	0	0	0	0	0	0	0.66	0	0	0	0	0.33	24.01	0	0.33	0	0	0	0	0.33	1.32
SA28_21.5	6587	87.5	3	-0.769621	-0.408826	0.67	0	0	0	0	0	18.33	0	0.67	0	0	0	4.33	2.33	0	0	0	0	0	0	0.33	0	0	0	0	0	0	0	0	0	0	0	0	0	0	61	0	0	0	0	0	0	0.67	0.33
SA28_22.5	6644	96.5	3	-0.650622	-0.18105	0.65	0	0	0	0	0	7.19	0.65	0	0	0	0	3.27	1.96	0	0	0	0	0	0	0	0	0.33	0	0	0	0	0.33	0	0.65	0	0	0	0	0	75.16	0	0.33	0	0	0	0	2.29	0
SA28_23.5	6677	112.5	3	-0.726263	-0.295314	0.66	0	0	0	0	0	6.27	0	0.33	0	0.66	0	4.29	2.97	0	0	0	0	0	0	0.33	0	0	0	0	0	0	0	0	0.33	0	0	0	0	0	71.29	0	0	0	0	0	0	12.87	0
SA28_24.5	6712	124	8	-0.742035	-0.38049	0	0	0	0	0	0	20.39	0	1.29	0.32	1.29	0	6.47	0	0	0	0	0	0	0	0	0	0	0	0	0	0	0	0	0.32	0	0	0	0	0	42.39	0	0	0	0.32	0	0	17.8	1.29
SA28_25.5	6749	126.25	8	-0.523756	-0.182669	0.33	0	0	0	0	0.67	32.33	0.33	2.33	1	0.33	0	10	1	0	0	0	0	0	0	0	0	0	0	0	0	0	0	0	0.67	0.33	0	0	0	0	28.67	0	0	0	0.33	0	0	21.67	0
SA28_26.5	6783	122	8	-0.774989	0.126872	0	0	0	0	0	0.64	35.69	0.32	2.89	0	0.64	0	25.4	0.96	0	0	0	0	0	0	0	0	0	0	0	0	0	0	0	0.96	0	0	0	0	0.32	18.33	0	0.64	0	0	0	0	18.33	0.32
SA28_27.5	6822	107.5	2	-0.718492	-0.273626	0.97	0	0	0	0	0	33.77	0.97	0.65	1.3	0	0	44.16	0.97	0	0	0	0	0	0	1.3	0	0	0	0	0	0	0	0	0.97	0	0	0	0	0	6.82	0	1.62	0	0	0	0	13.31	3.25
SA28_28.5	6849	102.25	2	-0.793417	-0.348176	0.34	0	0	0	0	0	31.85	0	0.34	0	0	0	47.95	0	0	0	0	0	0	0	2.05	0	0	0	0	0	0.68	0	0	1.71	0	0	0	0	0.68	4.79	0	2.05	0	0	0	0	6.16	0.68
IMAG1_3	6684	105	4	-0.428325	-0.0824523	1.33	0	0	0	0	0.33	5.67	1.33	2.67	0	0.33	0	3.67	56.67	0	0.33	0	0.33	0	0	1	0	0	0.33	0	0	0	1.67	0	0.33	0	0.33	0	0	0	14.33	0	0.33	0	0	0	0	1	6.67
HM1016_0	-83	44	3	0.255871	-0.640399	0	0	5.89	0	0	0.2	0	0.79	0.39	0	1.38	0	0.79	3.73	0	0.79	1.18	0	1.96	0	0	0	0.59	0	0	0	0.59	0	0	4.91	0	3.14	0.2	0	0	53.83	0.59	0	0	1.18	0.2	4.32	0.2	0
HM1016_2	-81	43	3	0.233049	-0.842063	0	0	5.08	0	0	0	0	0	1.22	0	4.47	0.61	0.2	7.32	0	0	3.46	0	2.44	0	0	0	0.41	0	0	0	1.02	0	0.4	6.3	0	0	0.81	5.69	0	48.17	0.2	0	0	1.02	0	3.25	0.2	0.01
HM1016_4	-79	42	3	0.22088	-0.373685	0	0	3.92	0	0	0	0	0.59	2.16	0.78	5.88	0	0.78	12.75	0	0	2.16	0	1.37	0	0	0	2.94	0	0	0	1.18	0	0	2.55	0	5.69	0.98	0	0	45.1	0	0	0	3.92	0	1.18	0.2	0.01
HM1016_8	-73	34.5	3	0.240255	-0.683163	0	0	4.03	0	0	0	0	1.15	1.73	0	3.07	1.15	0.38	11.9	0	0	1.54	0	0.96	0	0	0	0.19	0	0	0	1.54	0	0.19	5.57	0	3.07	0.58	0	0	48.75	0.38	0	0	5.37	0.19	1.54	0.58	0
HM1016_10	-69	32.5	3	0.339895	-0.538245	0	0	4.05	0	0	0.4	0	0	3.64	0	3.64	1.21	1.01	10.73	0	0.2	0.81	0	0.81	0	0	0	2.43	0	0	0	1.82	0	0	5.26	0	1.01	0.61	6.68	0	43.93	1.01	0.2	0	0.61	0.81	2.43	0.61	0
HM1016_12	-63	29	3	0.224753	-0.558664	0.2	0.39	5.48	0	0	0	0	0.59	1.96	0.2	2.94	0.59	0.39	9.98	0	0.2	0	0	0.39	0	0	0	0	0	0	0	1.96	0	0	3.52	0	5.48	3.13	0	0	55.19	0.2	0	0	3.33	0	1.96	0.39	0.01
HM1016_14	-56	26.5	3	0.191946	-0.579906	0.53	0	1.25	0	0	0	0	0	2.32	0.18	3.03	0.36	0.71	29.41	0	0	0.18	0	1.07	0	0	0	1.43	0	0	0	1.43	0	0.18	6.42	0	1.43	1.25	5.17	0	37.43	0	0.18	0	0	0.36	2.85	0.36	0.01
HM1016_16	-47	24	10	0.365635	-0.135377	0	0.78	0.78	0	0	0	0	0	0.78	0.39	28.68	2.52	0	41.86	0	0	0	0	0.19	0	0	0	0.58	0	0	0	0	0	0	1.16	0	2.91	0.97	0	0	15.12	0	0	0	0.19	0	0	0.97	0
HM1016_18	-36	22.5	3	0.269699	-0.482478	0.39	0	2.15	0	0	0	0	0	4.5	0.2	11.74	0	0	19.77	0	0	0.78	0	0.78	0	0	0	0.98	0	0	0	0.78	0	0.97	1.96	0	1.96	0.98	5.68	0	41.1	0.2	0	0	0.39	0	1.57	1.76	0.01
HM1016_20	-23	21.5	10	0.543049	-0.183671	0	3.03	3.03	0	0	0	0	0	3.03	0	24.24	0	0	15.15	0	0	0	0	0	0	0	0	3.03	0	0	0	0	0	0	0	0	9.09	12.12	0	0	21.21	0	0	0	3.03	0	0	0	0
HM1016_22	-7	21.5	10	0.0441968	-0.621648	2	2	2	0	0	0	0	0	2	2	6	2	0	28	0	0	0	0	0	0	0	0	0	0	0	0	0	0	0	4	0	2	0	22	0	20	0	0	0	0	0	2	2	0
HM1016_24	12	23	4	0.516774	-0.582905	0	3.03	1.7	0	0	0	0	0	0.19	0.19	1.89	9.66	0	45.45	0	0	1.52	0	0	0	0	0	1.7	0	0	0	0.19	0	0.19	1.14	0	1.89	2.84	0.19	0	16.67	0	0	0	1.7	0	1.33	1.33	0.01
HM1016_26	34	25	10	0.665554	-0.209315	0	0.95	1.9	0	0	0	0	0.19	2.09	0.19	28.65	0.57	0.57	32.64	0	0	0.38	0	0.38	0	0	0	1.71	0	0	0	0	0	0.38	0.76	0	0.19	0.95	4.17	0	16.7	0.76	0.19	0	0.19	0.19	1.33	0.38	0.01
HM1016_28	59	29.5	10	0.555161	-0.145563	0	0.94	0.38	0	0	0	0	0	6.2	0.19	22.74	0.56	0.94	20.68	0	0.38	0	0	0.19	0	0	0	2.07	0	0	0	0	0	0.56	0.38	0	7.71	5.08	1.13	0	14.85	0.56	0.56	0	1.32	0	2.44	2.26	0.09
HM1016_30	87	33.5	10	0.43431	-0.330164	0.75	0	1.31	0	0	0.19	0.19	0.19	8.21	0	20.34	0.37	1.31	18.47	0	0.56	0.19	0	0.19	0	0	0	2.43	0	0	0	0	0	0.19	0.19	0	2.61	3.73	8.4	0	15.3	0.93	0.75	0	0.37	0.56	1.12	0.37	0.05
HM1016_32	118	38	3	0.54399	-0.145936	0.19	0.38	1.91	0	0	0.19	0.57	0	6.3	1.53	9.35	0.95	1.15	10.88	0	1.15	1.15	0	0.95	0	0	0	3.24	0	0.38	0	0	0	1.32	0.38	0	5.92	4.58	2.67	0	24.81	0.76	0.19	0	2.48	0.19	2.29	1.91	0.11
HM1016_34	151	43.5	10	0.504489	-0.0930807	0.74	0.19	0.37	0	0	0.74	0.19	0	5.19	0.19	20.41	0.19	0.93	22.45	0	0.37	0.56	0	0.37	0	0.19	0	1.11	0	0.19	0	0	0	0.55	0.19	0	4.45	5.01	4.64	0	15.58	0.74	0	0	0.37	0.93	1.3	1.48	0.05
HM1016_36	186	47.5	10	0.481405	-0.113284	0	0	0.57	0	0	0	0.19	0	4.93	0.19	11.57	1.52	1.33	20.68	0	0.38	0.38	0	0.19	0	0	0	3.8	0	0	0	0	0	0.75	0.57	0	7.4	2.09	3.98	0	20.68	0.76	0.57	0	1.33	0	2.09	3.42	0.08
HM1016_38	224	48.5	10	0.421956	-0.343121	0.56	0.19	1.11	0	0	0	0	0.19	4.44	0	16.48	0	1.67	25.37	0	1.11	0.74	0	0.37	0	0	0	3.15	0	0	0	0	0	0.74	0.19	0	2.78	4.26	6.3	0	15.19	0	0.37	0	0.19	0.19	2.22	1.11	0.06
HM1016_40	264	53.5	3	0.536025	-0.305802	0.56	0.93	1.68	0	0	0.37	0	0.37	12.34	0.93	1.5	0.56	1.87	11.96	0	1.31	1.68	0.19	0.93	0	0	0	2.99	0	0.19	0	0	0	0	0	0	5.05	3.74	0.93	0	29.16	0.19	0.37	0	2.24	0.56	3.18	2.43	0.1
HM1016_42	305	58.5	3	0.450396	-0.468654	1.15	0	2.5	0	0	0	0	0.38	13.63	0.19	0	0.77	1.15	15.16	0	1.15	1.34	0	0.58	0	0.19	0	0.19	0	0	0	0	0	0.19	0	0	1.34	1.54	1.73	0	39.16	0	0.19	0	3.26	2.5	3.07	0.77	0.07
HM1016_44	348	63	3	0.444825	-0.291851	0.55	0	1.28	0	0	0	0.37	0	6.58	0.37	5.85	0.73	3.66	8.04	0	0.37	1.46	0	0.55	0	0.37	0	2.01	0	0.18	0	0	0	0.73	0	0	10.24	5.48	0.73	0	34.19	1.1	1.28	0	2.56	1.1	2.38	3.29	0.14
HM1016_46	393	67.5	3	0.439784	-0.288957	0.57	0	0.38	0	0	0	0.75	0	12.64	0.19	4.15	0.75	1.51	15.85	0	1.32	0.75	0	1.13	0	0.19	0	1.51	0	0.57	0	0	0	1.49	0.19	0	3.58	2.83	8.68	0	28.68	0.38	0.57	0	0.57	0.94	1.89	0.94	0.09
HM1016_48	438	71.5	3	0.452724	-0.201114	0.19	0.19	2.06	0	0	0.19	0.37	0.19	8.43	0.37	5.81	0.56	1.31	9.18	0	0.94	1.12	0.19	0.75	0	0.19	0	2.06	0	0.19	0	0	0	1.65	0	0	6.93	5.24	1.69	0	32.77	0	0.75	0	2.81	0	4.87	2.25	0.1
HM1016_50	485	75.5	3	0.441208	-0.354143	0.75	0	1.31	0	0	0	0.56	0.19	9.36	0	4.68	0.75	1.69	17.6	0	1.12	1.12	0	0.75	0	0	0	1.87	0	0.37	0	0	0	1.11	0.75	0	1.69	7.12	8.8	0	26.97	0.37	0.56	0	0.37	0.94	0.94	1.87	0.07
HM1016_52	532	79.5	3	0.477488	-0.274302	0.37	0.19	0.19	0	0	0	0.74	0	8.53	0	6.86	0.93	3.34	7.24	0	1.11	0.19	0	0.37	0	0.37	0	3.53	0	0	0	0	0	2.68	0.56	0	7.98	8.53	2.97	0	27.46	0.74	0.93	0.18	0.74	0.19	4.82	2.04	0.17
HM1016_54	580	82.5	3	0.45807	-0.20267	0.57	0	0.95	0	0	0.19	0.19	0	12.33	0.19	5.12	0.57	1.9	16.51	0	0.38	0.57	0	2.66	0	0	0	1.14	0	0.38	0	0	0	2.74	0.95	0	4.55	5.69	6.64	0	24.86	0.38	0	0	0.57	0.19	1.14	1.14	0.06
HM1016_56	629	85.5	3	0.544202	-0.300162	0.77	0.38	1.15	0	0	0	0.38	0	7.68	0	1.54	0.58	1.34	19.39	0	0.96	0.58	0	2.11	0	0	0	0.96	0	0.58	0	0	0	4.86	0	0	4.22	3.26	3.45	0	38	1.73	0.19	0	0.58	0	2.3	0.19	0.06
HM1016_58	677	88	3	0.476607	-0.208913	0.19	0	1.89	0	0	0.19	0.19	0.38	4.91	0	2.65	0	2.27	32.7	0	0.95	1.13	0	1.89	0	0	0	0.95	0	0	0	0	0	2	0	0	2.46	1.89	3.97	0	34.59	0.57	0.19	0	0.38	0.19	0.38	0.38	0.02
HM1016_60	726	90	3	0.632264	-0.309722	0	0.96	0.39	0	0	0	0	0.39	3.85	0	1.35	0.96	1.16	22.16	0	0.39	0.39	0	0.19	0	0.19	0	0.96	0	0	0	0	0	1.85	0	0	1.35	3.85	0.77	0	55.3	0.96	0	0.74	0.39	0.19	0.39	0.19	0.01
HM1016_62	774	91.5	3	0.482596	-0.166522	0.57	0.19	0.38	0	0	0.19	0	0	6.6	0.57	2.26	3.4	2.64	17.74	0	0.57	0.94	0	0.19	0	0	0	1.32	0	0	0	0	0	7.2	0	0	1.32	3.77	5.85	0	45.09	0.94	0.38	0	0.38	0	0.19	0	0.02
HM1016_64	822	92.5	3	0.613887	-0.218368	0.58	0.19	0.58	0	0	0	0.39	0.19	11.39	0.58	0.58	0.97	2.7	7.34	0	0.77	1.16	0	0.19	0	0	0	1.74	0	0	0	0	0	11.25	0.39	0	4.05	5.79	3.86	0	42.08	1.16	0	4.34	0.77	1.54	1.93	0.58	0.03
HM1016_66	870	92.5	3	0.534722	-0.247601	0.19	0	0.19	0	0	0	0	0	4.02	0	1.72	0.76	1.15	25.62	0	0.19	0.76	0	0.76	0	0	0	0.57	0	0	0	0	0	4.5	0	0	0.57	0.76	1.34	0	56.98	0.96	0	0	0.38	0	0	0	0.01
HM1016_68	917	92.5	3	0.56893	-0.198376	0.77	0	1.74	0	0	0.58	0.58	0	12.55	1.35	0.97	1.16	3.86	1.54	0	1.16	1.35	0.19	0.39	0	0.19	0	1.93	0	0	0	0	0	16.43	0	0	3.28	4.44	3.47	0	44.59	0.97	0	2.48	1.16	0.19	3.67	0.58	0.02
HM1016_70	964	92	3	0.541613	-0.177506	0.96	0.38	1.15	0	0	1.15	0	0.57	15.13	0.77	1.15	1.53	3.83	5.56	0	0.57	1.15	0	0.57	0	0.19	0	2.49	0	0.19	0	0.38	0	27.98	0.38	0	1.72	3.83	6.9	0	36.02	0.57	0.38	0	0.57	0.38	0.96	0	0.01
HM1016_72	1009	91	3	0.59932	-0.206255	0.78	0.2	0.39	0	0	0	0.59	0	10.35	0.78	0.98	1.17	2.34	3.71	0	0.98	0.59	0	0.39	0	0	0	2.15	0	0.2	0	0	0	22.08	0	0	1.56	3.13	3.13	0	54.3	0.98	0.2	2.05	0.78	0	2.34	0.59	0.02
HM1016_74	1054	89.5	3	0.565164	-0.199225	0.77	0	1.16	0	0	0.19	0.77	0.19	10.64	0.77	0.97	1.55	2.13	8.12	0	1.35	0.58	0	0.58	0	0.19	0	2.71	0	0.19	0	0	0	24.85	0	0	2.71	6.77	4.26	0	39.85	0.39	0	0	0.58	0.58	1.74	0.19	0.01
HM1016_76	1099	87.5	3	0.581623	-0.204815	0.38	0.58	0.96	0	0	0.19	0.19	0	11.35	1.73	0.96	0	3.46	3.08	0	0.58	1.15	0.19	0.77	0	0	0	2.88	0	0.19	0	0	0	22.35	0	0	1.92	3.65	3.65	0	46.15	0.19	0.19	0	0.58	0.19	4.42	1.15	0.01
HM1016_78	1142	86	3	0.557736	-0.195731	0.38	0	1.15	0	0	0.19	0.19	0.38	15.46	0.38	1.15	0.95	4.01	7.44	0	1.15	1.34	0	0.38	0	0	0	2.48	0	0	0	0	0	22.42	0	0	2.48	1.53	9.35	0	36.07	1.53	0.57	0	0.95	0.38	1.72	0.57	0.02
HM1016_80	1184	84	3	0.607766	-0.287644	0.78	0.78	0.78	0	0	0	0.39	0	12.23	0.39	0.97	0.97	3.88	2.33	0	0.58	1.55	0.39	0.97	0	0	0	1.36	0	0.19	0	0	0	18.6	0.19	0	1.94	4.47	5.24	0	44.66	1.17	0	0	0.58	0.19	3.5	0.19	0.02
HM1016_82	1225	81.5	3	0.616561	-0.289911	0.77	0.38	1.92	0	0	0.38	0.96	0.19	12.45	0.19	0.38	1.92	4.21	6.7	0	1.34	0.57	0	1.15	0	0	0	2.68	0	0.77	0	0	0	23.19	0	0	2.11	6.32	4.6	0	32.95	0.77	0	0	2.11	0.77	2.49	0.57	0.03
HM1016_84	1265	79.5	3	0.531393	-0.182514	0.58	0.58	0.77	0	0	0	0.19	0	8.65	1.54	1.15	0.58	4.42	3.46	0	1.15	0.19	0	0.77	0	0.19	0	2.12	0	0	0	0	0	18.34	0	0	4.23	4.81	4.42	0	44.62	0.96	0.19	0	0.77	0	3.85	0.96	0.01
HM1016_86	1304	77	3	0.509803	-0.243977	1.73	0.19	1.35	0	0	0.19	0.96	0.19	12.31	0.58	0.58	0.58	1.73	6.35	0	0.77	1.35	0	0.77	0	0.38	0	2.69	0	0	0	0	0	20.97	0	0	4.42	4.62	4.62	0	39.04	0.38	0.38	0	1.54	0.77	1.73	0.96	0.02
HM1016_88	1342	75	3	0.516477	-0.28728	1.89	0	1.13	0	0	0	0.38	0.19	10.02	1.7	0.57	2.08	1.89	2.27	0	1.13	0.76	0	0.76	0	0.19	0	3.02	0	0.19	0	0	0	20.76	0	0	4.16	3.21	2.84	0	43.48	0.19	1.32	0	1.13	0.57	5.29	0.38	0.02
HM1016_90	1379	72.5	3	0.529091	-0.270351	1.37	0	1.37	0	0	0	1.17	0.2	11.13	0.78	0.59	0.98	2.54	6.64	0	0.78	1.56	0	0.59	0	0	0	1.95	0	0	0	0	0	22.52	0	0	1.95	5.08	8.01	0	39.84	0.59	0.2	0	1.37	0.78	2.15	0.59	0.02
HM1016_92	1415	70.5	3	0.570475	-0.25135	1.53	0.76	0.96	0	0	0	0.76	0	9.37	0.38	0.19	0.96	2.49	1.15	0	2.1	0.38	0	0.76	0	0.19	0	4.02	0	0.19	0	0	0	18.66	0	0	5.54	4.78	5.54	0	45.12	0.57	0	0	1.34	0	3.06	0.19	0.02
HM1016_94	1449	68.5	3	0.536836	-0.3981	0.76	0.38	0.57	0	0	0	0.19	0.19	10.84	0	0.95	0.38	1.9	5.89	0	0.76	0.19	0	0.57	0	0.19	0	1.14	0	0.19	0	0.19	0	20.9	0	0	1.14	8.17	5.51	0	51.33	0.95	0.19	0	0.57	0.57	1.9	0.76	0.01
HM1016_96	1483	66.5	3	0.571072	-0.269542	0.57	0.76	1.15	0	0	0	1.34	0.38	10.9	0.38	0.96	0.96	2.68	2.87	0	1.15	0.96	0	0.38	0	0	0	2.87	0	0.57	0	0	0	15.82	0	0	4.78	4.97	4.02	0	45.12	0.38	0	0	1.53	0	3.44	0.19	0.03
HM1016_98	1516	65	3	0.558096	-0.308557	0.38	0	0.57	0	0	0	0.76	0.57	9.64	0.57	0	0.57	2.84	6.81	0	1.89	0.57	0.19	0.19	0	0	0	2.84	0	0.19	0	0	0	25.28	0.38	0	0.76	6.99	8.51	0	43.86	0.38	0.19	0	1.13	0.38	2.65	0.38	0.02
HM1016_100	1547	63	3	0.677687	-0.233992	0.19	0.39	1.17	0	0	0	0.19	0	4.87	0.39	0.19	0	2.14	2.53	0	1.17	0.97	0.19	0.19	0	0	0	3.9	0	0.58	0	0	0	19.25	0	0	3.31	2.34	8.77	0	51.66	0.58	0	0	1.75	0.19	2.73	0	0.01
HM1016_102	1578	61.5	3	0.541647	-0.246203	0.57	0.38	0.57	0	0	0	0.57	0.38	8.13	0.19	0.57	0.76	1.89	5.1	0	1.89	0.76	0	1.13	0	0.19	0	2.65	0	0	0	0	0	19.24	0	0	2.46	7.56	5.48	0	46.5	1.89	0.38	0	0.57	0	2.46	0.57	0
HM1016_104	1608	61	3	0.562386	-0.347262	0.38	0	0.96	0	0	0	0.77	0	5.38	0	0	0.77	3.46	0.96	0	1.35	0.58	1.15	0.58	0	0	0	3.85	0	0	0	0	0	16.4	0.19	0	2.88	4.62	6.73	0	50.77	0.96	0.58	0	1.92	0.77	5.58	0	0.01
HM1016_106	1638	61	3	0.618938	-0.264242	0.39	0.2	0.78	0	0	0	0.59	0	8.79	0.39	0.2	0.98	1.95	3.91	0	1.17	0.98	0	0.2	0	0	0	2.93	0	0	0	0	0	14.67	0	0	3.13	7.62	5.66	0	50.39	0.78	0	0	0.98	0.2	2.54	0	0.02
HM1016_108	1666	60.5	3	0.589994	-0.40751	1.57	0	0.78	0	0	0	0.2	0	4.11	0.2	0.59	0.39	1.96	0.39	0	0.98	0.78	0.2	1.57	0	0	0	2.54	0	0	0	0	0	2.67	0	0	1.76	1.57	6.85	0	54.99	0.59	0	0	5.68	1.37	6.46	0	0.01
HM1016_110	1694	61	3	0.553204	-0.356042	0.77	0.19	0.96	0	0	0	0.39	0.19	9.44	0.39	0.19	0.58	2.31	1.35	0	0.96	0.77	0	0	0	0	0	0.96	0	0	0	0	0	5.98	0.19	0	0.96	6.94	4.82	0	53.95	0.19	0	0	4.24	0.19	5.01	0	0.02
HM1016_112	1720	61	3	0.541108	-0.542113	0.55	0	0.92	0	0	0	0	0	3.48	0	0.55	0.18	0.55	1.83	0	1.65	0.73	0	0	0	0.18	0	0.37	0	0	0	0	0	0	0	0	7.14	9.34	12.45	0	41.39	0	0	0	3.3	0	3.48	0	0.01
HM1016_114	1747	62	3	0.505593	-0.30613	0.38	0.19	0.58	0	0	0	0.58	0.58	7.5	0.38	0.58	0	1.73	0	0	2.69	0.77	0	0	0	0	0	2.5	0	0	0	0	0	0	0.19	0	3.27	4.04	6.54	0	57.88	1.54	0	0	1.54	0	1.73	0	0.02
HM1016_116	1772	62.5	3	0.414342	-0.518469	0.37	0	0	0	0	0	0.19	0.56	1.85	0	0.74	0	2.41	0.74	0	0.74	0.56	0	0	0	0	0	0.93	0	0.19	0	0	0	0	0	0	2.59	3.15	5.37	0	71.3	1.85	0.56	0	2.41	0	2.22	0	0.01
HM1016_118	1797	64.5	3	0.456462	-0.365747	0.58	0.19	0.19	0	0	0	0.19	0	6.99	0.39	0.78	0.19	0.97	0.78	0	0.78	0.39	0	0.39	0	0	0	1.17	0	0	0	0	0	0	0	0	2.14	8.74	7.96	0	65.05	0.39	0	0	0.39	0	0	0.19	0.01
HM1016_120	1822	66	3	0.442105	-0.516851	0.39	0	0.39	0	0	0	0.39	0.77	1.74	0	0.39	0	2.51	0.19	0	0.58	0.39	0	0	0	0	0	1.16	0	0	0	0	0	0	0	0	3.28	5.79	10.04	0	63.32	3.28	0.19	0	0.58	0	3.28	0.39	0.02
HM1016_122	1846	68.5	3	0.343697	-0.454652	1.55	0	3.88	0	0	0	0.78	0	2.72	0.39	1.36	1.17	2.52	0	0	0	0.39	0	0	0	0	0	2.14	0	0	0	0	0	0	0.19	0	1.75	5.24	3.88	0	66.99	1.17	0	0	0.58	0	0.39	0.39	0.01
HM1016_124	1869	70.5	3	0.68632	-0.493665	0.2	0.79	0.39	0	0	0	0	0.2	9.47	0	0.2	0	0.39	0.2	0	0.39	0.39	0	0	0	0.2	0	7.89	0	0	0	0	0	0	0	0	2.17	7.1	10.85	0	52.66	0.59	0	0	0.2	0	3.55	0	0.01
HM1016_126	1892	73	3	0.288442	-0.435983	2.34	0	0.39	0	0	0	0.39	0.39	1.95	0.19	0.97	0.19	1.75	0.39	0	0.39	0.19	0	0	0	0.19	0	1.17	0	0	0	0	0	0	0	0	1.36	4.09	1.36	0	73.1	0	0	0	1.75	0	3.31	0.39	0.04
HM1016_128	1915	76	3	0.311279	-0.543373	1.74	0	1.55	0	0	0	0.39	0.39	10.25	0	0.58	0	2.32	0.97	0	1.16	1.74	0	0	0	0.58	0	1.16	0	0	0	0	0	0.39	0	0	2.71	6.38	5.42	0	57.83	0	0	0	1.74	0	2.32	0	0.03
HM1016_130	1937	79	3	0.302873	-0.441874	4.39	0.19	1.15	0	0	0	0.76	0.38	4.39	0.38	0.38	0.38	4.39	1.34	0	1.15	0	0	0	0	0	0	2.67	0	0.19	0	0	0	0	0.19	0	3.63	18.51	2.67	0	48.09	0	0.38	0	0	0.57	0.76	0	0.02
HM1016_132	1959	82.5	3	0.384114	-0.485748	2.08	0	0	0	0	0	0	0	4.73	0	0.95	0	2.46	0.57	0	0.57	0	0.19	0	0	0.19	0	2.27	0	0.76	0	0	0	1.67	0	0	5.1	6.05	11.91	0	57.28	0	0.38	0	1.13	0	1.7	0	0.01
HM1016_134	1981	86.5	3	0.412296	-0.460997	1.13	0	0.19	0	0	0	0	0	4.91	0	1.13	0.57	2.26	1.13	0	0.19	0.19	0	0	0	0	0	0.57	0	0.19	0	0	0	0	0.38	0	9.06	28.68	13.02	0	32.83	0.38	0.19	0	0.75	0	0.19	0	0.01
HM1016_136	2003	91	3	0.300923	-0.431352	1.74	0	0.19	0	0	0	0	0.39	3.86	0.19	0.77	0.19	4.63	0.19	0	0.39	0	0	0	0	0	0	0.77	0	0.19	0	0	0	0	0.19	0	5.21	4.25	8.88	0	57.72	0.39	0.19	0	4.05	0	1.35	0	0.02
HM1016_138	2024	96	8	0.503648	-0.45187	0.76	0	0.57	0	0	0	0.19	0.57	33.4	0.57	0.38	0.57	2.29	0.19	0	4.01	0.19	0	0.19	0	0	0	3.63	0	0	0	0.19	0	0	0	0	5.53	10.88	2.1	0	28.24	0	1.53	0	0.19	0.38	0.76	0.19	0.02
HM1016_140	2045	102	3	0.443816	-0.494998	1.77	0.2	0.98	0	0	0	0.59	0.59	16.11	0	0.2	0.39	5.5	0.2	0	3.34	0.79	0	0.2	0	0	0	1.57	0	0.39	0	0	0	0	0	0	2.16	1.18	2.16	0	56.19	0.79	0	0	0.79	0	0.79	0	0.06
HM1016_142	2067	107.5	8	0.336552	-0.376203	1.77	0	4.59	0	0	0	1.06	0	9.19	0.53	0.35	2.12	13.43	2.3	0	1.77	0	0	0.18	0	0	0	3	0	0.35	0	0	0	0	0	0	9.89	7.6	1.06	0	23.85	0.18	6.01	0	0.35	0.53	1.06	1.77	0.14
HM1016_144	2088	113.5	8	0.238427	-0.459733	3	0	0.19	0	0	0.19	1.13	0	14.26	0	0.19	1.13	12.01	0.56	0	6.19	0.75	0	0	0	0.38	0	2.44	0	0	0	0	0	0	0.19	0	13.13	1.13	6	0	24.02	0	2.06	0	0.94	0	3.19	1.88	0.14
HM1016_146			8	-0.0325691	-0.501569	0.45	0	0.15	0	0	0	5.72	0	6.17	0	0.45	0.6	33.43	3.16	0	1.2	0	0	0.15	0	0.3	0	0.45	0	0	0	0.45	0	0	0.45	0	7.08	7.08	4.07	0	2.86	0	17.62	0	0.45	0	0	4.67	0.41
HM1016_148			8	0.167087	-0.353839	0	0.47	0.31	0	0	0.93	0	1.55	4.04	0.16	0	1.55	27.02	2.95	0	0.16	0.16	0	0	0	0	0	1.24	0	0	0	0.16	0	1.68	0.31	0	2.64	0	1.09	0	31.37	0	20.03	0	0.47	0	0	0	0.09
HM1016_152			3	0.0482891	-0.64912	0	3.13	0	0	0	0	0	0	6.25	0	0	0	0	3.13	0	0	0	3.13	0	0	0	0	0	0	0	0	0	0	0	0	0	18.75	0	0	0	56.25	0	3.13	0	0	0	0	0	0
HM1016_155			3	0.0554996	-0.222902	0.26	0	0.79	0	0	0.26	0	0	4.72	0.52	1.31	0	1.57	11.29	0	0.79	0	1.57	0	0	0	0	1.05	0	0	0	0	0	0	1.05	0	3.41	0	6.04	0	61.15	0	0.52	0	0.52	0	0	0.52	0
LM1028_0	-84	45	3	0.207561	-0.546412	0	0	1.57	0	0	0	0.2	1.38	0.79	0	1.77	0	0	8.06	0	0	1.57	0.79	0	0	0.39	0	0	0	0	0.79	0	0	0	0.98	0	4.32	2.36	0.59	0	56.97	6.68	0.2	0	5.3	0	0	0	0
LM1028_4	-79	51.5	3	0.233848	-0.580813	0	0	0.6	0	0	0	0	2.61	0	0	2	0	1	1.8	0	0	0.6	0	1.2	0	0.4	0	0	0	0.6	0	0.6	0	0.2	5.21	0	3.61	0	3.01	0	56.71	3.41	0	0	7.82	0	0	0.4	0
LM1028_8	-72	38	3	-0.0564491	-0.524602	0.2	0	0.4	0	0	0	0	0	0.6	0	1.2	0.2	1.6	2.2	0	0	0	0	0	0	1.6	0	0.2	0	0.8	0	0	0	0	2.61	0	4.61	0	0	0	62.73	0	0.6	0	18.04	0	0	0	0
LM1028_12	-60	36	3	-0.0883884	-0.75006	0	0	0	0	0	0	0	0	0	0	1.21	0	0	0.2	0	0	0	1.41	0	0	0.6	0	0.2	0	0.8	0	0.8	0	0	1.01	0	3.22	0.4	0	0	64.39	0	0	0	24.35	0	0	0	0
LM1028_16	-39	67	3	0.651179	-0.508556	0	0	0.8	0	0	0	0	0	0.2	0	2.82	0.4	0	0	0	0	0.8	0	0	0	0.2	0	1.81	0	1.61	0	0	0	0	0	0	4.83	0	0	0	60.36	0	0	0	24.95	0	0	0	0
LM1028_20	-9	28	3	0.58049	-0.253564	0.38	0.38	1.14	0	0	1.14	0	0	0.19	0	0.38	2.66	0.19	4.56	0	0	5.51	0	0	0	0	0	2.47	0	0.76	0	0	0	0.19	0	0	8.75	0.95	0	0	47.72	0	0.57	0	4.56	0	0	0	0
LM1028_24	33	42.5	3	0.896094	-0.185666	0	0.38	1.32	0	0	0.94	0	0.38	0	0	0.38	1.32	0.19	0.94	0	0	1.5	0	0.19	0	0	0	11.09	0	3.95	0	0	0	0	0	0	11.47	1.13	0	0	42.86	0	0	0	7.52	0	0	0	0
LM1028_28	91	70.5	3	0.446402	-0.202193	0.57	0.19	0	0	0	0	0	0	3.45	0.96	3.64	3.07	0.38	1.53	0	0	0	0	2.11	0	0	0	2.87	0	0	0	0	0	3.66	0	0	19.35	0.38	0	0	54.98	0	0.19	0	0.57	0	0	0	0.4
LM1028_36	239	138.5	10	0.713687	-0.18134	0.37	0	0.92	0	0	0.18	0	0.74	0.92	0	0.55	1.29	0.92	31.12	0.37	0.55	0.74	0	1.1	0	0	0	7	0	0	0	0	0	0.18	0	0	2.58	3.5	6.45	0	23.76	2.21	0	0	0.18	0.74	0	1.29	0
LM1028_40	321	173	3	0.223844	-0.49158	1.56	1.36	2.33	0	0	0.58	0	0	0.19	0	0	0.58	2.14	0.58	0	0	0	0	7.2	0	0	0	0.39	0	0.39	0	0	0	0.19	0	0	1.17	0.58	0	0	77.43	0	0.39	0	0.58	0	0	0	0
LM1028_44	405	203.5	3	0.05464	-0.845136	0	0	0	0	0	0	0	0	0.19	0	0.19	0	0.19	0	0	0	0	0	1.14	0	0	0	0.19	0	0	0	0	0	0.56	0.19	0	0	0.95	0	0	95.44	0	0.38	0	0.95	0	0	0	5.4
LM1028_48	489	229.5	3	0.249227	-0.150066	0.57	0.38	0.19	0	0	2.29	2.1	1.34	3.63	1.53	3.44	0.95	4.58	3.82	0	0.57	0	0	0.95	0	0.38	0	2.1	0	0.19	0	0	0	0.19	0	0	5.34	2.67	0	0	48.47	0	1.53	0	0.57	0	0	0	6.1
LM1028_52	574	252.5	3	0.493464	-0.0932243	1.31	0.19	1.31	0	0	1.12	0.75	0.75	2.8	3.92	0.75	1.87	7.28	1.31	0.75	1.12	0.37	0.93	2.24	0	0.19	0	4.29	0	0	0	0.56	0	23.42	0.37	0	3.36	1.49	5.6	0	38.25	2.24	0.75	0	0.37	0.56	0	0.75	3.5
LM1028_56	660	271.5	3	0.456294	-0.125514	1.26	0.18	0.72	0	0	0.18	1.44	0.54	4.85	2.69	0.72	1.26	6.1	1.97	0	0.9	1.08	0.18	0.36	0	0.18	0	1.97	0	0.36	0.72	0	0	25.49	0.36	0	3.77	1.08	2.15	0	38.96	2.33	2.69	0	2.51	0.9	0	0.9	2.7
LM1028_60	746	288	3	0.485121	-0.162661	1.1	0	0	0	0	0.74	1.84	0.92	5.52	1.84	2.03	2.39	5.52	1.47	1.29	1.84	3.13	1.1	1.47	0	0	0	2.21	0	0.37	0	0.55	0	19.03	0	0	3.13	0	3.68	0	36.46	2.76	2.03	0	2.95	0.92	0	0.74	6.1
LM1028_64	832	301	3	0.485833	-0.20463	1.1	0	0.55	0	0	0	1.28	1.65	5.13	2.01	1.47	1.47	3.11	1.65	0.73	3.66	1.65	0.37	2.01	0	0.37	0	1.83	0	1.1	0	0.37	0	13.43	0	0	0.92	2.01	4.03	0	34.8	2.93	1.1	0	4.58	0	0	0.37	6.3
LM1028_68	918	311.5	3	0.478489	-0.108716	0.56	0	0	0	0	1.67	0.74	1.48	5.01	1.11	1.48	1.48	3.53	1.11	1.3	1.86	1.86	0.37	1.86	0	0	0	1.86	0	0.56	0	0.74	0	11.44	0	0	7.42	0	3.15	0	31.35	3.34	3.71	0	3.15	0	0	0.56	6.9
LM1028_72	1004	318.5	3	0.415014	-0.108322	1.55	0	0.19	0	0	0.97	1.17	0.39	3.11	1.75	1.94	1.36	8.16	0.58	1.75	0.97	1.75	0.97	0.97	0	0	0	2.14	0	0	0.19	0	0	15.28	0.39	0	2.91	2.14	3.5	0	38.45	2.91	1.36	0	3.3	0	0	0	5.4
LM1028_76	1090	323.5	3	0.448582	-0.106112	0.97	0	1.93	0	0	1.74	1.16	0.58	3.28	0.58	0.58	0.58	4.44	1.16	1.16	0.58	2.12	0.19	0.77	0	0	0	2.9	0	0	0.19	0.39	0	4.59	0	0	2.12	1.93	2.9	0	39.77	4.05	0.97	0	4.63	0	0	0	5.6
LM1028_80	1175	326	3	0.38772	-0.163066	0.93	0.37	0.56	0	0	0.74	1.67	0.56	2.78	1.11	1.3	0.74	5	2.22	3.33	0.19	1.67	0.37	1.3	0	0.19	0	2.78	0	0	0.19	0.19	0	1.09	0.56	0	4.44	2.96	2.78	0	38.7	4.07	3.33	0	2.59	0	0	0	5.3
LM1028_84	1260	326.5	3	0.396799	-0.148764	1.68	0	0.93	0	0	0.93	1.12	1.49	3.36	1.12	1.12	1.49	5.97	0.93	1.31	0.75	1.87	0.75	2.24	0	0	0	0.75	0	0.19	0	0	0	8.66	0.19	0	2.99	2.05	1.31	0	40.3	3.73	4.48	0	2.43	0	0	0	5.3
LM1028_88	1343	325	3	0.411564	-0.222717	2.44	0.19	1.32	0	0	0.56	1.5	0.94	2.07	0.38	1.88	0.75	5.45	0.94	2.63	0.94	1.32	0.38	1.32	0	0	0	2.07	0	1.13	0.19	0.19	0	4.27	0.38	0	1.88	3.57	2.44	0	38.53	2.63	3.38	0	2.82	0	0	0	4.6
LM1028_92	1426	322	3	0.344364	-0.178017	2.04	0.19	0.93	0	0	1.11	1.3	1.11	4.07	0.93	1.11	2.04	4.07	1.3	2.78	0.74	0.37	0.74	1.3	0	0.56	0	1.67	0	0	0	0	0	1.45	0.37	0	3.52	4.07	1.48	0	40.74	1.3	2.41	0	3.15	0	0	0	2.9
LM1028_96	1507	317	3	0.437591	-0.170691	2.12	0.39	0	0	0	0.19	1.35	0.58	2.31	0.96	1.73	1.93	4.05	0.77	1.35	0.58	2.31	0.19	1.73	0	0	0	1.54	0	0.39	1.16	0	0	1.14	0.19	0	4.24	2.89	1.93	0	41.23	1.93	1.93	0	3.08	0	0	0	6.9
LM1028_100	1587	311	3	0.479852	-0.203146	0.75	0	1.51	0	0	0	0.75	1.51	3.4	0.75	2.08	1.32	3.58	0	1.32	1.32	1.13	0.57	1.7	0	0.19	0	3.4	0	1.13	0.57	0	0	0.56	0	0	4.34	2.45	2.08	0	44.15	1.51	1.32	0	3.21	0	0	0	4.4
LM1028_104	1666	304	3	0.464278	-0.201555	1.34	0.38	1.54	0	0	0.96	0.58	0.77	4.61	0.58	3.07	1.15	3.26	0	2.5	0.77	2.11	0.19	2.69	0	0.19	0	0.96	0	0.38	0.38	0	0	0.19	0	0	3.84	1.73	2.11	0	47.22	1.92	1.15	0	3.45	0	0	0	6.2
LM1028_108	1743	295.5	3	0.414185	-0.185686	0.77	1.15	1.15	0	0	0.19	0.96	1.54	4.22	0.77	2.88	1.34	3.45	0.19	0.96	1.54	2.88	0.77	0.96	0	0.38	0	2.11	0	0.38	0	0	0	1.69	0.58	0	7.87	0.77	3.26	0	38.96	0.96	2.3	0	2.88	0	0	0	6.4
LM1028_112	1818	287	3	0.436998	-0.306574	1.3	0.37	0.93	0	0	0.19	1.12	1.86	2.98	0	3.91	0.56	2.98	0.56	2.79	0.37	2.61	0.37	1.3	0	0.37	0	1.49	0	0.74	0.19	0	0	0	0.19	0	6.33	1.86	3.91	0	42.46	1.49	0.37	0	4.28	0	0	0	5.7
LM1028_116	1891	277	3	0.368067	-0.256096	1.35	0.19	1.35	0	0	0.77	0.97	1.16	4.44	0.19	2.32	0.58	5.21	0.77	0.19	0	1.74	0.58	1.54	0	0.39	0	0.58	0	1.16	0.39	0	0	0.19	0.39	0	7.34	1.54	2.7	0	41.51	1.35	0.97	0	3.86	0	0	0	5.4
LM1028_120	1962	267	3	0.469492	-0.25111	0.57	0.57	1.7	0	0	0.94	1.32	1.51	3.21	0	1.89	0.57	4.15	0.19	1.51	0.94	2.83	0.94	2.83	0	0.57	0	1.32	0	0.38	0	0.19	0	0.19	0.19	0	5.85	1.89	3.77	0	36.79	3.02	1.13	0	3.21	0	0	0	4.8
LM1028_124	2030	256.5	3	0.442197	-0.139212	0.76	0.38	0.76	0	0	0.95	0.38	2.28	4.55	0.57	1.33	0.76	4.74	0	3.23	1.52	2.28	0.19	2.09	0	0	0	2.47	0	0.57	0	0.19	0	0.38	0.19	0	5.69	1.71	1.9	0	39.85	0.19	1.33	0	3.23	0	0	0	6
LM1028_128	2096	246.5	3	0.446781	-0.292952	0.93	0	1.86	0	0	0.23	0.93	2.33	3.95	0	2.33	0.47	4.19	1.86	3.72	1.4	2.09	0.47	2.56	0	0.47	0	2.09	0	2.09	0.23	0	0	0	0.23	0	6.74	3.72	3.49	0	30.93	0.93	0.7	0	4.19	0	0	0.23	4.9
LM1028_132	2160	236	3	0.37546	-0.174014	1.63	0.36	1.09	0	0	0.54	1.63	1.81	3.45	0.73	0.54	0.73	4.9	0.73	1.63	0.54	2.18	0.54	1.45	0	0.73	0	2.54	0	1.45	0	0	0	0	0.54	0	6.35	3.63	3.45	0	38.48	0.54	0.73	0	2.72	0	0	0.73	5.1
LM1028_136	2220	226	3	0.350223	-0.15611	1.85	0	1.85	0	0	0.18	1.29	1.85	4.44	0.55	1.29	1.11	3.14	0.55	1.48	1.29	1.48	0.18	0.37	0	0.92	0	1.85	0	0.74	0.18	0	0	0	0.74	0	6.65	1.85	3.51	0	39	0.74	0.18	0	1.66	0	0	0.37	3.9
LM1028_140	2277	216	3	0.477662	-0.304121	1.69	0.19	0.94	0	0	0.19	1.88	1.5	2.06	0	1.13	0.75	4.32	0	1.69	1.5	2.44	0.19	2.63	0	0.94	0	2.81	0	1.31	0.38	0.19	0	0	0	0	5.63	3.56	3.19	0	41.65	1.31	0.56	0	1.88	0	0	0	4.9
LM1028_144	2332	206	3	0.597338	-0.175725	0.19	0	4.86	0	0	1.56	0	2.33	4.86	0.58	1.95	1.17	2.53	0	2.14	1.56	2.14	0	2.92	0	0.78	0	3.11	0	1.75	0.78	0	0	0	0	0	4.47	2.92	2.92	0	31.71	0.97	1.17	0	2.92	0	0	0	6.2
LM1028_148	2382	196	3	0.48038	-0.200843	0	0	1.16	0	0	0.78	0.39	1.74	7.17	0.19	0.97	0.97	0.78	1.36	3.29	2.52	1.55	0.39	3.1	0	0.78	0	1.94	0	0.58	0	0	0	0	0.39	0	7.75	3.29	4.46	0	37.02	0	0.78	0	2.91	0	0	0.19	3.5
LM1028_152	2430	186.5	3	0.468576	-0.156722	0.38	0	1.7	0	0	0.76	0.57	0.76	10.04	0.19	0.95	0.38	1.33	1.33	0.57	1.7	1.7	0.38	0.38	0	0.76	0	1.33	0	0.95	1.33	0	0	0	0	0	5.49	3.98	2.65	0	41.86	0.95	0.95	0	2.65	0	0	0.19	3.5
LM1028_156	2473	177.5	3	0.4611	-0.177964	1.34	0	1.34	0	0	0.96	0.96	1.34	6.7	0.57	0.96	0.96	2.49	1.15	0.57	2.68	1.15	0.77	0.19	0	0.96	0	1.34	0	1.72	1.92	0.38	0	0.19	0	0	5.36	3.07	2.87	0	35.82	0.77	0.77	0	3.45	0	0	0	1.5
LM1028_160	2513	168	3	0.398201	-0.0778502	0.93	0	0	0	0	0.56	0.74	1.48	4.81	0.74	1.3	0	2.04	3.33	0	0.93	1.67	0.93	1.11	0	0.37	0	1.11	0	0.93	1.67	0	0	0.18	0	0	3.89	2.96	2.78	0	44.26	0.56	1.11	0	3.89	0	0	0	3.1
LM1028_164	2549	159	3	0.42601	-0.198458	0.37	0.55	1.29	0	0	0	0.92	1.85	6.65	0.37	1.85	0.74	2.77	1.66	0.74	1.48	1.11	0.55	0.55	0	0.74	0	1.48	0	0.92	2.03	0	0	0.91	0.37	0	4.07	3.14	3.51	0	45.29	0.74	0.74	0	2.59	0	0	0.18	2.4
LM1028_168	2581	150	3	0.497181	-0.188761	0.76	0.19	1.14	0	0	0	0.76	1.9	7.4	0.57	1.52	0.95	2.66	2.09	0.76	1.9	1.71	0.76	0.19	0	0.38	0	2.66	0	0.19	1.52	0	0	0.94	0	0	4.17	3.23	6.45	0	38.33	0	1.52	0	2.66	0	0	0	3
LM1028_172	2609	142	3	0.389252	-0.352949	1.93	0.39	1.55	0	0	0	1.93	1.55	4.45	0	0.97	1.55	2.51	2.32	0	1.74	2.32	0.77	0.58	0	0.77	0	1.74	0	1.35	0.97	0	0	0.77	0.39	0	1.74	4.06	3.29	0	43.71	0	1.35	0	2.71	0.19	0	0.19	2.9
LM1028_176	2634	135	3	0.457334	-0.202311	0.19	0.38	1.34	0	0	0	1.72	2.29	3.63	0.19	0.95	0.76	3.24	3.05	1.34	2.1	2.1	0.57	1.34	0	0.19	0	1.53	0	1.34	0.57	0	0	0.19	0.38	0	2.86	4.39	2.86	0	42.37	0.38	1.34	0	3.44	0	0	0	1.7
LM1028_180	2656	129	3	0.397089	-0.235468	0.94	0.56	1.87	0	0	0	1.5	2.06	6.55	0.56	0.37	2.25	3.56	2.81	0	2.81	1.31	0.94	0.37	0	0.56	0	1.87	0	1.69	1.5	0	0	1.29	0.19	0	3.75	4.31	3	0	40.64	0	0.37	0	2.43	0	0	0.19	1.8
LM1028_184	2676	123	3	0.306645	-0.142616	0.57	0	1.53	0	0	0	1.53	2.29	4.96	0.38	1.15	1.15	4.77	4.39	0	2.1	0.76	0.38	0.95	0	0.57	0	1.72	0	0	0.76	0	0	0.38	0.57	0	3.63	4.77	2.48	0	39.69	0	2.1	0	2.29	0	0	0.57	1.7
LM1028_189	2693	117	3	0.40632	-0.142938	0.94	0	0.75	0	0	0.75	2.45	3.58	5.09	0.94	1.51	1.32	3.96	2.08	0	3.21	1.51	1.13	0.57	0	0.38	0	2.08	0	0	0.75	0	0	0.93	0	0	5.47	4.72	3.58	0	37.36	0.75	0.75	0	2.83	0	0	0	0.6
LM1028_192	2707	112	3	0.397294	-0.160741	0.78	0	2.52	0	0	0.39	0.97	1.55	3.5	0.39	1.17	1.17	4.08	2.33	0.97	2.33	0.97	0.78	0.78	0	0	0	3.11	0	0	0.39	0	0	0.38	0	0	10.1	2.72	2.52	0	39.42	0	1.55	0	2.52	0	0	0	2.3
LM1028_196	2720	108.5	3	0.439421	-0.0998593	0.97	0	0.78	0	0	0.39	1.36	2.14	3.5	1.75	1.75	0.58	3.31	3.5	0	3.11	0.19	0.97	0.78	0	0.58	0	3.11	0	0	1.56	0	0	0.19	0	0	6.03	4.67	2.53	0	37.74	0	0	0	3.7	0	0	0	2.1
LM1028_200	2731	105	3	0.397645	-0.223231	1.35	0	1.35	0	0	0.39	2.51	4.84	4.64	0.58	1.16	1.74	6.58	0.39	0.19	3.29	1.16	0.77	1.16	0	0	0	2.32	0	0	2.51	0	0	0.39	0	0	4.84	1.93	2.13	0	38.1	0	0.19	0	3.09	0	0	0.39	2.1
LM1028_204	2741	101.5	3	0.377994	-0.24009	0.77	0	0.77	0	0	0.19	1.55	2.9	4.06	0.39	1.93	0.97	4.06	1.55	0	2.9	1.16	1.16	0.97	0	0	0	2.13	0	0.19	3.09	0	0	0.58	0	0	4.84	2.13	3.29	0	41.01	0.19	1.74	0	4.64	0	0	0	2.8
LM1028_208	2750	98	3	0.422475	-0.341078	0.19	0.76	2.08	0	0	0	0.38	2.46	4.17	0	1.33	1.89	7.58	1.14	0	1.7	1.33	0.95	0.38	0	0.38	0	1.7	0	0.19	3.03	0.19	0	0.19	0	0	3.98	4.55	3.03	0	35.61	0	1.7	0	3.22	0	0	0.19	1.8
LM1028_212	2758	95.5	3	0.299158	-0.250074	1.7	0	0	0	0	0.38	0	3.79	2.65	0.19	2.27	2.08	5.49	0.57	0	1.52	0	0	0.38	0	0.95	0	2.08	0	0.19	1.89	0.19	0	0.56	0.57	0	6.06	3.79	2.65	0	41.1	0	1.89	0	2.84	0	0	0	1.9
LM1028_216	2766	93	3	0.511373	-0.269723	0.93	0.19	0.56	0	0	0	0.19	3.15	4.45	0.56	1.48	2.97	5.19	0	0	1.86	0.93	0	0.37	0	0	0	2.78	0	0.37	3.71	0	0	1.09	0	0	4.82	5.94	7.61	0	34.14	0	2.23	0	4.64	0	0	0.37	1.1
LM1028_220	2774	89.5	3	0.444501	-0.30223	1.32	0	1.32	0	0	0.76	1.32	1.89	3.21	0	1.32	2.08	3.21	0	0	3.21	1.13	0.38	0.38	0	0.19	0	6.24	0	0	4.73	0.19	0	3.26	0	0	4.73	2.27	6.43	0	33.84	0.57	1.13	0	3.59	0	0	0	1.5
LM1028_224	2781	87	3	0.519487	-0.172695	1.34	0	0.57	0	0	0	1.91	4.78	4.21	0.96	1.91	1.15	4.78	0	0	3.06	0.96	0	0.38	0	0.38	0	2.49	0	0.19	5.54	0	0	2.78	0	0	5.35	3.06	0.57	0	37.09	0	0.38	0	2.68	0	0	0	0
LM1028_228	2789	83.5	3	0.323901	-0.195555	3.05	0.38	0.38	0	0	0	1.53	2.48	2.67	0.76	1.91	1.15	7.25	0.57	0	1.15	1.15	0	0	0	0.19	0	1.15	0	0.19	3.44	0	0	5.05	0.19	0	4.77	4.01	0	0	41.98	0	1.34	0	2.86	0	0	0	1.1
LM1028_232	2797	81.5	3	0.260596	-0.233342	0.77	0.77	0.39	0	0	0.58	0.97	4.06	2.71	0	2.9	1.35	8.12	0.39	0	1.16	1.16	0	0	0	0.77	0	1.55	0	0	3.87	0	0	7.47	0.39	0	6.77	4.84	0	0	39.07	0	0.77	0	2.51	0	0	0.19	1.3
LM1028_236	2806	80	3	0.263001	-0.16133	1.88	0.38	0.38	0	0	0.38	1.88	2.64	1.69	0.75	1.32	0.75	8.66	0.38	0	0	0.75	0	1.13	0	0	0	0.56	0	0.38	3.95	0	0	6.99	0.19	0	7.53	4.9	0	0	39.92	0	0.56	0	2.82	0	0	1.13	0.6
LM1028_240	2815	79.5	3	0.231195	-0.139698	1.49	0	0.37	0	0	0.19	0.93	2.43	2.61	1.68	1.12	1.31	7.28	1.87	0	0	0.56	0	0.37	0	0.37	0	0.93	0	0	3.17	0	0	7.9	0.37	0	7.65	2.8	0	0	40.86	0	1.49	0	3.73	0	0	0.19	0.8
LM1028_244	2825	79	3	0.231895	-0.213321	1.89	0	0.57	0	0	0	0.75	3.96	1.89	0.57	2.26	1.51	8.49	1.7	0	0	0.19	0	0.38	0	1.13	0	1.32	0	0.19	4.34	0	0	7.63	0	0	7.36	3.02	0	0	40.38	0	0.75	0	3.96	0	0	0.19	1.1
LM1028_248	2835	81	3	0.239328	-0.379098	0.97	0	0	0	0	0	1.74	3.88	2.52	0	1.55	0.97	10.85	1.55	0	0	1.16	0	0.58	0	0.58	0	2.91	0	0	7.95	0	0	8.1	0	0	5.81	6.78	0	0	36.82	0	1.16	0	1.94	0	0	0	0.9
LM1028_252	2847	85.5	8	0.117646	-0.480324	0.92	0	0	0	0	0	1.84	3.5	2.95	0.18	3.31	1.29	19.52	2.95	0	0	0	0	0	0	0.18	0	0.92	0	1.1	10.31	0	0	0	0	0	7.92	2.58	0	0	21.55	0	2.03	0	2.03	0	0	0.37	0.8
LM1028_256	2859	92	8	0.162391	-0.259919	1.72	0	1.15	0	0	0.19	1.72	1.34	3.05	0.76	2.86	0.76	19.27	2.1	0	0	0	0	0	0	0	0	0.76	0	0	4.39	0	0	0	0	0	17.94	6.11	0	0	23.66	0	1.15	0	1.34	0	0	0	0
LM1028_260	2872	100.5	8	0.0619151	-0.268923	2.65	0	0.57	0	0	0	0.57	0.76	2.65	1.33	1.89	1.33	19.7	2.08	0	0.19	0	0.38	0	0	0.19	0	0.76	0	0	0	0	0	0	0	0	31.44	2.27	0	0	22.92	0	1.14	0	0.95	0	0	0	0.4
LM1028_264	2886	111.5	8	0.0210881	-0.200522	2.28	0	0.19	0	0	0	0	0.38	2.47	0.95	1.33	0.57	11.03	2.66	0	0	0	0	0.19	0	0.76	0	0.95	0	0	0	0	0	0	0.19	0	42.4	2.47	0	0	20.91	0	0.57	0	1.9	0	0	0.76	3.5
LM1028_268	2900	123.5	8	-0.059834	-0.23338	3.08	0	0	0	0	0	0	0.96	3.08	1.35	3.08	0	9.83	2.5	0	0	0	0	0.39	0	0.96	0	0.96	0	0	0	0	0	0	0.39	0	30.64	4.82	0	0	25.43	0	1.35	0	1.54	0	0	0	3.2
LM1019_4	-57	34.5	3	0.536424	-0.00406255	0	0.2	0.59	0	0	1.18	0	0	0.59	0.39	0	0	0	0.79	0	0	0	0	0.59	0	0	0	2.76	0	0	0	0	0	0	4.13	0	5.31	2.76	0	0	64.37	0	0.2	0	2.76	0	0	0	0
LM1019_8	-27	26	3	0.52458	-0.0546016	0	0.19	0.96	0	0	1.34	0	0	0.19	0.38	1.15	0.76	0	0.57	0	0	0	0	0.38	0	0	0	2.49	0	0	0	0	0	0	2.29	0	3.25	1.34	0	0	76.1	0	0	0	2.29	0	0	0	0
LM1019_12	17	21.5	3	0.468995	-0.00909499	0.19	0.58	3.47	0	0	3.08	0	0	1.16	0.19	1.16	0	0	2.5	0	0	0	0	0.39	0	0	0	4.24	0	0	0	0	0	0	0.39	0	9.25	4.43	0	0	51.64	0	0	0	4.62	0	0	0	0
LM1019_16	79	32.5	3	0.691977	-0.0469907	0	1.4	2.4	0	0	3.41	0	0	1	0.2	1.8	0.2	0.2	1.8	0	0	0	0	0.8	0	0	0	13.03	0	0	0	0	0	0.6	0	0	10.22	5.41	0	0	38.88	0.6	0	0	3.81	0	0	0	0
LM1019_20	158	44	3	0.748024	-0.029441	0	0	1.55	0	0	5.22	0	0	6.38	0.97	0.77	0.97	0	1.35	0	0	0	0	0.77	0	0	0	7.93	0	3.09	0	0	0	0.39	0	0	16.05	2.32	0	0	34.82	0.19	0.39	0	6.19	0	0	0	0
LM1019_24	253	56.5	3	0.561176	-0.0718271	0.19	0	1.5	0	0	5.26	0	0	8.83	2.07	1.88	0.56	0.56	1.32	0	1.32	0	0	2.44	0	0	0	7.33	0	0.56	0	0	0	0.37	0	0	13.16	2.82	0	0	33.83	0.38	0.38	0	2.63	0	0	0	0
LM1019_28	361	70.5	3	0.530422	-0.241851	0	0	0	0	0	0.96	0	0	2.69	0	0	1.54	0	0	0	0.38	0	0	0.19	0	0	0	3.27	0	0	0	0	0	0	0	0	16.73	0	0	0	59.42	0	0	0	6.35	0	0	0	0
LM1019_32	479	84.5	3	0.478403	-0.141594	0.37	0	0.55	0	0	4.23	0	0	7.35	1.29	4.41	1.47	1.47	2.76	0	1.47	0	0	4.41	0	0	0	5.7	0	0.92	0	0	0	0.55	0	0	5.7	3.31	0	0	36.4	0.37	0.55	0	3.13	0	0	0	0
LM1019_36	604	97.5	3	0.56543	0.00186604	0.19	0	0.95	0	0	4.91	0.38	0.95	14.37	1.32	6.81	2.27	0.38	2.08	0	0	0	0	6.24	0	0	0	5.86	0	0	0	0	0	1.12	0	0	6.24	3.4	0	0	28.36	0	0	0	3.21	0	0	0	0
LM1019_40	735	108	3	0.70546	-0.0271747	0	0	0.95	0	0	4.94	0	0	18.82	1.33	2.85	1.9	0.95	1.52	0	0	0	0	5.89	0	0	0	6.46	0	0	0	0	0	1.87	0	0	2.09	12.36	0	0	27.19	0	0	0	4.94	0	0	0	0
LM1019_44	869	117	3	0.428066	-0.0511365	0.4	0	0	0	0	1.6	0	0	3.8	0	0	3.8	0.6	0	0	0.4	0	0	0	0	0	0	2.4	0	0	0	0	0	0	0	0	24.8	0	0	0	55.2	0	0	0	4	0	0	0	0
LM1019_48	1004	124	3	0.670427	-0.101893	0.19	0	4.74	0	0	7.02	0	0	12.33	0.76	3.98	1.9	0.38	1.14	0	0	0	0	6.64	0	1.71	0	7.59	0	0	0	0	0	3.83	0	0	9.68	4.17	0	0	22.77	0	0	0	6.45	0	0	0	0
LM1019_50	1070	126	3	0.643827	-0.116279	0.38	0.75	3.58	0	0	0.75	0.19	0	6.79	1.89	1.32	2.45	1.51	2.83	0	1.32	0.19	0	3.77	0	0	0	3.96	0	0.75	0	0.19	0	3.81	0	0	5.85	4.53	0.75	0	30.57	1.89	0	0	1.51	0	0.38	0	1.3
LM1019_52	1136	126.5	3	0.703593	0.017521	0	0	1.13	0	0	6.43	0.76	0	24.39	1.13	1.32	3.4	0.76	1.13	0	0	0	0	6.99	0	0	0	4.54	0	0	0	0	0	5.7	0	0	6.24	0.95	0	0	27.03	0	0	0	5.67	0	0	0	0
LM1019_54	1200	124.5	3	0.48752	-0.258161	0.76	0.38	1.15	0	0	0	0.19	0	1.72	0.19	0.19	1.53	0.57	24.81	0	1.15	0	0	3.63	0	0	0	0.95	0	0	0	0	0	0.76	0	0	1.15	0.57	0	0	50	0.38	0	0	0.57	0	2.1	0	0.6
LM1019_56	1264	122	3	0.24604	-0.360568	0.39	0	0.58	0	0	0.77	0	0	2.89	0.19	0.77	0	0.77	0	0	0	0	0	31.41	0	0	0	0	0	0	0	0	0	0	0	0	1.93	0	0	0	57.23	0	0	0	2.89	0	0	0	0
LM1019_58	1325	118	3	0.543885	-0.744303	0.19	0	4	0	0	0	0	0	0.57	0	0.76	0.95	0.19	1.33	0	0.38	0	0	12	0	0	0	0.38	0	0.19	0	0	0	0	0	0	0.38	0	0	0	37.71	0.95	0	0	0	0	0.38	0	1.1
LM1019_60	1386	113	3	0.442721	-0.0266599	1.33	0	0.67	0	0	9.5	0.33	1.83	7.5	0.83	9	1.67	2.5	1.67	0	0	0	0	0	0	0.17	0	8.17	0	0	0	0	0	6.1	0	0	6.17	2	0	0	33.67	1.67	0	0	4.33	0	0	0	0
LM1019_62	1445	107.5	3	0.482128	-0.278215	1.16	0	26.64	0	0	0	0	0	0.77	0.39	0	1.74	1.93	1.74	0	0.19	0.39	0	2.12	0	0	0	1.54	0	0.77	0	0	0	0	0	0	4.25	0.97	0	0	45.75	0	0	0	0.97	0	0	0	1.5
LM1019_64	1502	103	3	0.150097	-0.214888	2.05	0	0	0	0	4.62	0	0	1.71	0	0.17	0.68	10.79	0	0	0.17	0	0.17	0.17	0	0	0	1.03	0	0	0	0	0	0	0	0	10.62	0	0	0	50.68	0	0	0	1.03	0	0	0	0
LM1019_66	1559	98.5	3	0.400711	-0.203089	1.54	0.77	2.88	0	0	0	0.38	0.19	1.92	0.77	4.03	2.11	4.8	4.22	0	0.38	4.22	0	0.38	0	0	0	0.77	0	0.19	0	0	0	0.76	0.19	0	9.02	2.88	0.38	0	43.57	0.38	0.19	0	0.96	0	0.77	0	1.5
LM1019_68	1614	94.5	3	0.308275	-0.121519	0.97	0	0.97	0	0	12.57	0	0.97	6	0.39	7.35	1.16	1.74	1.35	0	0	0	0	0	0	0	0	3.48	0	0	0	0.19	0	0.19	0	0	10.25	1.55	0	0	37.52	0	0.58	0	1.16	0	0	0	0
LM1019_70	1668	98.5	3	0.438009	-0.256477	0.97	0.58	0.78	0	0	0	0.58	0	0.97	0.58	4.28	1.75	2.92	1.75	0	0	3.11	0	0.97	0	0.19	0	5.84	0	0.58	0	0	0	1.15	0.19	0	8.75	10.31	0.58	0	45.14	0.39	0.58	0	0.39	0.58	0.19	0.39	0.4
LM1019_72	1720	95.5	3	0.331783	-0.22336	1.75	3.82	0	0	0	0	0.48	0	1.91	0.48	2.54	0.48	2.07	0	0	0	0	0	0	0	0	0	1.43	0	0	0	0	0	1.41	0.16	0	10.17	0.79	0	0	47.22	0.16	0.32	0	0.16	0	0	0	0
LM1019_74	1772	90	3	0.442359	-0.2382	1.3	0.19	0.19	0	0	0	0.74	0.93	0.56	0.56	1.11	1.67	1.67	2.96	0	0.93	2.96	0	0.19	0	0.19	0	1.48	0	0.37	0	0	0	1.44	0	0	6.11	15.19	0.19	0	45.56	0.19	0.37	0	0.19	0	0.37	0.93	3.2
LM1019_76	1822	95	3	0.115809	-0.190604	0.57	0	0	0	0	1.71	0	0	0.57	0	0	0	2.66	0	0	0.38	0	0	0	0	0	0	0.95	0	0	0	0	0	0	0	0	30.99	0	0	0	55.89	0	0	0	3.23	0	0	0	0
LM1019_78	1871	99	3	0.395834	-0.443519	0.66	0	1.84	0	0	0	0.13	0	0.66	0	0.79	0.39	0.79	1.05	0	0.13	0.92	0	0.39	0	0.53	0	0.66	0	0	0	0.13	0	0.13	0	0	5.66	2.89	0.26	0	46.05	0.66	0	0	0.13	0	0.26	0.13	0.8
LM1019_80	1920	107.5	3	0.399745	-0.316298	0.71	0	0	0	0	1.06	0	0	9.38	0	0.53	1.06	1.42	0	0	0	0	0	0.18	0	0	0	2.12	0	0	0	0	0	0	0	0	18.41	5.13	0	0	47.26	0	0.53	0	1.06	0	0	0	0
LM1019_82	1967	112.5	3	0.607918	-0.308555	0.14	0	0.43	0	0	0	0.14	0	7.31	0.14	0.14	0.57	0.86	0.43	0	1.43	0.29	0	0.57	0	0	0	1.43	0	0.43	0	0	0	0.14	0	0	4.15	3.3	0	0	48.71	0.43	0	0	0.29	0.14	0.57	0.14	0.2
LM1019_84	2015	117	3	0.23501	-0.242136	1.36	0	0	0	0	0.19	0	0	4.07	0.39	0.19	0.19	0.97	1.55	0	0	0	0	0.39	0	0	0	1.16	0	0	0	0	0	0	0	0	8.33	1.55	0	0	75.58	0	0.19	0	0.39	0	0	0	0
LM1019_86			3	0.331268	-0.539007	1.33	0	0.95	0	0	0	0	0	9.85	0.38	0	0.57	1.7	0	0	0.38	0	0	0.38	0	0.38	0	0.38	0	0	0	0	0	0	0	0	1.33	0.38	0.95	0	76.33	0	0	0	0.76	0	0.38	0	0.2
LM1019_88			3	0.27305	-0.192552	3.55	0	0	0	0	2.24	0.75	0	10.47	0.19	2.06	0.56	5.42	0	0	0.56	0	0	0	0	0	0	4.86	0	0	0	0	0	0	0	0	31.21	0	0	0	26.54	0	0.19	0	3.36	0	0	0	0
LM1019_90			3	0.435386	-0.278251	1.7	0	3.02	0	0	0	0	0.94	6.42	0.19	1.89	1.13	2.08	1.13	0	0.57	0	0	1.32	0	0	0	1.51	0	0.38	0	0	0	0.19	0	0	8.11	8.87	1.32	0	43.96	0.38	1.13	0	0.38	0	0.75	0.57	0
LM1019_92			3	0.243329	-0.0790141	0.32	0	0	0	0	5.81	0	0	6.77	0	0	0.65	6.77	0	0	0.32	0	0	0	0	0	0	6.77	0	0	0	0	0	0	0.65	0	20	6.77	0	0	32.58	0	0.65	0	6.77	0	0	0	0
PLOO_8	200		3	0.649549	-0.0455041	0.394477	0.788955	4.73373	0	0	0	0	0.197239	4.33925	0.394477	2.16963	1.77515	0.591716	17.357	0	0.394477	0.394477	0	0.591716	0	0	0.763359	2.36686	0	0	0	0	0	0.19084	0	0	4.93097	4.93097	0.591716	0	37.2781	5.12821	0	0	0.591716	0	0	0.196464	0.196464
PLOO_24	670		3	0.499315	-0.0135399	0.986193	0	1.57791	0	0	0	0.197239	0.788955	0.394477	0.394477	1.18343	0.591716	0.394477	21.499	0	0.394477	0.197239	0	1.38067	0	0	0.954198	1.18343	0	0	0	0	0	0.572519	0	0	4.93097	3.5503	0.197239	0	49.3097	0.394477	0	0	0.394477	0	0	0	0
PLOO_50	1240		3	0.549653	0.0251348	0.589391	0	0	0	0	0	0.589391	0.392927	0.589391	0.589391	0.392927	1.76817	2.35756	10.4126	0	0.589391	0	0	1.76817	0	0.196464	3.65217	1.76817	0	0	0	0	0	7.13043	0	0	6.4833	3.53635	1.17878	0	33.5953	2.55403	0	0	1.57171	0	0	0	0
PLOO_58	1308		3	0.665933	0.0105444	0	0.194932	0	0	0	0	0	0.194932	1.16959	1.94932	0.194932	1.16959	1.16959	4.87329	0	3.31384	0.584795	0	0.194932	0	0	1.69173	1.16959	0	0	0	0.194932	0	1.31579	0	0	6.62768	12.0858	1.94932	0	44.6394	0	0	0	1.75439	0	0	0	0
PLOO_66	1263		3	0.550546	0.0983821	0.583658	0	0.194553	0	0	0.194553	0.583658	0.77821	0.194553	2.14008	0.77821	0.583658	1.94553	7.7821	0	0.389105	0	0	0.389105	0	0	1.69173	2.91829	0	0	0	0	0	0.56391	0	0	1.75097	16.1479	1.94553	0	42.8016	0	0	0	0.77821	0	0	0	0
PLOO_74	1399		3	0.242862	-0.566033	1.37795	0.19685	0.590551	0	0	0	0.19685	0	0	0	0.393701	0.393701	3.34646	3.54331	0	0	0.393701	0	5.90551	0	0	0.574713	0	0	0	0	0	0	0.957854	0	0	1.77165	1.1811	0	0	54.5276	0	0	0	0.984252	0	0	0	0
PLOO_82	1534		3	0.509924	0.0419742	1.17417	0.391389	0	0.195695	0	0	0.195695	0.978474	1.17417	0.391389	0.978474	1.36986	5.47945	9.19765	0	0	0.782779	0	0.391389	0	0	3.10945	2.93542	0	0	0	0	0	29.4776	0.195695	0	13.1115	9.98043	1.56556	0	40.3131	0	0	0	0.391389	0	0	0	0
PLOO_90	1666		3	0.511156	-0.0422201	0.788955	0.591716	0	0.197239	0	0.197239	0	0.986193	4.33925	1.18343	3.35306	0.394477	1.97239	5.12821	0	1.38067	0.591716	0.197239	0.394477	0	0.788955	0.525394	0.986193	0	0	0.394477	0	0	6.47986	0.197239	0	10.0592	12.426	2.16963	0	33.5306	0	0	0	2.16963	0	0.394477	0	0
PLOO_98	1794		3	0.399234	0.053663	0.974659	1.16959	0	0	0	0.779727	0.389864	1.94932	0.974659	1.16959	4.87329	2.33918	2.72904	17.9337	0	0	0.194932	0	0	0	0.389864	0.443131	1.55945	0	0	0.194932	0	0	20.5318	0.194932	0	11.8908	7.40741	1.16959	0	34.1131	0	0.194175	0	0.779727	0	0	0.194175	0
PLOO_114	2035		4	0.363973	-0.00546626	1.18812	0	0.19802	0	0	0	0	0.39604	0.594059	0.19802	0.594059	0.19802	1.38614	56.4356	0	0.19802	0.39604	0	0.792079	0	0	0.568182	0.39604	0	0	0.19802	0	0	0.710227	0	0	8.31683	3.56436	0	0	15.8416	0	0	0.142045	0.39604	0	0	0	0.197628
PLOO_122	2149		3	0.589843	0.00960883	0.396825	0	0.198413	0	0	0.595238	0	0.595238	1.5873	5.35714	2.38095	0.396825	1.98413	9.12698	0	0.793651	0.595238	0	0.396825	0	0.198413	1.21581	1.98413	0	0	0.992063	0	0	10.7903	0	0	3.37302	19.6429	5.95238	0	26.9841	0.198413	0.197239	0.303951	0.992063	0	0	0	0.394477
PLOO_130	2262		3	0.617956	-0.0375158	0.389105	0.194553	0.194553	0	0	0	0.583658	0.583658	1.75097	4.28016	1.94553	1.16732	2.33463	10.1167	0	0	1.94553	0	0.583658	0	0	1.29534	0.972763	0	0	0.194553	0	0	9.32642	0	0	1.94553	12.8405	4.86381	0	34.0467	0	1.15385	0	0.583658	0	0	0	0
PLOO_138	2377		3	0.568497	-0.074092	0.982318	0	1.17878	0	0	0	0.392927	0	3.14342	5.89391	0.785855	1.96464	3.14342	13.9489	0	0	0.392927	0	0.589391	0	0.589391	7.56193	2.1611	0	0.392927	1.37525	0	0	19.1656	0	0	8.05501	11.002	0.982318	0	30.0589	0	0.386847	1.69492	2.1611	0	0	0.773694	0.386847
PLOO_140	2406		3	0.386519	-0.0242327	0.779727	0	2.14425	0	0	0.389864	0.194932	0.974659	3.31384	1.55945	0.974659	0.584795	3.7037	29.4347	0	0	1.16959	0	0.584795	0	0	0	0.974659	0	0	0	0	0	15.4952	0.194932	0	9.16179	7.60234	0	0	29.4347	0.389864	0	0	1.94932	0	0	0	0
PLOO_142	2435		3	0.465312	-0.0197284	0.592885	0	4.74308	0	0	0.790514	0	0.988142	3.35968	4.1502	1.58103	0.988142	3.35968	19.3676	0	0	1.58103	0	0.197628	0	0	0	0.988142	0	0	0.197628	0	0	15.0641	0.592885	0	11.0672	5.13834	0	0	31.0277	0.988142	0.393701	0	0.592885	0	0.197628	0	0
PLOO_144	2465		3	0.387788	-0.0438089	1.53257	0	1.72414	0	0	0.383142	0	1.53257	2.68199	1.341	0.957854	1.53257	4.5977	15.1341	0	0	0.191571	0	0	0	0	0	1.53257	0	0.191571	0.191571	0	0	5.92217	0.191571	0	13.2184	6.89655	0	0	38.1226	0.957854	0.380952	0	0.191571	0	0	0.190476	0
PLOO_146	2496		3	0.637054	-0.0467672	0.198807	0.795229	1.39165	0	0	0	0.596421	0.795229	1.19284	0.397614	1.19284	1.39165	4.57256	8.74751	0	0	1.59046	0	1.19284	0	0	2.00573	1.39165	0	0.397614	0	0	0	23.7822	0.198807	0	3.18091	18.0915	0	0	40.5567	0.397614	0.592885	1.14613	1.19284	0	0	0	0
PLOO_148	2526		3	0.484435	-0.0122576	0.587084	0	2.34834	0	0	0.391389	0	0.587084	1.17417	1.95695	0.978474	0.587084	2.73973	14.4814	0	0	1.36986	0.195695	1.17417	0	0.391389	0	1.76125	0	0	0	0	0	22.8951	0.195695	0	11.1546	5.87084	0	0	34.4423	2.93542	0.968992	0	1.76125	0	0.391389	0	0
PLOO_150	2557		3	0.508416	-0.0171083	0.392927	0.392927	3.33988	0	0	0.392927	0	0.589391	1.96464	1.17878	1.76817	0.589391	2.94695	18.2711	0	0	1.57171	0	0.785855	0	0.392927	0	1.37525	0	0	0.196464	0	0	11.414	0	0	11.9843	5.50098	0	0	30.0589	2.1611	1.16505	0	1.17878	0	0.196464	0	0
PLOO_152	2588		3	0.500972	-0.0543709	0.194932	0.389864	2.72904	0	0	0.389864	0.194932	0.389864	0.584795	1.75439	1.94932	1.16959	4.48343	21.0526	0	0	1.36452	0.194932	0.194932	0	0.584795	0	1.36452	0	0	0	0	0	16.7203	0	0	10.7212	7.40741	0	0	28.8499	1.36452	0.581395	0	2.53411	0	0.389864	0	0
PLOO_154	2619		3	0.485507	0.00817059	0	0	2.73973	0	0	0.782779	0	0.587084	1.17417	2.34834	1.36986	0.587084	3.91389	28.7671	0	0.195695	1.76125	0	0.195695	0	0.195695	0	1.56556	0	0.195695	0	0	0	14.5455	0.195695	0	7.82779	8.80626	0	0	26.8102	0.782779	1.73077	0	0.978474	0	0	0	0
PLOO_156	2651		3	0.450162	-0.0177217	1.35922	0.194175	2.13592	0	0	0.970874	0	0.776699	1.74757	2.3301	1.35922	0.776699	3.30097	26.7961	0	0	0.776699	0	0.38835	0	0	0	0.970874	0	0	0	0	0	16	0	0	8.54369	6.79612	0	0	31.068	1.74757	0.770713	0	0.970874	0	0	0	0
PLOO_158	2683		3	0.506963	0.067907	0.38835	0	3.49515	0	0	0.776699	0	0.776699	2.52427	1.74757	1.94175	0	1.5534	28.1553	0	0	1.16505	0	0.38835	0	0	0	1.35922	0	0.194175	0.194175	0	0	13.3884	0	0	10.2913	8.54369	0	0	25.4369	1.35922	0	0	0.776699	0	0	0	0.386847
PLOO_160	2715		3	0.41634	0.0345487	0.974659	0	2.33918	0	0	0.779727	0	0.779727	2.33918	2.14425	2.33918	0.584795	2.33918	28.0702	0	0	0.779727	0	0	0	0	0	1.16959	0	0	0	0	0	13.7353	0	0	15.2047	8.18713	0	0	23.1969	1.75439	0.38835	0	1.36452	0	0	0	0
PLOO_162	2747		3	0.443329	-0.00177283	0.970874	0	0	0	0	0	0.582524	0	2.13592	1.74757	1.16505	1.16505	5.24272	26.2136	0	0	1.16505	0	0.194175	0	0	2.9654	0.970874	0	0	1.16505	0	0	11.2026	0	0	8.15534	8.73786	3.30097	0	28.3495	0	0.766284	0.823723	0.776699	0	0	0.191571	0.383142
PLOO_164	2779		3	0.468774	0.016883	0.585938	0	2.53906	0	0	0.390625	0.585938	1.5625	1.5625	2.53906	3.125	0.78125	2.73438	22.2656	0	0	0.585938	0	0.195312	0	0	0	0.78125	0	0	0	0	0	15.3719	0	0	16.6016	10.1562	0	0	22.8516	1.36719	0.582524	0	0.390625	0	0.195312	0	0
PLOO_166	2812		3	0.450797	0.00121156	0.582524	0.194175	1.35922	0	0	0.582524	0.38835	0.582524	2.91262	1.94175	2.91262	0.582524	2.3301	26.4078	0	0	0.776699	0	0	0	0	0	0.776699	0	0	0	0	0	16.1031	0	0	11.068	8.73786	0	0	22.9126	2.13592	0.769231	0	0.970874	0	0	0	0.192308
PLOO_168	2844		3	0.45817	0.0266947	0.194175	0	1.5534	0	0	0.38835	0	0	1.74757	2.3301	2.52427	0.776699	3.30097	34.9515	0	0	0.194175	0	0	0	0	0	0.38835	0	0	0	0	0	11.3946	0	0	11.8447	6.21359	0	0	23.8835	0.776699	0.959693	0	1.16505	0	0	0	0.191939
PLOO_170	2877		3	0.257541	-0.204686	1.77515	0	0.591716	0	0	0	1.18343	1.18343	1.77515	3.15582	1.57791	1.38067	8.87574	27.0217	0	0.197239	0.788955	0	0.197239	0	0.197239	0.754717	0	0	0	2.16963	0	0	3.01887	0	0	9.86193	10.4536	2.36686	0	17.1598	0	0.974659	0.566038	0.986193	0	0.591716	0	0.194932
PLOO_172	2910		3	0.437567	-0.0233047	0.576923	0.192308	1.15385	0	0	0.384615	0.384615	1.53846	2.5	4.03846	2.69231	0.384615	5.96154	23.4615	0	0.192308	0.769231	0	0	0	0	0	0.576923	0	0.192308	0	0	0	4.71869	0.192308	0	12.3077	11.1538	0	0	19.8077	0.384615	0.573614	0	1.53846	0	0.192308	0	0
PLOO_174	2943		3	0.389733	-0.0868891	0.576923	0	1.34615	0	0	0.576923	0.384615	1.53846	4.03846	5.76923	3.26923	1.34615	9.03846	17.3077	0	0.576923	0.384615	0	0	0	0.384615	0	0.769231	0	0.769231	0	0	0	1.50943	0	0	15.5769	7.30769	0	0	13.6538	0	0.763359	0	0.961538	0	0.576923	0	0
PLOO_176	2976		3	0.290228	-0.0368401	0.387597	0	1.74419	0	0	0.968992	0.775194	2.51938	3.68217	2.90698	1.74419	0.968992	7.36434	20.9302	0	0.968992	0.581395	0	0	0	0	0	0.193798	0	0	0.193798	0	0	0	0	0	12.0155	11.6279	0	0	19.186	0.387597	1.32827	0	0.193798	0	0	0.379507	0.379507
PLOO_178	3009		8	0.341817	-0.186798	0.587084	0.587084	0	0	0	0	0.782779	1.36986	4.50098	3.13112	1.36986	1.36986	17.6125	11.546	0	0.391389	1.56556	0	0.391389	0	0.587084	0.957854	0.587084	0	0	2.34834	0	0	0.957854	0	0	12.5245	5.08806	0	0	21.7221	0	0.387597	0	2.15264	0	0.587084	0	0.581395
PLOO_180	3042		8	0.253255	-0.109936	0.77821	0	1.16732	0	0	0.194553	1.16732	1.94553	4.47471	6.03113	1.75097	0.194553	18.2879	5.83658	0	0	0.194553	0	0	0	0	0	1.36187	0	0	0.583658	0	0	0	0	0	18.2879	6.42023	0	0	19.4553	0	1.14943	0	0.389105	0	0.77821	0.191571	0.191571
PLOO_182	3075		8	0.222726	-0.190383	1.94932	0	1.16959	0	0	0.389864	0.389864	0.974659	5.06823	6.43275	1.75439	0.194932	20.078	2.33918	0	0.584795	0.389864	0	0	0	0	0	0.779727	0	0.194932	1.36452	0	0	0	0.584795	0	17.3489	6.82261	0	0	17.9337	0.194932	2.27273	0	1.16959	0	0.389864	0	0.568182
PLOO_184	3108		8	0.146878	-0.152989	1.13208	0	0.943396	0	0	0.754717	2.64151	0.943396	4.71698	3.77358	0.943396	1.69811	22.6415	2.45283	0	0	0.188679	0	0	0	0.377358	0	0.377358	0	0	0	0	0	0	0.188679	0	17.1698	7.35849	0	0	18.1132	0.188679	1.80832	0	0.566038	0	0.188679	0.180832	2.16998
PLOO_186	3141		8	0.21578	-0.229593	0.986193	0.197239	0.591716	0	0	0	1.18343	0.394477	2.95858	3.94477	1.57791	1.38067	27.2189	4.33925	0	0.197239	0.788955	0.197239	0	0	0.591716	1.50943	0.197239	0	0	1.38067	0	0	2.45283	0	0	9.66469	5.32544	0	0	21.1045	0	2.11132	0	1.57791	0	0.197239	0	0.575816
PLOO_188	3174		8	0.219164	-0.302174	1.74419	0.581395	0.968992	0	0	0	2.13178	0.775194	5.23256	1.93798	1.55039	1.16279	23.8372	0.968992	0	0	0.775194	0.193798	0.581395	0	0.193798	0	0.581395	0	0.581395	0	0	0	0	0.387597	0	17.4419	3.87597	0	0	19.5736	0.193798	2.26415	0	0.387597	0	1.16279	0	0.377358
PLOO_190	3207		8	0.19836	-0.217619	1.53257	0.383142	0.383142	0	0	0	2.68199	1.341	2.68199	2.87356	1.53257	0.574713	21.4559	2.49042	0	0	1.14943	0	0.191571	0	0.383142	0	0.383142	0	0	0	0	0	0	0	0	15.7088	4.02299	0	0	27.2031	0.383142	1.30354	0	1.14943	0	0.191571	0.18622	1.30354
PLOO_192	3240		8	0.155521	-0.216006	1.78926	0	1.39165	0	0	0.198807	0.596421	1.78926	3.97614	1.59046	0.596421	0.596421	21.0736	0.596421	0	0	0.198807	0	0	0	0.198807	0	0.397614	0	0	0	0	0	0	0	0	20.2783	4.57256	0	0	28.0318	0	2.11538	0	0.994036	0	0.397614	0	1.15385
PLOO_194	3273		2	-0.012937	-0.294899	1.93798	0.193798	0	0	0	0	2.13178	0	2.13178	1.35659	1.55039	0	40.3101	6.00775	0	0	0.193798	0	0	0	0.968992	0.759013	0.387597	0	0	0	0	0	1.32827	0	0	6.20155	2.90698	0	0	12.2093	0	1.68856	0	1.55039	0	1.16279	0.187617	1.31332
PLOO_196	3307		8	0.0967697	-0.181915	0.970874	0	0.970874	0	0	0	2.91262	1.16505	5.04854	1.94175	1.35922	0.38835	23.1068	2.3301	0	0	0	0	0	0	0.38835	0	0.38835	0	0	0	0	0	0	0.194175	0	13.3981	6.01942	0	0	22.5243	0.194175	3.14815	0	1.74757	0	0.582524	0.185185	1.2963
PLOO_198	3340		8	0.0723822	-0.297319	1.56863	0	1.56863	0	0	0	2.35294	0.784314	4.70588	1.56863	0.588235	0.392157	34.7059	1.37255	0	0	0	0	0.196078	0	0.784314	0	0.196078	0	0	0	0	0	0	0	0	16.4706	6.27451	0	0	15.098	0	3.39623	0	0.392157	0	0.784314	0	0.377358
PLOO_200	3373		8	0.0966449	-0.2614	0.980392	0	0.392157	0	0	0	2.54902	1.56863	3.72549	1.37255	1.56863	0.392157	36.4706	2.15686	0	0	0	0	0	0	0.588235	0	0.588235	0	0	1.37255	0	0	0	0	0	11.7647	4.70588	0	0	16.0784	0.196078	2.23881	0	1.17647	0	1.37255	0.186567	2.42537
PLOO_202	3406		2	-0.150032	-0.346891	0.967118	0	0	0	0	0	2.70793	0	1.93424	0	0.773694	1.16054	45.8414	7.73694	0	0	0.193424	0.386847	0	0	0.967118	0.568182	0	0	0	0.386847	0	0	0	0.386847	0	7.15667	0.773694	0	0	10.2515	0	1.85185	1.51515	2.32108	0	0.580271	0.185185	2.22222
PLOO_204	3439		2	-0.0262815	-0.280981	1.36187	0	0.194553	0	0	0	4.47471	0.389105	1.75097	0.77821	1.55642	0.77821	43.3852	0.194553	0	0.194553	0.389105	0.389105	0.389105	0	2.52918	0	0.194553	0	0.389105	0	0	0	0	0	0	11.8677	0	0	0	11.284	0.194553	3.98551	0	0.389105	0	0	0	2.89855
PLOO_208	3505		2	-0.878923	-0.302373	0.382409	0	0.191205	0	0	0	5.73614	0	0	0	0	0	49.1396	0	0	0	0	0.382409	0	0	2.29446	0	0	0	0	0	0	0	0	0.191205	0	0.191205	0	0	0	2.29446	0	3.94973	0	0	0	0	0	2.1544
PLOO_212	3571		2	-0.657338	-0.626175	1.17188	0	0	0	0	0	4.10156	0	0.195312	0	0	0.195312	65.2344	2.34375	0	0	0	3.90625	0.195312	0	0	0	0	0	0	0	0	0	0	0	0	2.53906	0	0	0	1.5625	0	5.16605	0	0	0	0	0	0.369004
[truncated: 43 more columns]
