# Supplementary material for: Nonlinear landscape and cultural response to sea-level rise
Source: Sci Adv. 2020 Nov 4;6(45):eabb6376. doi: 10.1126/sciadv.abb6376 (PMC7673675; doi:10.1126/sciadv.abb6376)
Supplement: Dataset S3 [file abb6376_Dataset_S3.xlsx]

## Sheet: SWBritain
LabID	OthLabID	Problems	CRA	Error	DC13	Material	Species	SiteID	SiteName	AdminRegion	Country	Longitude	Latitude	LocQual	Source
Beta-320747			1430	30	-25	charcoal	Ulmus	14109	Meadowsfoot Beach, Mothecombe	Devon, England	GB	-3.9527	50.3092	B	Agate, A., Duggan, M., Roskams, S., Turner, S., Campbell, E., Hall, A., Kinnaird, T., Luke, Y., McIntosh, F., Neal, C., Young, R. (2012) Early Medieval settlement at Mothecombe, Devon: The interaction of local, regional and long-distance dynamics. Archaeological Journal, 169(1), 343-394.
Beta-320748			1390	30	-25.4	charcoal		14109	Meadowsfoot Beach, Mothecombe	Devon, England	GB	-3.9527	50.3092	B	Agate, A., Duggan, M., Roskams, S., Turner, S., Campbell, E., Hall, A., Kinnaird, T., Luke, Y., McIntosh, F., Neal, C., Young, R. (2012) Early Medieval settlement at Mothecombe, Devon: The interaction of local, regional and long-distance dynamics. Archaeological Journal, 169(1), 343-394.
Beta-320749			1510	30	-26	charcoal	Corylus avellana	14109	Meadowsfoot Beach, Mothecombe	Devon, England	GB	-3.9527	50.3092	B	Agate, A., Duggan, M., Roskams, S., Turner, S., Campbell, E., Hall, A., Kinnaird, T., Luke, Y., McIntosh, F., Neal, C., Young, R. (2012) Early Medieval settlement at Mothecombe, Devon: The interaction of local, regional and long-distance dynamics. Archaeological Journal, 169(1), 343-394.
Beta-320750			1550	30	-25.1	charcoal	Quercus	14109	Meadowsfoot Beach, Mothecombe	Devon, England	GB	-3.9527	50.3092	B	Agate, A., Duggan, M., Roskams, S., Turner, S., Campbell, E., Hall, A., Kinnaird, T., Luke, Y., McIntosh, F., Neal, C., Young, R. (2012) Early Medieval settlement at Mothecombe, Devon: The interaction of local, regional and long-distance dynamics. Archaeological Journal, 169(1), 343-394.
SUERC-31014			2620	30	-28	charcoal (twig)		23425	Crownhill Down, Hemerdon, Sparkwell, South Hams	Devon, England	GB	-4.019	50.4216	B	Allen, M., Dean, K., Hughes, S., Valentin, J. (2010) Results of an archaeological trench evaluation at Scheduled Monument DV1027 Crownhill Down, Hemerdon, Sparkwell, Devon. 4 Halthaies Workshops, Bradninch, Devon, EX54LQ: AC archaeology Ltd doi:10.5284/1008582
NZA-40241		Environmental	4002	20	-27	wood (roundwood)	Alnus	21105	New Road, Bideford-Torridge Foreshore coring, Bideford, Torridge	Devon, England	GB	-4.2047	51.0165	B	Allen, M., Dean, K., Hughes, S., Valentin, J. (2010) Results of an archaeological trench evaluation at Scheduled Monument DV1027 Crownhill Down, Hemerdon, Sparkwell, Devon. 4 Halthaies Workshops, Bradninch, Devon, EX54LQ: AC archaeology Ltd doi:10.5284/1008582
NZA-40242		Environmental	4144	20	-27.2	wood	Alnus	21105	New Road, Bideford-Torridge Foreshore coring, Bideford, Torridge	Devon, England	GB	-4.2047	51.0165	B	Allen, M., Dean, K., Hughes, S., Valentin, J. (2010) Results of an archaeological trench evaluation at Scheduled Monument DV1027 Crownhill Down, Hemerdon, Sparkwell, Devon. 4 Halthaies Workshops, Bradninch, Devon, EX54LQ: AC archaeology Ltd doi:10.5284/1008582
BM-2836		PossContaminated	3230	35	-21	bone	Homo sapiens	17075	Torbryan	Devon, England	GB	-3.6721	50.4953	B	Ambers, J., Bowman, S. (2003) Radiocarbon measurements from the British Museum: Datelist XXVI. Archaeometry, 45(3), 531-540.
BM-3050			2390	70	-23.7	bone	Equus	17075	Torbryan	Devon, England	GB	-3.6721	50.4953	B	Ambers, J., Bowman, S. (2003) Radiocarbon measurements from the British Museum: Datelist XXVI. Archaeometry, 45(3), 531-540.
BM-3155			90	50	-20.8	bone	Homo sapiens	17124	King Street, Brixham	Devon, England	GB	-3.5111	50.3962	B	Ambers, J., Bowman, S. (2003) Radiocarbon measurements from the British Museum: Datelist XXVI. Archaeometry, 45(3), 531-540.
OxA-14387		Environmental	7846	38	-28.286	peat	monocot	21357	Stonetor Brook (East)	Devon, England	GB	-3.91	50.6556	C	Amesbury, M.J., Charman, D.J., Fyfe, R.M., Langdon, P.G., West, S. (2008) Bronze Age upland settlement decline in southwest England: testing the climate change hypothesis. Journal of Archaeological Science, 35(1), 87-98.
OxA-14419		Environmental	5652	32	-27.381	peat	monocot	21357	Stonetor Brook (East)	Devon, England	GB	-3.91	50.6556	C	Amesbury, M.J., Charman, D.J., Fyfe, R.M., Langdon, P.G., West, S. (2008) Bronze Age upland settlement decline in southwest England: testing the climate change hypothesis. Journal of Archaeological Science, 35(1), 87-98.
OxA-14420		Environmental	7817	38	-29.963	peat	monocot	21357	Stonetor Brook (East)	Devon, England	GB	-3.91	50.6556	C	Amesbury, M.J., Charman, D.J., Fyfe, R.M., Langdon, P.G., West, S. (2008) Bronze Age upland settlement decline in southwest England: testing the climate change hypothesis. Journal of Archaeological Science, 35(1), 87-98.
OxA-14421		Environmental	5193	38	-27.484	peat	monocot	21357	Stonetor Brook (East)	Devon, England	GB	-3.91	50.6556	C	Amesbury, M.J., Charman, D.J., Fyfe, R.M., Langdon, P.G., West, S. (2008) Bronze Age upland settlement decline in southwest England: testing the climate change hypothesis. Journal of Archaeological Science, 35(1), 87-98.
OxA-14703		Environmental	2747	29	-27.287	peat	monocot	21357	Stonetor Brook (East)	Devon, England	GB	-3.91	50.6556	C	Amesbury, M.J., Charman, D.J., Fyfe, R.M., Langdon, P.G., West, S. (2008) Bronze Age upland settlement decline in southwest England: testing the climate change hypothesis. Journal of Archaeological Science, 35(1), 87-98.
OxA-15733		Environmental	4105	31	-26.64	peat		21399	Tor Royal Bog	Devon, England	GB	-3.9722	50.535	C	Amesbury, M.J., Charman, D.J., Fyfe, R.M., Langdon, P.G., West, S. (2008) Bronze Age upland settlement decline in southwest England: testing the climate change hypothesis. Journal of Archaeological Science, 35(1), 87-98.
OxA-15734		Environmental	3179	31	-27.586	peat		21399	Tor Royal Bog	Devon, England	GB	-3.9722	50.535	C	Amesbury, M.J., Charman, D.J., Fyfe, R.M., Langdon, P.G., West, S. (2008) Bronze Age upland settlement decline in southwest England: testing the climate change hypothesis. Journal of Archaeological Science, 35(1), 87-98.
OxA-15735		Environmental	2941	29	-27.217	peat		21399	Tor Royal Bog	Devon, England	GB	-3.9722	50.535	C	Amesbury, M.J., Charman, D.J., Fyfe, R.M., Langdon, P.G., West, S. (2008) Bronze Age upland settlement decline in southwest England: testing the climate change hypothesis. Journal of Archaeological Science, 35(1), 87-98.
OxA-15736		Environmental	2792	29	-26.403	peat		21399	Tor Royal Bog	Devon, England	GB	-3.9722	50.535	C	Amesbury, M.J., Charman, D.J., Fyfe, R.M., Langdon, P.G., West, S. (2008) Bronze Age upland settlement decline in southwest England: testing the climate change hypothesis. Journal of Archaeological Science, 35(1), 87-98.
OxA-15737		Environmental	2485	29	-26.774	peat		21399	Tor Royal Bog	Devon, England	GB	-3.9722	50.535	C	Amesbury, M.J., Charman, D.J., Fyfe, R.M., Langdon, P.G., West, S. (2008) Bronze Age upland settlement decline in southwest England: testing the climate change hypothesis. Journal of Archaeological Science, 35(1), 87-98.
OxA-15738		Environmental	2661	29	-27.236	peat		21399	Tor Royal Bog	Devon, England	GB	-3.9722	50.535	C	Amesbury, M.J., Charman, D.J., Fyfe, R.M., Langdon, P.G., West, S. (2008) Bronze Age upland settlement decline in southwest England: testing the climate change hypothesis. Journal of Archaeological Science, 35(1), 87-98.
OxA-15739		Environmental	2438	29	-26.223	peat		21399	Tor Royal Bog	Devon, England	GB	-3.9722	50.535	C	Amesbury, M.J., Charman, D.J., Fyfe, R.M., Langdon, P.G., West, S. (2008) Bronze Age upland settlement decline in southwest England: testing the climate change hypothesis. Journal of Archaeological Science, 35(1), 87-98.
OxA-15740		Environmental	2182	29	-25.946	peat		21399	Tor Royal Bog	Devon, England	GB	-3.9722	50.535	C	Amesbury, M.J., Charman, D.J., Fyfe, R.M., Langdon, P.G., West, S. (2008) Bronze Age upland settlement decline in southwest England: testing the climate change hypothesis. Journal of Archaeological Science, 35(1), 87-98.
OxA-15741		Environmental	1264	29	-25.56	peat		21399	Tor Royal Bog	Devon, England	GB	-3.9722	50.535	C	Amesbury, M.J., Charman, D.J., Fyfe, R.M., Langdon, P.G., West, S. (2008) Bronze Age upland settlement decline in southwest England: testing the climate change hypothesis. Journal of Archaeological Science, 35(1), 87-98.
HAR-5606		Environmental	1380	80		peat		20530	St Neot, Bodmin Moor	Cornwall, England	GB	-4.5702	50.5203	B	Austin, D., Gerrard, G.A.M., Greeves, T.A.P. (1989) Tin and agriculture in the middle ages and beyond: landscape archaeology in St Neot Parish, Cornwall. Cornish Archaeology, 28, 5-251.
SUERC-43781			1864	30	-27	charcoal	Alnus	23664	Brayford School, Brayford	Devon, England	GB	-3.8636	50.9059	B	Bampton, J., Morris, B. (2013) Brayford School, High Bray, Devon results of an archaeological excavation. South West Archaeology. Report No. 130110.
SUERC-43785			1858	30	-23.7	charcoal	Corylus	23664	Brayford School, Brayford	Devon, England	GB	-3.8636	50.9059	B	Bampton, J., Morris, B. (2013) Brayford School, High Bray, Devon results of an archaeological excavation. South West Archaeology. Report No. 130110.
SUERC-43786			1869	30	-25.4	charcoal	Quercus	23664	Brayford School, Brayford	Devon, England	GB	-3.8636	50.9059	B	Bampton, J., Morris, B. (2013) Brayford School, High Bray, Devon results of an archaeological excavation. South West Archaeology. Report No. 130110.
Q-1017			7704	190		charcoal/wood	Juniperus	22311	Bodmin Moor	Cornwall, England	GB	-4.543	50.5592	B	Barnatt, J. (1980) Lesser known stone circles in Cornwall. Cornish Archaeology, 19, 3-16.
GrN-30162		DupSiteID	3355	14	-26.1	wood (waterlogged)	Quercus	18784	Burlescombe	Devon, England	GB	-3.3186	50.9421	B	Bayliss, A., Bronk, C., McCormac, G., van der Plicht, J., Cook, G. (2008) Radiocarbon dates from samples funded by English Heritage under the Aggregates Levy Sustainability Fund 2004-7. English Heritage.
GrN-30163		Anthro;DupSiteID	3341	21	-25.9	wood (waterlogged)	Quercus	18784	Burlescombe	Devon, England	GB	-3.3186	50.9421	B	Bayliss, A., Bronk, C., McCormac, G., van der Plicht, J., Cook, G. (2008) Radiocarbon dates from samples funded by English Heritage under the Aggregates Levy Sustainability Fund 2004-7. English Heritage.
GrN-30164		Anthro;DupSiteID	3343	21	-25.6	wood (waterlogged)	Quercus	18784	Burlescombe	Devon, England	GB	-3.3186	50.9421	B	Bayliss, A., Bronk, C., McCormac, G., van der Plicht, J., Cook, G. (2008) Radiocarbon dates from samples funded by English Heritage under the Aggregates Levy Sustainability Fund 2004-7. English Heritage.
GrN-30165		DupSiteID	3305	17	-26	wood (waterlogged)	Quercus	18784	Burlescombe	Devon, England	GB	-3.3186	50.9421	B	Bayliss, A., Bronk, C., McCormac, G., van der Plicht, J., Cook, G. (2008) Radiocarbon dates from samples funded by English Heritage under the Aggregates Levy Sustainability Fund 2004-7. English Heritage.
GrN-30166		DupSiteID	3277	18	-25.8	wood (waterlogged)	Quercus	18784	Burlescombe	Devon, England	GB	-3.3186	50.9421	B	Bayliss, A., Bronk, C., McCormac, G., van der Plicht, J., Cook, G. (2008) Radiocarbon dates from samples funded by English Heritage under the Aggregates Levy Sustainability Fund 2004-7. English Heritage.
GrN-30167		Anthro;DupSiteID	3291	25	-25.2	wood (waterlogged)	Quercus	18784	Burlescombe	Devon, England	GB	-3.3186	50.9421	B	Bayliss, A., Bronk, C., McCormac, G., van der Plicht, J., Cook, G. (2008) Radiocarbon dates from samples funded by English Heritage under the Aggregates Levy Sustainability Fund 2004-7. English Heritage.
GrN-30168		DupSiteID	3243	17	-25.8	wood (waterlogged)	Quercus	18784	Burlescombe	Devon, England	GB	-3.3186	50.9421	B	Bayliss, A., Bronk, C., McCormac, G., van der Plicht, J., Cook, G. (2008) Radiocarbon dates from samples funded by English Heritage under the Aggregates Levy Sustainability Fund 2004-7. English Heritage.
GrN-30169		Anthro;DupSiteID	3243	20	-26	wood (waterlogged)	Quercus	18784	Burlescombe	Devon, England	GB	-3.3186	50.9421	B	Bayliss, A., Bronk, C., McCormac, G., van der Plicht, J., Cook, G. (2008) Radiocarbon dates from samples funded by English Heritage under the Aggregates Levy Sustainability Fund 2004-7. English Heritage.
GrN-30170		DupSiteID	3205	17	-25.9	wood (waterlogged)	Quercus	18784	Burlescombe	Devon, England	GB	-3.3186	50.9421	B	Bayliss, A., Bronk, C., McCormac, G., van der Plicht, J., Cook, G. (2008) Radiocarbon dates from samples funded by English Heritage under the Aggregates Levy Sustainability Fund 2004-7. English Heritage.
GrN-30171		Anthro;DupSiteID	3188	24	-26.6	wood (waterlogged)	Quercus	18784	Burlescombe	Devon, England	GB	-3.3186	50.9421	B	Bayliss, A., Bronk, C., McCormac, G., van der Plicht, J., Cook, G. (2008) Radiocarbon dates from samples funded by English Heritage under the Aggregates Levy Sustainability Fund 2004-7. English Heritage.
OxA-15691		PossEnvironmental;DupSiteID	3153	28	-26.5	wood (waterlogged)	Alnus glutinosa	18784	Burlescombe	Devon, England	GB	-3.3186	50.9421	B	Bayliss, A., Bronk, C., McCormac, G., van der Plicht, J., Cook, G. (2008) Radiocarbon dates from samples funded by English Heritage under the Aggregates Levy Sustainability Fund 2004-7. English Heritage.
OxA-15692		PossEnvironmental;DupSiteID	3135	29	-26.6	wood (waterlogged)	Alnus glutinosa	18784	Burlescombe	Devon, England	GB	-3.3186	50.9421	B	Bayliss, A., Bronk, C., McCormac, G., van der Plicht, J., Cook, G. (2008) Radiocarbon dates from samples funded by English Heritage under the Aggregates Levy Sustainability Fund 2004-7. English Heritage.
OxA-15693		Environmental	2511	28	-27.5	wood (waterlogged,twig)		21394	Burlescombe monolith 324	Devon, England	GB	-3.3186	50.9421	B	Bayliss, A., Bronk, C., McCormac, G., van der Plicht, J., Cook, G. (2008) Radiocarbon dates from samples funded by English Heritage under the Aggregates Levy Sustainability Fund 2004-7. English Heritage.
OxA-15694		DupSiteID	2437	27	-25	charcoal	Corylus avellana?	18784	Burlescombe	Devon, England	GB	-3.3186	50.9421	B	Bayliss, A., Bronk, C., McCormac, G., van der Plicht, J., Cook, G. (2008) Radiocarbon dates from samples funded by English Heritage under the Aggregates Levy Sustainability Fund 2004-7. English Heritage.
OxA-15713		DupSiteID	2757	34	-25	charcoal	Corylus avellana?	18784	Burlescombe	Devon, England	GB	-3.3186	50.9421	B	Bayliss, A., Bronk, C., McCormac, G., van der Plicht, J., Cook, G. (2008) Radiocarbon dates from samples funded by English Heritage under the Aggregates Levy Sustainability Fund 2004-7. English Heritage.
OxA-15939		DupSiteID	2766	29	-26.7	charcoal		18784	Burlescombe	Devon, England	GB	-3.3186	50.9421	B	Bayliss, A., Bronk, C., McCormac, G., van der Plicht, J., Cook, G. (2008) Radiocarbon dates from samples funded by English Heritage under the Aggregates Levy Sustainability Fund 2004-7. English Heritage.
OxA-15940		Environmental	3040	28	-28.2	sediment (humic)		18784	Burlescombe	Devon, England	GB	-3.3186	50.9421	B	Bayliss, A., Bronk, C., McCormac, G., van der Plicht, J., Cook, G. (2008) Radiocarbon dates from samples funded by English Heritage under the Aggregates Levy Sustainability Fund 2004-7. English Heritage.
OxA-15941		Environmental	2644	28	-27.5	sediment (humic)		21394	Burlescombe monolith 324	Devon, England	GB	-3.3186	50.9421	B	Bayliss, A., Bronk, C., McCormac, G., van der Plicht, J., Cook, G. (2008) Radiocarbon dates from samples funded by English Heritage under the Aggregates Levy Sustainability Fund 2004-7. English Heritage.
OxA-15960		Anthro	1227	31	-24.8	wood (waterlogged)	Salix/Populus	18784	Burlescombe	Devon, England	GB	-3.3186	50.9421	B	Bayliss, A., Bronk, C., McCormac, G., van der Plicht, J., Cook, G. (2008) Radiocarbon dates from samples funded by English Heritage under the Aggregates Levy Sustainability Fund 2004-7. English Heritage.
OxA-15961		PossEnvironmental	2432	33	-27.3	wood (waterlogged,twig)		18784	Burlescombe	Devon, England	GB	-3.3186	50.9421	B	Bayliss, A., Bronk, C., McCormac, G., van der Plicht, J., Cook, G. (2008) Radiocarbon dates from samples funded by English Heritage under the Aggregates Levy Sustainability Fund 2004-7. English Heritage.
OxA-15975		DupSiteID	3022	29	-29.7	plant matter (waterlogged)		18784	Burlescombe	Devon, England	GB	-3.3186	50.9421	B	Bayliss, A., Bronk, C., McCormac, G., van der Plicht, J., Cook, G. (2008) Radiocarbon dates from samples funded by English Heritage under the Aggregates Levy Sustainability Fund 2004-7. English Heritage.
OxA-15976		Environmental	3015	30	-29.7	sediment (humin)		18784	Burlescombe	Devon, England	GB	-3.3186	50.9421	B	Bayliss, A., Bronk, C., McCormac, G., van der Plicht, J., Cook, G. (2008) Radiocarbon dates from samples funded by English Heritage under the Aggregates Levy Sustainability Fund 2004-7. English Heritage.
OxA-15977		Anthro	1346	27	-28.4	tissue (waterlogged,leather)	animal	18784	Burlescombe	Devon, England	GB	-3.3186	50.9421	B	Bayliss, A., Bronk, C., McCormac, G., van der Plicht, J., Cook, G. (2008) Radiocarbon dates from samples funded by English Heritage under the Aggregates Levy Sustainability Fund 2004-7. English Heritage.
OxA-15983		DupSiteID	3122	31	-28.4	nutshell (waterlogged)	Corylus avellana	18784	Burlescombe	Devon, England	GB	-3.3186	50.9421	B	Bayliss, A., Bronk, C., McCormac, G., van der Plicht, J., Cook, G. (2008) Radiocarbon dates from samples funded by English Heritage under the Aggregates Levy Sustainability Fund 2004-7. English Heritage.
SUERC-10148		DupSiteID	3070	35	-25	charcoal	Betula	18784	Burlescombe	Devon, England	GB	-3.3186	50.9421	B	Bayliss, A., Bronk, C., McCormac, G., van der Plicht, J., Cook, G. (2008) Radiocarbon dates from samples funded by English Heritage under the Aggregates Levy Sustainability Fund 2004-7. English Heritage.
SUERC-10149		DupSiteID	3100	35	-26.3	charcoal	Corylus avellana?	18784	Burlescombe	Devon, England	GB	-3.3186	50.9421	B	Bayliss, A., Bronk, C., McCormac, G., van der Plicht, J., Cook, G. (2008) Radiocarbon dates from samples funded by English Heritage under the Aggregates Levy Sustainability Fund 2004-7. English Heritage.
SUERC-10150		DupSiteID	3195	35	-25	charcoal	Betula	18784	Burlescombe	Devon, England	GB	-3.3186	50.9421	B	Bayliss, A., Bronk, C., McCormac, G., van der Plicht, J., Cook, G. (2008) Radiocarbon dates from samples funded by English Heritage under the Aggregates Levy Sustainability Fund 2004-7. English Heritage.
SUERC-10151		DupSiteID	3225	35	-25.5	charcoal	Corylus avellana?	18784	Burlescombe	Devon, England	GB	-3.3186	50.9421	B	Bayliss, A., Bronk, C., McCormac, G., van der Plicht, J., Cook, G. (2008) Radiocarbon dates from samples funded by English Heritage under the Aggregates Levy Sustainability Fund 2004-7. English Heritage.
SUERC-10152		DupSiteID	3115	35	-25.1	charcoal	Corylus avellana?	18784	Burlescombe	Devon, England	GB	-3.3186	50.9421	B	Bayliss, A., Bronk, C., McCormac, G., van der Plicht, J., Cook, G. (2008) Radiocarbon dates from samples funded by English Heritage under the Aggregates Levy Sustainability Fund 2004-7. English Heritage.
SUERC-10153		DupSiteID	3140	35	-26.2	charcoal	Betula	18784	Burlescombe	Devon, England	GB	-3.3186	50.9421	B	Bayliss, A., Bronk, C., McCormac, G., van der Plicht, J., Cook, G. (2008) Radiocarbon dates from samples funded by English Heritage under the Aggregates Levy Sustainability Fund 2004-7. English Heritage.
SUERC-10154		DupSiteID	3280	35	-25.1	charcoal	Corylus avellana?	18784	Burlescombe	Devon, England	GB	-3.3186	50.9421	B	Bayliss, A., Bronk, C., McCormac, G., van der Plicht, J., Cook, G. (2008) Radiocarbon dates from samples funded by English Heritage under the Aggregates Levy Sustainability Fund 2004-7. English Heritage.
SUERC-10158		DupSiteID	3315	35	-26.8	charcoal	Betula	18784	Burlescombe	Devon, England	GB	-3.3186	50.9421	B	Bayliss, A., Bronk, C., McCormac, G., van der Plicht, J., Cook, G. (2008) Radiocarbon dates from samples funded by English Heritage under the Aggregates Levy Sustainability Fund 2004-7. English Heritage.
SUERC-10159		DupSiteID	3245	40	-26.2	charcoal	Betula	18784	Burlescombe	Devon, England	GB	-3.3186	50.9421	B	Bayliss, A., Bronk, C., McCormac, G., van der Plicht, J., Cook, G. (2008) Radiocarbon dates from samples funded by English Heritage under the Aggregates Levy Sustainability Fund 2004-7. English Heritage.
SUERC-10160		DupSiteID	3220	35	-24.5	charcoal	Prunus	18784	Burlescombe	Devon, England	GB	-3.3186	50.9421	B	Bayliss, A., Bronk, C., McCormac, G., van der Plicht, J., Cook, G. (2008) Radiocarbon dates from samples funded by English Heritage under the Aggregates Levy Sustainability Fund 2004-7. English Heritage.
SUERC-10174		DupSiteID	1430	35	-26.4	seeds (waterlogged)	Rumex obtusifolius	18784	Burlescombe	Devon, England	GB	-3.3186	50.9421	B	Bayliss, A., Bronk, C., McCormac, G., van der Plicht, J., Cook, G. (2008) Radiocarbon dates from samples funded by English Heritage under the Aggregates Levy Sustainability Fund 2004-7. English Heritage.
SUERC-10178		Environmental;DupSiteID	1285	35	-27.2	seeds (waterlogged)	Rubus glandulosus	18784	Burlescombe	Devon, England	GB	-3.3186	50.9421	B	Bayliss, A., Bronk, C., McCormac, G., van der Plicht, J., Cook, G. (2008) Radiocarbon dates from samples funded by English Heritage under the Aggregates Levy Sustainability Fund 2004-7. English Heritage.
SUERC-10179		DupSiteID	1475	35	-27.2	plant matter (waterlogged)	Polygonum aviculare	18784	Burlescombe	Devon, England	GB	-3.3186	50.9421	B	Bayliss, A., Bronk, C., McCormac, G., van der Plicht, J., Cook, G. (2008) Radiocarbon dates from samples funded by English Heritage under the Aggregates Levy Sustainability Fund 2004-7. English Heritage.
SUERC-10180		DupSiteID	1455	40	-24.5	nutshell (waterlogged)	Corylus avellana	18784	Burlescombe	Devon, England	GB	-3.3186	50.9421	B	Bayliss, A., Bronk, C., McCormac, G., van der Plicht, J., Cook, G. (2008) Radiocarbon dates from samples funded by English Heritage under the Aggregates Levy Sustainability Fund 2004-7. English Heritage.
SUERC-10181		Environmental;DupSiteID	1260	35	-26.9	seeds (waterlogged)	Polygonum hydropiper	18784	Burlescombe	Devon, England	GB	-3.3186	50.9421	B	Bayliss, A., Bronk, C., McCormac, G., van der Plicht, J., Cook, G. (2008) Radiocarbon dates from samples funded by English Heritage under the Aggregates Levy Sustainability Fund 2004-7. English Heritage.
SUERC-10674		DupSiteID	2670	35	-26	plant matter (waterlogged)		18784	Burlescombe	Devon, England	GB	-3.3186	50.9421	B	Bayliss, A., Bronk, C., McCormac, G., van der Plicht, J., Cook, G. (2008) Radiocarbon dates from samples funded by English Heritage under the Aggregates Levy Sustainability Fund 2004-7. English Heritage.
SUERC-10675		DupSiteID	2600	35	-28.6	plant matter (waterlogged)		18784	Burlescombe	Devon, England	GB	-3.3186	50.9421	B	Bayliss, A., Bronk, C., McCormac, G., van der Plicht, J., Cook, G. (2008) Radiocarbon dates from samples funded by English Heritage under the Aggregates Levy Sustainability Fund 2004-7. English Heritage.
SUERC-10676		Environmental	2325	35	-28.4	wood (waterlogged,twig)		21394	Burlescombe monolith 324	Devon, England	GB	-3.3186	50.9421	B	Bayliss, A., Bronk, C., McCormac, G., van der Plicht, J., Cook, G. (2008) Radiocarbon dates from samples funded by English Heritage under the Aggregates Levy Sustainability Fund 2004-7. English Heritage.
SUERC-10677		Environmental	2940	35	-28.2	wood (waterlogged,twig)		21394	Burlescombe monolith 324	Devon, England	GB	-3.3186	50.9421	B	Bayliss, A., Bronk, C., McCormac, G., van der Plicht, J., Cook, G. (2008) Radiocarbon dates from samples funded by English Heritage under the Aggregates Levy Sustainability Fund 2004-7. English Heritage.
OxA-14488			3245	40	-27.3	ceramic residue (charred)		20958	Gwithian	Cornwall, England	GB	-5.3786	50.2311	B	Bayliss, A., Bronk, C., McCormac, G., van der Plicht, J., Cook, G. (2008) Radiocarbon dates from samples funded by English Heritage under the Aggregates Levy Sustainability Fund 2004-7. English Heritage.
OxA-14489			3039	37	-26.5	ceramic residue (charred)		20958	Gwithian	Cornwall, England	GB	-5.3786	50.2311	B	Bayliss, A., Bronk, C., McCormac, G., van der Plicht, J., Cook, G. (2008) Radiocarbon dates from samples funded by English Heritage under the Aggregates Levy Sustainability Fund 2004-7. English Heritage.
OxA-14490			2961	36	-26.2	ceramic residue (charred)		20958	Gwithian	Cornwall, England	GB	-5.3786	50.2311	B	Bayliss, A., Bronk, C., McCormac, G., van der Plicht, J., Cook, G. (2008) Radiocarbon dates from samples funded by English Heritage under the Aggregates Levy Sustainability Fund 2004-7. English Heritage.
OxA-14525			2946	29	-26.5	ceramic residue (charred)		20958	Gwithian	Cornwall, England	GB	-5.3786	50.2311	B	Bayliss, A., Bronk, C., McCormac, G., van der Plicht, J., Cook, G. (2008) Radiocarbon dates from samples funded by English Heritage under the Aggregates Levy Sustainability Fund 2004-7. English Heritage.
OxA-14526			1448	28	-25.9	ceramic residue (charred)		20958	Gwithian	Cornwall, England	GB	-5.3803	50.2292	B	Bayliss, A., Bronk, C., McCormac, G., van der Plicht, J., Cook, G. (2008) Radiocarbon dates from samples funded by English Heritage under the Aggregates Levy Sustainability Fund 2004-7. English Heritage.
OxA-14527			2878	29	-26.2	ceramic residue (charred)		20958	Gwithian	Cornwall, England	GB	-5.3786	50.2311	B	Bayliss, A., Bronk, C., McCormac, G., van der Plicht, J., Cook, G. (2008) Radiocarbon dates from samples funded by English Heritage under the Aggregates Levy Sustainability Fund 2004-7. English Heritage.
OxA-14528		Replicated	1460	27	-27.3	ceramic residue (charred)		20958	Gwithian	Cornwall, England	GB	-5.3803	50.2292	B	Bayliss, A., Bronk, C., McCormac, G., van der Plicht, J., Cook, G. (2008) Radiocarbon dates from samples funded by English Heritage under the Aggregates Levy Sustainability Fund 2004-7. English Heritage.
OxA-14529			1534	29	-26.3	ceramic residue (charred)		20958	Gwithian	Cornwall, England	GB	-5.3803	50.2292	B	Bayliss, A., Bronk, C., McCormac, G., van der Plicht, J., Cook, G. (2008) Radiocarbon dates from samples funded by English Heritage under the Aggregates Levy Sustainability Fund 2004-7. English Heritage.
OxA-14568			3430	50	-28	ceramic residue (charred)		20958	Gwithian	Cornwall, England	GB	-5.3786	50.2311	B	Bayliss, A., Bronk, C., McCormac, G., van der Plicht, J., Cook, G. (2008) Radiocarbon dates from samples funded by English Heritage under the Aggregates Levy Sustainability Fund 2004-7. English Heritage.
OxA-14589			2944	33	-25	ceramic residue (charred)		20958	Gwithian	Cornwall, England	GB	-5.3786	50.2311	B	Bayliss, A., Bronk, C., McCormac, G., van der Plicht, J., Cook, G. (2008) Radiocarbon dates from samples funded by English Heritage under the Aggregates Levy Sustainability Fund 2004-7. English Heritage.
OxA-14590			2836	32	-27.1	ceramic residue (charred)		20958	Gwithian	Cornwall, England	GB	-5.3786	50.2311	B	Bayliss, A., Bronk, C., McCormac, G., van der Plicht, J., Cook, G. (2008) Radiocarbon dates from samples funded by English Heritage under the Aggregates Levy Sustainability Fund 2004-7. English Heritage.
SUERC-6158			1455	35	-27.2	ceramic residue (charred)		20958	Gwithian	Cornwall, England	GB	-5.3803	50.2292	B	Bayliss, A., Bronk, C., McCormac, G., van der Plicht, J., Cook, G. (2008) Radiocarbon dates from samples funded by English Heritage under the Aggregates Levy Sustainability Fund 2004-7. English Heritage.
SUERC-6159			1525	35	-26.7	ceramic residue (charred)		20958	Gwithian	Cornwall, England	GB	-5.3803	50.2292	B	Bayliss, A., Bronk, C., McCormac, G., van der Plicht, J., Cook, G. (2008) Radiocarbon dates from samples funded by English Heritage under the Aggregates Levy Sustainability Fund 2004-7. English Heritage.
SUERC-6160			1310	35	-26.1	ceramic residue (charred)		20958	Gwithian	Cornwall, England	GB	-5.3803	50.2292	B	Bayliss, A., Bronk, C., McCormac, G., van der Plicht, J., Cook, G. (2008) Radiocarbon dates from samples funded by English Heritage under the Aggregates Levy Sustainability Fund 2004-7. English Heritage.
SUERC-6161			3430	35	-28.3	ceramic residue (charred)		20958	Gwithian	Cornwall, England	GB	-5.3786	50.2311	B	Bayliss, A., Bronk, C., McCormac, G., van der Plicht, J., Cook, G. (2008) Radiocarbon dates from samples funded by English Heritage under the Aggregates Levy Sustainability Fund 2004-7. English Heritage.
SUERC-6162			2835	35	-27.4	ceramic residue (charred)		20958	Gwithian	Cornwall, England	GB	-5.3786	50.2311	B	Bayliss, A., Bronk, C., McCormac, G., van der Plicht, J., Cook, G. (2008) Radiocarbon dates from samples funded by English Heritage under the Aggregates Levy Sustainability Fund 2004-7. English Heritage.
SUERC-6163			2980	35	-26.6	ceramic residue (charred)		20958	Gwithian	Cornwall, England	GB	-5.3786	50.2311	B	Bayliss, A., Bronk, C., McCormac, G., van der Plicht, J., Cook, G. (2008) Radiocarbon dates from samples funded by English Heritage under the Aggregates Levy Sustainability Fund 2004-7. English Heritage.
SUERC-6167			3180	35	-26.2	ceramic residue (charred)		20958	Gwithian	Cornwall, England	GB	-5.3803	50.2292	B	Bayliss, A., Bronk, C., McCormac, G., van der Plicht, J., Cook, G. (2008) Radiocarbon dates from samples funded by English Heritage under the Aggregates Levy Sustainability Fund 2004-7. English Heritage.
HAR-239-S		DupSiteID	3260	280	-25	charcoal	Ulmus,Quercus	20101	Nornour, Isles of Scilly	Cornwall, England	GB	-6.2611	49.9542	B	Bayliss, A., Hedges, R., Otlet, R., Switsur, R., Walker, J. (2012) Radiocarbon dates from samples funded by English Heritage between 1981 and 1988. English Heritage.
HAR-240-S			2690	90	-27	charcoal		20101	Nornour, Isles of Scilly	Cornwall, England	GB	-6.2611	49.9542	B	Bayliss, A., Hedges, R., Otlet, R., Switsur, R., Walker, J. (2012) Radiocarbon dates from samples funded by English Heritage between 1981 and 1988. English Heritage.
HAR-4324			3480	100	-25.7	charcoal	Ulex	20011	Little Bay (part of Great Bay), St Martin's, Isles of Scilly	Cornwall, England	GB	-6.2906	49.9692	B	Bayliss, A., Hedges, R., Otlet, R., Switsur, R., Walker, J. (2012) Radiocarbon dates from samples funded by English Heritage between 1981 and 1988. English Heritage.
HAR-4459		Environmental	440	70	-28.6	peat		20413	Colliford, Stuffle Farm, St Neot	Cornwall, England	GB	-4.5375	50.5309	B	Bayliss, A., Hedges, R., Otlet, R., Switsur, R., Walker, J. (2012) Radiocarbon dates from samples funded by English Heritage between 1981 and 1988. English Heritage.
HAR-5608		Environmental	1540	80	-28.5	sediment		20531	St Neot: Colliford, Colliford Mill	Cornwall, England	GB	-4.5714	50.5125	B	Bayliss, A., Hedges, R., Otlet, R., Switsur, R., Walker, J. (2012) Radiocarbon dates from samples funded by English Heritage between 1981 and 1988. English Heritage.
HAR-5631		Environmental	6100	100	-28.9	wood (waterlogged)	Quercus	20536	Westward Ho!	Devon, England	GB	-4.2401	51.0395	B	Bayliss, A., Hedges, R., Otlet, R., Switsur, R., Walker, J. (2012) Radiocarbon dates from samples funded by English Heritage between 1981 and 1988. English Heritage.
HAR-5632			6580	150	-27.1	charcoal		20536	Westward Ho!	Devon, England	GB	-4.2401	51.0395	B	Bayliss, A., Hedges, R., Otlet, R., Switsur, R., Walker, J. (2012) Radiocarbon dates from samples funded by English Heritage between 1981 and 1988. English Heritage.
HAR-5640		Environmental	5700	120	-30.5	peat		20536	Westward Ho!	Devon, England	GB	-4.2401	51.0395	B	Bayliss, A., Hedges, R., Otlet, R., Switsur, R., Walker, J. (2012) Radiocarbon dates from samples funded by English Heritage between 1981 and 1988. English Heritage.
HAR-5642		Anthro	4840	70	-29.2	wood (waterlogged)	Corylus avellana	20536	Westward Ho!	Devon, England	GB	-4.2401	51.0395	B	Bayliss, A., Hedges, R., Otlet, R., Switsur, R., Walker, J. (2012) Radiocarbon dates from samples funded by English Heritage between 1981 and 1988. English Heritage.
HAR-5643			8180	150	-27.1	charcoal		20536	Westward Ho!	Devon, England	GB	-4.2401	51.0395	B	Bayliss, A., Hedges, R., Otlet, R., Switsur, R., Walker, J. (2012) Radiocarbon dates from samples funded by English Heritage between 1981 and 1988. English Heritage.
HAR-5644			6770	120	-26.2	charcoal		20536	Westward Ho!	Devon, England	GB	-4.2401	51.0395	B	Bayliss, A., Hedges, R., Otlet, R., Switsur, R., Walker, J. (2012) Radiocarbon dates from samples funded by English Heritage between 1981 and 1988. English Heritage.
HAR-5668			5470	130	-24.5	charcoal	Quercus	20434	Windmill Farm, Lizard Peninsula	Cornwall, England	GB	-5.2189	49.9897	B	Bayliss, A., Hedges, R., Otlet, R., Switsur, R., Walker, J. (2012) Radiocarbon dates from samples funded by English Heritage between 1981 and 1988. English Heritage.
HAR-6215		PossEnvironmental	6250	110	-28.3	charcoal	Quercus	20536	Westward Ho!	Devon, England	GB	-4.2401	51.0395	B	Bayliss, A., Hedges, R., Otlet, R., Switsur, R., Walker, J. (2012) Radiocarbon dates from samples funded by English Heritage between 1981 and 1988. English Heritage.
HAR-6218			3560	110	-25.6	charcoal	Quercus	20581	Trevelgue Head	Cornwall, England	GB	-5.0597	50.4258	B	Bayliss, A., Hedges, R., Otlet, R., Switsur, R., Walker, J. (2012) Radiocarbon dates from samples funded by English Heritage between 1981 and 1988. English Heritage.
HAR-6363		Environmental	5190	80	-28.7	peat		20536	Westward Ho!	Devon, England	GB	-4.2401	51.0395	B	Bayliss, A., Hedges, R., Otlet, R., Switsur, R., Walker, J. (2012) Radiocarbon dates from samples funded by English Heritage between 1981 and 1988. English Heritage.
HAR-6440		Anthro	1600	80	-28.3	wood (waterlogged)	Corylus avellana	20536	Westward Ho!	Devon, England	GB	-4.2401	51.0395	B	Bayliss, A., Hedges, R., Otlet, R., Switsur, R., Walker, J. (2012) Radiocarbon dates from samples funded by English Heritage between 1981 and 1988. English Heritage.
HAR-6513			1560	80	-24.6	bone	animal	20536	Westward Ho!	Devon, England	GB	-4.2401	51.0395	B	Bayliss, A., Hedges, R., Otlet, R., Switsur, R., Walker, J. (2012) Radiocarbon dates from samples funded by English Heritage between 1981 and 1988. English Heritage.
HAR-8054		Environmental	1240	70	-29.8	wood (waterlogged)	Corylus avellana,Alnus glutinosa	20673	Exeter: Albany Road	Devon, England	GB	-3.5369	50.7161	B	Bayliss, A., Hedges, R., Otlet, R., Switsur, R., Walker, J. (2012) Radiocarbon dates from samples funded by English Heritage between 1981 and 1988. English Heritage.
HAR-8055		Environmental	970	80	-28.2	wood (waterlogged)	Salix/Populus	20673	Exeter: Albany Road	Devon, England	GB	-3.5369	50.7161	B	Bayliss, A., Hedges, R., Otlet, R., Switsur, R., Walker, J. (2012) Radiocarbon dates from samples funded by English Heritage between 1981 and 1988. English Heritage.
HAR-8273		DupSiteID;Environmental	2740	100	-27.8	charcoal/sediment		20682	Tintagel Castle	Cornwall, England	GB	-4.7575	50.6672	B	Bayliss, A., Hedges, R., Otlet, R., Switsur, R., Walker, J. (2012) Radiocarbon dates from samples funded by English Heritage between 1981 and 1988. English Heritage.
HAR-8276		DupSiteID;Environmental	2110	120	-29	charcoal/sediment		20682	Tintagel Castle	Cornwall, England	GB	-4.7575	50.6672	B	Bayliss, A., Hedges, R., Otlet, R., Switsur, R., Walker, J. (2012) Radiocarbon dates from samples funded by English Heritage between 1981 and 1988. English Heritage.
HAR-8277			1850	80	-27.9	charcoal		19539	Tintagel Castle, Camelford	Cornwall, England	GB	-4.7587	50.6698	B	Bayliss, A., Hedges, R., Otlet, R., Switsur, R., Walker, J. (2012) Radiocarbon dates from samples funded by English Heritage between 1981 and 1988. English Heritage.
HAR-8278		DupSiteID;Environmental	1850	70	-27.5	charcoal/sediment		20682	Tintagel Castle	Cornwall, England	GB	-4.7575	50.6672	B	Bayliss, A., Hedges, R., Otlet, R., Switsur, R., Walker, J. (2012) Radiocarbon dates from samples funded by English Heritage between 1981 and 1988. English Heritage.
HAR-8664			1350	70	-28.3	charcoal		20728	Berry Meadow, Kingsteighton	Devon, England	GB	-3.5925	50.5447	B	Bayliss, A., Hedges, R., Otlet, R., Switsur, R., Walker, J. (2012) Radiocarbon dates from samples funded by English Heritage between 1981 and 1988. English Heritage.
HAR-8665			1320	70	-27.5	charcoal		20728	Berry Meadow, Kingsteighton	Devon, England	GB	-3.5925	50.5447	B	Bayliss, A., Hedges, R., Otlet, R., Switsur, R., Walker, J. (2012) Radiocarbon dates from samples funded by English Heritage between 1981 and 1988. English Heritage.
HAR-8666			1110	110	-27.6	charcoal		20728	Berry Meadow, Kingsteighton	Devon, England	GB	-3.5925	50.5447	B	Bayliss, A., Hedges, R., Otlet, R., Switsur, R., Walker, J. (2012) Radiocarbon dates from samples funded by English Heritage between 1981 and 1988. English Heritage.
HAR-8667			1300	80	-26.5	charcoal		20728	Berry Meadow, Kingsteighton	Devon, England	GB	-3.5925	50.5447	B	Bayliss, A., Hedges, R., Otlet, R., Switsur, R., Walker, J. (2012) Radiocarbon dates from samples funded by English Heritage between 1981 and 1988. English Heritage.
HAR-8668			1400	60	-24.6	charcoal	incl Quercus,Fraxinus excelsior,Quercus	20728	Berry Meadow, Kingsteighton	Devon, England	GB	-3.5925	50.5447	B	Bayliss, A., Hedges, R., Otlet, R., Switsur, R., Walker, J. (2012) Radiocarbon dates from samples funded by English Heritage between 1981 and 1988. English Heritage.
HAR-8672			1550	60	-25.4	charcoal		20729	Clyst Honiton	Devon, England	GB	-3.4294	50.7397	B	Bayliss, A., Hedges, R., Otlet, R., Switsur, R., Walker, J. (2012) Radiocarbon dates from samples funded by English Heritage between 1981 and 1988. English Heritage.
HAR-8673			2330	90	-26.6	charcoal		20729	Clyst Honiton	Devon, England	GB	-3.4294	50.7397	B	Bayliss, A., Hedges, R., Otlet, R., Switsur, R., Walker, J. (2012) Radiocarbon dates from samples funded by English Heritage between 1981 and 1988. English Heritage.
HAR-8676			1910	100	-27.2	charcoal		20729	Clyst Honiton	Devon, England	GB	-3.4294	50.7397	B	Bayliss, A., Hedges, R., Otlet, R., Switsur, R., Walker, J. (2012) Radiocarbon dates from samples funded by English Heritage between 1981 and 1988. English Heritage.
HAR-8768			2150	80	-25.2	charcoal	Pomoideae,Prunus avium?	20735	Dainton	Devon, England	GB	-3.6114	50.4892	B	Bayliss, A., Hedges, R., Otlet, R., Switsur, R., Walker, J. (2012) Radiocarbon dates from samples funded by English Heritage between 1981 and 1988. English Heritage.
HAR-4323			5180	100	-25.1	charcoal	Quercus,Pomoideae	20189	Poldowrian	Cornwall, England	GB	-5.1411	50.0094	B	Bayliss, A., Hedges, R., Otlet, R., Switsur, R., Walker, J. (2012) Radiocarbon dates from samples funded by English Heritage between 1981 and 1988. English Heritage.
HAR-6297		Environmental	390	80	-29.8	peat		20588	Hound Tor	Devon, England	GB	-3.7692	50.595	B	Bayliss, A., Hedges, R., Otlet, R., Switsur, R., Walker, J. (2012) Radiocarbon dates from samples funded by English Heritage between 1981 and 1988. English Heritage.
HAR-6298		Environmental	730	70	-29.9	peat		20588	Hound Tor	Devon, England	GB	-3.7692	50.595	B	Bayliss, A., Hedges, R., Otlet, R., Switsur, R., Walker, J. (2012) Radiocarbon dates from samples funded by English Heritage between 1981 and 1988. English Heritage.
HAR-4458		Environmental	870	60	-28.8	peat		20412	St Neot: Colliford, Stuffle Farm	Cornwall, England	GB	-4.5375	50.5309	B	Bayliss, A., Hedges, R., Otlet, R., Switsur, R., Walker, J. (2012) Radiocarbon dates from samples funded by English Heritage between 1981 and 1988. English Heritage.
HAR-5641		Environmental	5740	100	-30.4	peat		20536	Westward Ho!	Devon, England	GB	-1.24	51.0447	B	Bayliss, A., Hedges, R., Otlet, R., Switsur, R., Walker, J. (2012) Radiocarbon dates from samples funded by English Heritage between 1981 and 1988. English Heritage.
HAR-6640			3740	90	-26	charcoal	Quercus?,Leguminosae	20632	Davidstow Moor, old airfield	Cornwall, England	GB	-4.6083	50.6308	B	Bayliss, A., Hedges, R., Otlet, R., Switsur, R., Walker, J. (2012) Radiocarbon dates from samples funded by English Heritage between 1981 and 1988. English Heritage.
HAR-6643			4130	70	-25.6	charcoal	Corylus,Calluna,Quercus,Salix,Leguminosae	20632	Davidstow Moor, old airfield	Cornwall, England	GB	-4.6083	50.6308	B	Bayliss, A., Hedges, R., Otlet, R., Switsur, R., Walker, J. (2012) Radiocarbon dates from samples funded by English Heritage between 1981 and 1988. English Heritage.
HAR-9018			650	70	-27.6	charcoal		20749	Trelan I, Goohilly Down	Cornwall, England	GB	-5.1619	50.0283	B	Bayliss, A., Hedges, R., Otlet, R., Switsur, R., Walker, J. (2012) Radiocarbon dates from samples funded by English Heritage between 1981 and 1988. English Heritage.
HAR-4540			3740	110	-25.9	charcoal	Quercus	20428	Trelan II, Goonhilly Down	Cornwall, England	GB	-5.1642	50.0297	B	Bayliss, A., Hedges, R., Otlet, R., Switsur, R., Walker, J. (2012) Radiocarbon dates from samples funded by English Heritage between 1981 and 1988. English Heritage.
HAR-8099			3510	70	-25.9	charcoal	incl Ulex/Cytisus,Quercus	20677	Cataclews Barrow 1	Cornwall, England	GB	-5.0075	50.5447	B	Bayliss, A., Hedges, R., Otlet, R., Switsur, R., Walker, J. (2012) Radiocarbon dates from samples funded by English Heritage between 1981 and 1988. English Heritage.
OxA-823			1990	80	-25	charcoal	Quercus	22102	Penhale Point, Holywell Bay	Cornwall, England	GB	-5.1572	50.3892	B	Bayliss, A., Hedges, R., Otlet, R., Switsur, R., Walker, J. (2012) Radiocarbon dates from samples funded by English Heritage between 1981 and 1988. English Heritage.
OxA-824			1980	80	-25	charcoal	Ulex	22102	Penhale Point, Holywell Bay	Cornwall, England	GB	-5.1572	50.3892	B	Bayliss, A., Hedges, R., Otlet, R., Switsur, R., Walker, J. (2012) Radiocarbon dates from samples funded by English Heritage between 1981 and 1988. English Heritage.
OxA-822			3430	80	-25	charcoal	Quercus	20618	Chysauster	Cornwall, England	GB	-5.54	50.1639	B	Bayliss, A., Hedges, R., Otlet, R., Switsur, R., Walker, J. (2012) Radiocarbon dates from samples funded by English Heritage between 1981 and 1988. English Heritage.
HAR-6549			3790	120	-26.1	charcoal	Corylus avellana,Quercus;Quercus,Corylus,Prunus?	20618	Chysauster	Cornwall, England	GB	-5.54	50.1639	B	Bayliss, A., Hedges, R., Otlet, R., Switsur, R., Walker, J. (2012) Radiocarbon dates from samples funded by English Heritage between 1981 and 1988. English Heritage.
HAR-6651			3680	80	-25.9	charcoal	Quercus	20618	Chysauster	Cornwall, England	GB	-5.54	50.1639	B	Bayliss, A., Hedges, R., Otlet, R., Switsur, R., Walker, J. (2012) Radiocarbon dates from samples funded by English Heritage between 1981 and 1988. English Heritage.
HAR-6654			3110	70	-24.5	charcoal	Quercus	20618	Chysauster	Cornwall, England	GB	-5.54	50.1639	B	Bayliss, A., Hedges, R., Otlet, R., Switsur, R., Walker, J. (2012) Radiocarbon dates from samples funded by English Heritage between 1981 and 1988. English Heritage.
HAR-6926			3150	90	-25.7	charcoal	Quercus	20618	Chysauster	Cornwall, England	GB	-5.54	50.1639	B	Bayliss, A., Hedges, R., Otlet, R., Switsur, R., Walker, J. (2012) Radiocarbon dates from samples funded by English Heritage between 1981 and 1988. English Heritage.
HAR-6927			3280	120	-26.3	charcoal	Quercus	20618	Chysauster	Cornwall, England	GB	-5.54	50.1639	B	Bayliss, A., Hedges, R., Otlet, R., Switsur, R., Walker, J. (2012) Radiocarbon dates from samples funded by English Heritage between 1981 and 1988. English Heritage.
HAR-5280			3970	120	-25	charcoal	incl Prunus	20428	Trelan II, Goonhilly Down	Cornwall, England	GB	-5.1642	50.0297	B	Bayliss, A., Hedges, R., Otlet, R., Switsur, R., Walker, J. (2012) Radiocarbon dates from samples funded by English Heritage between 1981 and 1988. English Heritage.
HAR-5510			3530	80	-26.5	charcoal	Quercus?	20428	Trelan II, Goonhilly Down	Cornwall, England	GB	-5.1642	50.0297	B	Bayliss, A., Hedges, R., Otlet, R., Switsur, R., Walker, J. (2012) Radiocarbon dates from samples funded by English Heritage between 1981 and 1988. English Heritage.
HAR-5775			1690	80	-23	bone		20553	Bantham Ham, Bigbury Bay	Devon, England	GB	-3.8772	50.2764	B	Bayliss, A., Hedges, R., Otlet, R., Switsur, R., Walker, J. (2012) Radiocarbon dates from samples funded by English Heritage between 1981 and 1988. English Heritage.
HAR-5776			1440	90	-24	charcoal	Quercus	20553	Bantham Ham, Bigbury Bay	Devon, England	GB	-3.8772	50.2764	B	Bayliss, A., Hedges, R., Otlet, R., Switsur, R., Walker, J. (2012) Radiocarbon dates from samples funded by English Heritage between 1981 and 1988. English Heritage.
GrA-22411			2100	35	-19.6	bone	Homo sapiens	17660	Hillside Farm, Bryher, Scilly	Cornwall, England	GB	-6.3543	49.948	B	Bayliss, A., Ramsey, C.B., Cook, G., Marshall, P., McCormac, G., van der Plicht, J. (2017) Radiocarbon dates from samples funded by English Heritage between 1998 and 2003. English Heritage.
GU-5773		Environmental	1670	50	-28.7	peat (humin)		19804	Merrivale	Devon, England	GB	-4.044	50.5541	B	Bayliss, A., Ramsey, C.B., Cook, G., Marshall, P., McCormac, G., van der Plicht, J. (2017) Radiocarbon dates from samples funded by English Heritage between 1998 and 2003. English Heritage.
GU-5774		Environmental	1760	50	-28.9	peat (humic)		19804	Merrivale	Devon, England	GB	-4.044	50.5541	B	Bayliss, A., Ramsey, C.B., Cook, G., Marshall, P., McCormac, G., van der Plicht, J. (2017) Radiocarbon dates from samples funded by English Heritage between 1998 and 2003. English Heritage.
GU-5925			1320	60	-20.2	bone	Homo sapiens	17662	Althea Library, Padstow	Cornwall, England	GB	-4.9439	50.5414	B	Bayliss, A., Ramsey, C.B., Cook, G., Marshall, P., McCormac, G., van der Plicht, J. (2017) Radiocarbon dates from samples funded by English Heritage between 1998 and 2003. English Heritage.
GU-5941			1880	70	-24.2	charcoal (roundwood)	Quercus	19824	Sherracombe Ford	Devon, England	GB	-3.83	51.1144	B	Bayliss, A., Ramsey, C.B., Cook, G., Marshall, P., McCormac, G., van der Plicht, J. (2017) Radiocarbon dates from samples funded by English Heritage between 1998 and 2003. English Heritage.
GU-5942			2000	50	-23	charcoal (sapwood)	Quercus	19824	Sherracombe Ford	Devon, England	GB	-3.83	51.1144	B	Bayliss, A., Ramsey, C.B., Cook, G., Marshall, P., McCormac, G., van der Plicht, J. (2017) Radiocarbon dates from samples funded by English Heritage between 1998 and 2003. English Heritage.
OxA-10388			1667	39	-25.9	charcoal	Corylus	19539	Tintagel Castle, Camelford	Cornwall, England	GB	-4.7587	50.6698	B	Bayliss, A., Ramsey, C.B., Cook, G., Marshall, P., McCormac, G., van der Plicht, J. (2017) Radiocarbon dates from samples funded by English Heritage between 1998 and 2003. English Heritage.
OxA-10389			1620	37	-25.5	charcoal	Corylus	19539	Tintagel Castle, Camelford	Cornwall, England	GB	-4.7587	50.6698	B	Bayliss, A., Ramsey, C.B., Cook, G., Marshall, P., McCormac, G., van der Plicht, J. (2017) Radiocarbon dates from samples funded by English Heritage between 1998 and 2003. English Heritage.
OxA-10390			1607	37	-24.3	charcoal	Alnus/Corylus	19539	Tintagel Castle, Camelford	Cornwall, England	GB	-4.7587	50.6698	B	Bayliss, A., Ramsey, C.B., Cook, G., Marshall, P., McCormac, G., van der Plicht, J. (2017) Radiocarbon dates from samples funded by English Heritage between 1998 and 2003. English Heritage.
OxA-10482			1715	55	-24.5	charcoal	Alnus/Corylus	19539	Tintagel Castle, Camelford	Cornwall, England	GB	-4.7587	50.6698	B	Bayliss, A., Ramsey, C.B., Cook, G., Marshall, P., McCormac, G., van der Plicht, J. (2017) Radiocarbon dates from samples funded by English Heritage between 1998 and 2003. English Heritage.
OxA-10483			1450	45	-25.4	charcoal	Alnus/Corylus	19539	Tintagel Castle, Camelford	Cornwall, England	GB	-4.7587	50.6698	B	Bayliss, A., Ramsey, C.B., Cook, G., Marshall, P., McCormac, G., van der Plicht, J. (2017) Radiocarbon dates from samples funded by English Heritage between 1998 and 2003. English Heritage.
OxA-10484			1985	45	-24.9	charcoal	Rosaceae	19539	Tintagel Castle, Camelford	Cornwall, England	GB	-4.7587	50.6698	B	Bayliss, A., Ramsey, C.B., Cook, G., Marshall, P., McCormac, G., van der Plicht, J. (2017) Radiocarbon dates from samples funded by English Heritage between 1998 and 2003. English Heritage.
OxA-10485			1710	45	-23.8	charcoal	Alnus/Corylus	19539	Tintagel Castle, Camelford	Cornwall, England	GB	-4.7587	50.6698	B	Bayliss, A., Ramsey, C.B., Cook, G., Marshall, P., McCormac, G., van der Plicht, J. (2017) Radiocarbon dates from samples funded by English Heritage between 1998 and 2003. English Heritage.
OxA-10486			1675	45	-26.6	charcoal	Betula	19539	Tintagel Castle, Camelford	Cornwall, England	GB	-4.7587	50.6698	B	Bayliss, A., Ramsey, C.B., Cook, G., Marshall, P., McCormac, G., van der Plicht, J. (2017) Radiocarbon dates from samples funded by English Heritage between 1998 and 2003. English Heritage.
OxA-12602			1862	30	-25.6	charcoal (single)	Corylus	19824	Sherracombe Ford	Devon, England	GB	-3.83	51.1144	B	Bayliss, A., Ramsey, C.B., Cook, G., Marshall, P., McCormac, G., van der Plicht, J. (2017) Radiocarbon dates from samples funded by English Heritage between 1998 and 2003. English Heritage.
OxA-12603			1949	31	-24.3	charcoal (roundwood)	Quercus	19824	Sherracombe Ford	Devon, England	GB	-3.83	51.1144	B	Bayliss, A., Ramsey, C.B., Cook, G., Marshall, P., McCormac, G., van der Plicht, J. (2017) Radiocarbon dates from samples funded by English Heritage between 1998 and 2003. English Heritage.
OxA-12604			1845	31	-24.6	charcoal (single)	Corylus	19824	Sherracombe Ford	Devon, England	GB	-3.83	51.1144	B	Bayliss, A., Ramsey, C.B., Cook, G., Marshall, P., McCormac, G., van der Plicht, J. (2017) Radiocarbon dates from samples funded by English Heritage between 1998 and 2003. English Heritage.
OxA-12605			1818	31	-24.6	charcoal	Corylus	19824	Sherracombe Ford	Devon, England	GB	-3.83	51.1144	B	Bayliss, A., Ramsey, C.B., Cook, G., Marshall, P., McCormac, G., van der Plicht, J. (2017) Radiocarbon dates from samples funded by English Heritage between 1998 and 2003. English Heritage.
OxA-12606			1883	31	-23.3	charcoal	Fraxinus excelsior	19824	Sherracombe Ford	Devon, England	GB	-3.83	51.1144	B	Bayliss, A., Ramsey, C.B., Cook, G., Marshall, P., McCormac, G., van der Plicht, J. (2017) Radiocarbon dates from samples funded by English Heritage between 1998 and 2003. English Heritage.
OxA-12607			1859	30	-24.3	charcoal	Fraxinus excelsior	19824	Sherracombe Ford	Devon, England	GB	-3.83	51.1144	B	Bayliss, A., Ramsey, C.B., Cook, G., Marshall, P., McCormac, G., van der Plicht, J. (2017) Radiocarbon dates from samples funded by English Heritage between 1998 and 2003. English Heritage.
AA-12598		Environmental	3255	65	-25.3	wood (waterlogged)	Alnus glutinosa,Quercus	239	Axminster Bypass	Devon, England	GB	-3.0192	50.7764	B	Bayliss, A., Ramsey, C.B., Cook, G., McCormac, G. (2013) Radiocarbon dates from samples funded by English Heritage between 1988 and 1993. English Heritage.
GU-5057		DupSiteID;Environmental;DupSiteID	1980	90	-25.6	peat		19659	Crab's Ledge, Tresco, Isles of Scilly	Cornwall, England	GB	-6.3244	49.9419	B	Bayliss, A., Ramsey, C.B., Cook, G., McCormac, G. (2013) Radiocarbon dates from samples funded by English Heritage between 1988 and 1993. English Heritage.
GU-5170		Environmental	3310	50	-28.3	peat		19684	Stannon Down, St Breward, Bodimin Moor	Cornwall, England	GB	-4.6475	50.5864	B	Bayliss, A., Ramsey, C.B., Cook, G., McCormac, G. (2013) Radiocarbon dates from samples funded by English Heritage between 1988 and 1993. English Heritage.
GU-5171		Environmental	6050	70	-28.4	peat		19684	Stannon Down, St Breward, Bodimin Moor	Cornwall, England	GB	-4.6475	50.5864	B	Bayliss, A., Ramsey, C.B., Cook, G., McCormac, G. (2013) Radiocarbon dates from samples funded by English Heritage between 1988 and 1993. English Heritage.
GU-5172		Environmental	3380	50	-28.9	peat		19684	Stannon Down, St Breward, Bodimin Moor	Cornwall, England	GB	-4.6475	50.5864	B	Bayliss, A., Ramsey, C.B., Cook, G., McCormac, G. (2013) Radiocarbon dates from samples funded by English Heritage between 1988 and 1993. English Heritage.
GU-5173		Environmental	5060	70	-29.5	peat		19684	Stannon Down, St Breward, Bodimin Moor	Cornwall, England	GB	-4.6475	50.5864	B	Bayliss, A., Ramsey, C.B., Cook, G., McCormac, G. (2013) Radiocarbon dates from samples funded by English Heritage between 1988 and 1993. English Heritage.
GU-5174		Environmental	8380	70	-29.5	peat		19684	Stannon Down, St Breward, Bodimin Moor	Cornwall, England	GB	-4.6475	50.5864	B	Bayliss, A., Ramsey, C.B., Cook, G., McCormac, G. (2013) Radiocarbon dates from samples funded by English Heritage between 1988 and 1993. English Heritage.
GU-5178		Environmental	2580	50	-28.8	peat		19684	Stannon Down, St Breward, Bodimin Moor	Cornwall, England	GB	-4.6475	50.5864	B	Bayliss, A., Ramsey, C.B., Cook, G., McCormac, G. (2013) Radiocarbon dates from samples funded by English Heritage between 1988 and 1993. English Heritage.
GU-5180		Environmental	4500	60	-28.3	peat		19684	Stannon Down, St Breward, Bodimin Moor	Cornwall, England	GB	-4.6475	50.5864	B	Bayliss, A., Ramsey, C.B., Cook, G., McCormac, G. (2013) Radiocarbon dates from samples funded by English Heritage between 1988 and 1993. English Heritage.
GU-5193		DupSiteID	3590	50	-26.3	charcoal	Quercus,Betula	19691	A30 Sourton Down	Devon, England	GB	-4.06	50.7081	B	Bayliss, A., Ramsey, C.B., Cook, G., McCormac, G. (2013) Radiocarbon dates from samples funded by English Heritage between 1988 and 1993. English Heritage.
GU-5194		DupSiteID	3710	110	-24	charcoal	Quercus,Corylus avellana,Betula	19691	A30 Sourton Down	Devon, England	GB	-4.06	50.7081	B	Bayliss, A., Ramsey, C.B., Cook, G., McCormac, G. (2013) Radiocarbon dates from samples funded by English Heritage between 1988 and 1993. English Heritage.
GU-5195		DupSiteID	3570	100	-24.5	charcoal	Quercus,Betula	19691	A30 Sourton Down	Devon, England	GB	-4.06	50.7081	B	Bayliss, A., Ramsey, C.B., Cook, G., McCormac, G. (2013) Radiocarbon dates from samples funded by English Heritage between 1988 and 1993. English Heritage.
GU-5196		DupSiteID	3570	70	-25.2	charcoal	Quercus,Corylus avellana	19691	A30 Sourton Down	Devon, England	GB	-4.06	50.7081	B	Bayliss, A., Ramsey, C.B., Cook, G., McCormac, G. (2013) Radiocarbon dates from samples funded by English Heritage between 1988 and 1993. English Heritage.
GU-5229		DupSiteID;Environmental;DupSiteID	8250	70	-27.5	peat		19659	Crab's Ledge, Tresco, Isles of Scilly	Cornwall, England	GB	-6.3264	49.9433	B	Bayliss, A., Ramsey, C.B., Cook, G., McCormac, G. (2013) Radiocarbon dates from samples funded by English Heritage between 1988 and 1993. English Heritage.
GU-5231		DupSiteID;Environmental;DupSiteID	1830	90	-25.6	peat		19659	Crab's Ledge, Tresco, Isles of Scilly	Cornwall, England	GB	-6.3264	49.9433	B	Bayliss, A., Ramsey, C.B., Cook, G., McCormac, G. (2013) Radiocarbon dates from samples funded by English Heritage between 1988 and 1993. English Heritage.
GU-5289		Environmental	3230	90	-28.7	wood (waterlogged)	Alnus glutinosa,Quercus	239	Axminster Bypass	Devon, England	GB	-3.0192	50.7764	B	Bayliss, A., Ramsey, C.B., Cook, G., McCormac, G. (2013) Radiocarbon dates from samples funded by English Heritage between 1988 and 1993. English Heritage.
HAR-10196		Environmental	2310	70	-31.7	peat		19891	Roadford Reservoir	Devon, England	GB	-4.2394	50.7047	B	Bayliss, A., Ramsey, C.B., Cook, G., McCormac, G. (2013) Radiocarbon dates from samples funded by English Heritage between 1988 and 1993. English Heritage.
HAR-10197		Environmental	2470	110	-32.2	peat		19891	Roadford Reservoir	Devon, England	GB	-4.2394	50.7047	B	Bayliss, A., Ramsey, C.B., Cook, G., McCormac, G. (2013) Radiocarbon dates from samples funded by English Heritage between 1988 and 1993. English Heritage.
HAR-10198		Environmental	2450	70	-31.3	peat		19891	Roadford Reservoir	Devon, England	GB	-4.2394	50.7047	B	Bayliss, A., Ramsey, C.B., Cook, G., McCormac, G. (2013) Radiocarbon dates from samples funded by English Heritage between 1988 and 1993. English Heritage.
HAR-9144		Environmental	180	60	-30.7	peat		19891	Roadford Reservoir	Devon, England	GB	-4.2394	50.7047	B	Bayliss, A., Ramsey, C.B., Cook, G., McCormac, G. (2013) Radiocarbon dates from samples funded by English Heritage between 1988 and 1993. English Heritage.
HAR-9145		Environmental	1560	60	-30.6	peat		19891	Roadford Reservoir	Devon, England	GB	-4.2394	50.7047	B	Bayliss, A., Ramsey, C.B., Cook, G., McCormac, G. (2013) Radiocarbon dates from samples funded by English Heritage between 1988 and 1993. English Heritage.
HAR-9146		Environmental	3930	60	-30.1	peat		19891	Roadford Reservoir	Devon, England	GB	-4.2394	50.7047	B	Bayliss, A., Ramsey, C.B., Cook, G., McCormac, G. (2013) Radiocarbon dates from samples funded by English Heritage between 1988 and 1993. English Heritage.
OxA-3390		DupSiteID	3340	70	-29.7	charcoal	Corylus avellana	19691	A30 Sourton Down	Devon, England	GB	-4.06	50.7081	B	Bayliss, A., Ramsey, C.B., Cook, G., McCormac, G. (2013) Radiocarbon dates from samples funded by English Heritage between 1988 and 1993. English Heritage.
UB-3116			3211	70	-25.8	charcoal		24108	Trethellan Farm, Newquay	Cornwall, England	GB	-5.0944	50.4094	B	Bayliss, A., Ramsey, C.B., Cook, G., McCormac, G. (2013) Radiocarbon dates from samples funded by English Heritage between 1988 and 1993. English Heritage.
UB-3207			1889	72	-27.3	charcoal		19891	Roadford Reservoir	Devon, England	GB	-4.2295	50.7031	B	Bayliss, A., Ramsey, C.B., Cook, G., McCormac, G. (2013) Radiocarbon dates from samples funded by English Heritage between 1988 and 1993. English Heritage.
UB-3208			3521	54	-27.3	charcoal		19891	Roadford Reservoir	Devon, England	GB	-4.2331	50.7113	B	Bayliss, A., Ramsey, C.B., Cook, G., McCormac, G. (2013) Radiocarbon dates from samples funded by English Heritage between 1988 and 1993. English Heritage.
UB-3209			3340	51	-27	charcoal		19891	Roadford Reservoir	Devon, England	GB	-4.2331	50.7113	B	Bayliss, A., Ramsey, C.B., Cook, G., McCormac, G. (2013) Radiocarbon dates from samples funded by English Heritage between 1988 and 1993. English Heritage.
UB-3225		Environmental	1828	50	-29.2	peat		19891	Roadford Reservoir	Devon, England	GB	-4.2394	50.7047	B	Bayliss, A., Ramsey, C.B., Cook, G., McCormac, G. (2013) Radiocarbon dates from samples funded by English Heritage between 1988 and 1993. English Heritage.
UB-3226		Environmental	2821	46	-29.6	peat		19891	Roadford Reservoir	Devon, England	GB	-4.2394	50.7047	B	Bayliss, A., Ramsey, C.B., Cook, G., McCormac, G. (2013) Radiocarbon dates from samples funded by English Heritage between 1988 and 1993. English Heritage.
UB-3227		Environmental	3124	42	-30	peat		19891	Roadford Reservoir	Devon, England	GB	-4.2394	50.7047	B	Bayliss, A., Ramsey, C.B., Cook, G., McCormac, G. (2013) Radiocarbon dates from samples funded by English Heritage between 1988 and 1993. English Heritage.
UB-3250			1683	45	-25.8	charcoal	Calluna	24127	Trethurgy	Cornwall, England	GB	-4.7639	50.3669	B	Bayliss, A., Ramsey, C.B., Cook, G., McCormac, G. (2013) Radiocarbon dates from samples funded by English Heritage between 1988 and 1993. English Heritage.
UB-3251			1641	60	-26.2	charcoal	Fraxinus excelsior,Corylus avellana	24127	Trethurgy	Cornwall, England	GB	-4.7639	50.3669	B	Bayliss, A., Ramsey, C.B., Cook, G., McCormac, G. (2013) Radiocarbon dates from samples funded by English Heritage between 1988 and 1993. English Heritage.
UB-3252			1806	52	-25.3	charcoal	Ulex	24127	Trethurgy	Cornwall, England	GB	-4.7639	50.3669	B	Bayliss, A., Ramsey, C.B., Cook, G., McCormac, G. (2013) Radiocarbon dates from samples funded by English Heritage between 1988 and 1993. English Heritage.
UB-3253			1842	46	-25.3	charcoal	Calluna	24127	Trethurgy	Cornwall, England	GB	-4.7639	50.3669	B	Bayliss, A., Ramsey, C.B., Cook, G., McCormac, G. (2013) Radiocarbon dates from samples funded by English Heritage between 1988 and 1993. English Heritage.
UB-3254			2123	47	-25.7	charcoal	Ulex	24127	Trethurgy	Cornwall, England	GB	-4.7639	50.3669	B	Bayliss, A., Ramsey, C.B., Cook, G., McCormac, G. (2013) Radiocarbon dates from samples funded by English Heritage between 1988 and 1993. English Heritage.
UB-3255			1768	47	-25.8	charcoal (twigs)	Ulex,Calluna,Corylus avellana	24127	Trethurgy	Cornwall, England	GB	-4.7639	50.3669	B	Bayliss, A., Ramsey, C.B., Cook, G., McCormac, G. (2013) Radiocarbon dates from samples funded by English Heritage between 1988 and 1993. English Heritage.
GU-5056		DupSiteID;Environmental;DupSiteID	1880	100	-26.5	peat		19659	Crab's Ledge, Tresco, Isles of Scilly	Cornwall, England	GB	-6.3244	49.9419	B	Bayliss, A., Ramsey, C.B., Cook, G., McCormac, G. (2013) Radiocarbon dates from samples funded by English Heritage between 1988 and 1993. English Heritage.
GU-5060		Environmental	4510	60	-27.4	peat		19660	Higher Town Beach (Par Beach), St. Martin's, Isles of Scilly	Cornwall, England	GB	-6.2739	49.9581	B	Bayliss, A., Ramsey, C.B., Cook, G., McCormac, G. (2013) Radiocarbon dates from samples funded by English Heritage between 1988 and 1993. English Heritage.
GU-5061		Environmental	5210	60	-27.3	peat		19661	Higher Town Beach (Par Beach), St. Martin's, Scilly	Cornwall, England	GB	-6.2739	49.9581	B	Bayliss, A., Ramsey, C.B., Cook, G., McCormac, G. (2013) Radiocarbon dates from samples funded by English Heritage between 1988 and 1993. English Heritage.
GU-5062		Environmental	1570	50	-28.3	peat		19660	Higher Town Beach (Par Beach), St. Martin's, Isles of Scilly	Cornwall, England	GB	-6.2739	49.9581	B	Bayliss, A., Ramsey, C.B., Cook, G., McCormac, G. (2013) Radiocarbon dates from samples funded by English Heritage between 1988 and 1993. English Heritage.
OxA-3622		PossEnvironmental;DupSiteID	7255	75	-26.7	charcoal	Acer/Pomoideae	19691	A30 Sourton Down	Devon, England	GB	-4.06	50.7081	B	Bayliss, A., Ramsey, C.B., Cook, G., McCormac, G. (2013) Radiocarbon dates from samples funded by English Heritage between 1988 and 1993. English Heritage.
OxA-3621		PossEnvironmental;DupSiteID	7290	90	-26.5	charcoal	Acer/Pomoideae	19691	A30 Sourton Down	Devon, England	GB	-4.06	50.7081	B	Bayliss, A., Ramsey, C.B., Cook, G., McCormac, G. (2013) Radiocarbon dates from samples funded by English Heritage between 1988 and 1993. English Heritage.
GU-5059		DupSiteID;Environmental;DupSiteID	2180	100	-24.9	peat		19659	Crab's Ledge, Tresco, Isles of Scilly	Cornwall, England	GB	-6.3244	49.9419	B	Bayliss, A., Ramsey, C.B., Cook, G., McCormac, G. (2013) Radiocarbon dates from samples funded by English Heritage between 1988 and 1993. English Heritage.
GU-5232		DupSiteID;Environmental;DupSiteID	2140	60	-25.9	peat		19659	Crab's Ledge, Tresco, Isles of Scilly	Cornwall, England	GB	-6.3264	49.9433	B	Bayliss, A., Ramsey, C.B., Cook, G., McCormac, G. (2013) Radiocarbon dates from samples funded by English Heritage between 1988 and 1993. English Heritage.
GU-5058		DupSiteID;Environmental;DupSiteID	1480	80	-25.3	peat		19659	Crab's Ledge, Tresco, Isles of Scilly	Cornwall, England	GB	-6.3244	49.9419	B	Bayliss, A., Ramsey, C.B., Cook, G., McCormac, G. (2013) Radiocarbon dates from samples funded by English Heritage between 1988 and 1993. English Heritage.
GU-5230		DupSiteID;Environmental;DupSiteID	1600	60	-24.9	peat		19659	Crab's Ledge, Tresco, Isles of Scilly	Cornwall, England	GB	-6.3264	49.9433	B	Bayliss, A., Ramsey, C.B., Cook, G., McCormac, G. (2013) Radiocarbon dates from samples funded by English Heritage between 1988 and 1993. English Heritage.
GU-5222		Environmental	5410	70	-26.1	wood (waterlogged)	Quercus	19660	Higher Town Beach (Par Beach), St. Martin's, Isles of Scilly	Cornwall, England	GB	-6.2739	49.9581	B	Bayliss, A., Ramsey, C.B., Cook, G., McCormac, G. (2013) Radiocarbon dates from samples funded by English Heritage between 1988 and 1993. English Heritage.
HAR-1313			2260	90	-24.1	charcoal (twig)	Ulex/Sarothamnus scoparius	19959	Halangey Porth, St Mary's, Isles of Scilly	Cornwall, England	GB	-6.3208	49.9275	B	Bayliss, A., Ramsey, C.B., Cook, G., McCormac, G. (2013) Radiocarbon dates from samples funded by English Heritage between 1988 and 1993. English Heritage.
UB-3109			3088	40	-26.1	charcoal		24108	Trethellan Farm, Newquay	Cornwall, England	GB	-5.0944	50.4094	B	Bayliss, A., Ramsey, C.B., Cook, G., McCormac, G. (2013) Radiocarbon dates from samples funded by English Heritage between 1988 and 1993. English Heritage.
UB-3110			3070	40	-25.7	charcoal		24108	Trethellan Farm, Newquay	Cornwall, England	GB	-5.0944	50.4094	B	Bayliss, A., Ramsey, C.B., Cook, G., McCormac, G. (2013) Radiocarbon dates from samples funded by English Heritage between 1988 and 1993. English Heritage.
UB-3113			3023	100	-26.5	charcoal		24108	Trethellan Farm, Newquay	Cornwall, England	GB	-5.0944	50.4094	B	Bayliss, A., Ramsey, C.B., Cook, G., McCormac, G. (2013) Radiocarbon dates from samples funded by English Heritage between 1988 and 1993. English Heritage.
UB-3114			3091	20	-26.2	charcoal		24108	Trethellan Farm, Newquay	Cornwall, England	GB	-5.0944	50.4094	B	Bayliss, A., Ramsey, C.B., Cook, G., McCormac, G. (2013) Radiocarbon dates from samples funded by English Heritage between 1988 and 1993. English Heritage.
UB-3115			3110	40	-25.4	charcoal		24108	Trethellan Farm, Newquay	Cornwall, England	GB	-5.0944	50.4094	B	Bayliss, A., Ramsey, C.B., Cook, G., McCormac, G. (2013) Radiocarbon dates from samples funded by English Heritage between 1988 and 1993. English Heritage.
UB-3117			3460	190	-25.9	charcoal		24108	Trethellan Farm, Newquay	Cornwall, England	GB	-5.0944	50.4094	B	Bayliss, A., Ramsey, C.B., Cook, G., McCormac, G. (2013) Radiocarbon dates from samples funded by English Heritage between 1988 and 1993. English Heritage.
UB-3118			2981	40	-26.2	charcoal		24108	Trethellan Farm, Newquay	Cornwall, England	GB	-5.0944	50.4094	B	Bayliss, A., Ramsey, C.B., Cook, G., McCormac, G. (2013) Radiocarbon dates from samples funded by English Heritage between 1988 and 1993. English Heritage.
UB-3119			3014	75	-25.2	charcoal		24108	Trethellan Farm, Newquay	Cornwall, England	GB	-5.0944	50.4094	B	Bayliss, A., Ramsey, C.B., Cook, G., McCormac, G. (2013) Radiocarbon dates from samples funded by English Heritage between 1988 and 1993. English Heritage.
UB-3120			3093	50	-25.4	charcoal		24108	Trethellan Farm, Newquay	Cornwall, England	GB	-5.0944	50.4094	B	Bayliss, A., Ramsey, C.B., Cook, G., McCormac, G. (2013) Radiocarbon dates from samples funded by English Heritage between 1988 and 1993. English Heritage.
UB-3156			3184	100	-27.3	charcoal		24108	Trethellan Farm, Newquay	Cornwall, England	GB	-5.0944	50.4094	B	Bayliss, A., Ramsey, C.B., Cook, G., McCormac, G. (2013) Radiocarbon dates from samples funded by English Heritage between 1988 and 1993. English Heritage.
UB-3180			1744	46	-25.8	charcoal		24115	Reawla, Gwinnear	Cornwall, England	GB	-5.3547	50.1775	B	Bayliss, A., Ramsey, C.B., Cook, G., McCormac, G. (2013) Radiocarbon dates from samples funded by English Heritage between 1988 and 1993. English Heritage.
UB-3181			1708	39	-26.2	charcoal		24115	Reawla, Gwinnear	Cornwall, England	GB	-5.3547	50.1775	B	Bayliss, A., Ramsey, C.B., Cook, G., McCormac, G. (2013) Radiocarbon dates from samples funded by English Heritage between 1988 and 1993. English Heritage.
UB-3182			1619	45	-26.6	charcoal		24115	Reawla, Gwinnear	Cornwall, England	GB	-5.3547	50.1775	B	Bayliss, A., Ramsey, C.B., Cook, G., McCormac, G. (2013) Radiocarbon dates from samples funded by English Heritage between 1988 and 1993. English Heritage.
UB-3183			1523	41	-29.1	charcoal		24115	Reawla, Gwinnear	Cornwall, England	GB	-5.3547	50.1775	B	Bayliss, A., Ramsey, C.B., Cook, G., McCormac, G. (2013) Radiocarbon dates from samples funded by English Heritage between 1988 and 1993. English Heritage.
UB-3184			1496	42	-26	charcoal		24115	Reawla, Gwinnear	Cornwall, England	GB	-5.3547	50.1775	B	Bayliss, A., Ramsey, C.B., Cook, G., McCormac, G. (2013) Radiocarbon dates from samples funded by English Heritage between 1988 and 1993. English Heritage.
OxA-3038		DuplicateID	3850	100	-28.2	wood	Corylus/Alnus	19891	Roadford Reservoir	Devon, England	GB	-4.2295	50.7031	B	Bayliss, A., Ramsey, C.B., Cook, G., McCormac, G. (2013) Radiocarbon dates from samples funded by English Heritage between 1988 and 1993. English Heritage.
OxA-3649			3620	70	-23.3	grain (charred)	Hordeum vulgare sativum nudum	21750	East Porth, Samson, Isles of Scilly	Cornwall, England	GB	-6.3489	49.9314	B	Bayliss, A., Ramsey, C.B., Cook, G., McCormac, G. (2013) Radiocarbon dates from samples funded by English Heritage between 1988 and 1993. English Heritage.
OxA-3039			5420	90	-26.2	wood	Corylus avellana	19891	Roadford Reservoir	Devon, England	GB	-4.2394	50.7047	B	Bayliss, A., Ramsey, C.B., Cook, G., McCormac, G. (2013) Radiocarbon dates from samples funded by English Heritage between 1988 and 1993. English Heritage.
OxA-3650			2545	65	-22.7	grain (single,charred)	Hordeum vulgare sativum nudum	21751	West Porth, Samson, Isles of Scilly	Cornwall, England	GB	-6.3539	49.9347	B	Bayliss, A., Ramsey, C.B., Cook, G., McCormac, G. (2013) Radiocarbon dates from samples funded by English Heritage between 1988 and 1993. English Heritage.
OxA-3651			2570	65	-23.1	grain (charred)	Hordeum sativum	21751	West Porth, Samson, Isles of Scilly	Cornwall, England	GB	-6.3539	49.9347	B	Bayliss, A., Ramsey, C.B., Cook, G., McCormac, G. (2013) Radiocarbon dates from samples funded by English Heritage between 1988 and 1993. English Heritage.
OxA-3647			3220	70	-20.3	grain (single,charred)	Hordeum vulgare	21749	Porth Killier, St Agnes, Isles of Scilly	Cornwall, England	GB	-6.3433	49.8942	B	Bayliss, A., Ramsey, C.B., Cook, G., McCormac, G. (2013) Radiocarbon dates from samples funded by English Heritage between 1988 and 1993. English Heritage.
OxA-3648			3170	65	-22.6	grain (single,charred)	Hordeum vulgare	21749	Porth Killier, St Agnes, Isles of Scilly	Cornwall, England	GB	-6.3433	49.8942	B	Bayliss, A., Ramsey, C.B., Cook, G., McCormac, G. (2013) Radiocarbon dates from samples funded by English Heritage between 1988 and 1993. English Heritage.
UB-3111		DateConflict	3034	20	-24.9	charcoal		24108	Trethellan Farm, Newquay	Cornwall, England	GB	-5.0944	50.4094	B	Bayliss, A., Ramsey, C.B., Cook, G., McCormac, G. (2013) Radiocarbon dates from samples funded by English Heritage between 1988 and 1993. English Heritage.
GU-5153			5340	60	-27.8	wood (roundwood)	Alnus glutinosa	19683	Stannon Down, St Breward	Cornwall, England	GB	-4.6405	50.5925	B	Bayliss, A., Ramsey, C.B., Cook, G., McCormac, G. (2013) Radiocarbon dates from samples funded by English Heritage between 1988 and 1993. English Heritage.
GU-5385		Environmental	460	50	-29.2	peat	incl Carex	19738	A30: Sourton Down	Devon, England	GB	-4.0681	50.7007	B	Bayliss, A., Ramsey, C.B., Cook, G., McCormac, G., Marshall, P. (2015) Radiocarbon dates from samples funded by English Heritage between 1993 and 1998. English Heritage.
GU-5386		Environmental	5130	50	-29.2	peat	incl Betula	19738	A30: Sourton Down	Devon, England	GB	-4.0681	50.7007	B	Bayliss, A., Ramsey, C.B., Cook, G., McCormac, G., Marshall, P. (2015) Radiocarbon dates from samples funded by English Heritage between 1993 and 1998. English Heritage.
GU-5387		Environmental	7480	70	-29	peat		19738	A30: Sourton Down	Devon, England	GB	-4.0681	50.7007	B	Bayliss, A., Ramsey, C.B., Cook, G., McCormac, G., Marshall, P. (2015) Radiocarbon dates from samples funded by English Heritage between 1993 and 1998. English Heritage.
GU-5394		Environmental	4310	60	-28.3	peat		19740	Porth Mellon, St Mary's, Isles of Scilly	Cornwall, England	GB	-6.3067	49.9178	B	Bayliss, A., Ramsey, C.B., Cook, G., McCormac, G., Marshall, P. (2015) Radiocarbon dates from samples funded by English Heritage between 1993 and 1998. English Heritage.
GU-5607		Environmental;Replicated	1390	100	-29.5	peat (humin)		19767	Bodmin Moor, Watery Marsh	Cornwall, England	GB	-4.495	50.5705	B	Bayliss, A., Ramsey, C.B., Cook, G., McCormac, G., Marshall, P. (2015) Radiocarbon dates from samples funded by English Heritage between 1993 and 1998. English Heritage.
GU-5608		Environmental;Replicated	1630	50	-29.7	peat		19767	Bodmin Moor, Watery Marsh	Cornwall, England	GB	-4.495	50.5705	B	Bayliss, A., Ramsey, C.B., Cook, G., McCormac, G., Marshall, P. (2015) Radiocarbon dates from samples funded by English Heritage between 1993 and 1998. English Heritage.
GU-5613		Environmental	1440	50	-28.5	peat		19769	Bodmin Moor, East Moor	Cornwall, England	GB	-4.504	50.5771	B	Bayliss, A., Ramsey, C.B., Cook, G., McCormac, G., Marshall, P. (2015) Radiocarbon dates from samples funded by English Heritage between 1993 and 1998. English Heritage.
GU-5614		Environmental	4120	50	-28.7	peat		19769	Bodmin Moor, East Moor	Cornwall, England	GB	-4.504	50.5771	B	Bayliss, A., Ramsey, C.B., Cook, G., McCormac, G., Marshall, P. (2015) Radiocarbon dates from samples funded by English Heritage between 1993 and 1998. English Heritage.
GU-5615		Environmental	5830	50	-28.5	peat		19769	Bodmin Moor, East Moor	Cornwall, England	GB	-4.504	50.5771	B	Bayliss, A., Ramsey, C.B., Cook, G., McCormac, G., Marshall, P. (2015) Radiocarbon dates from samples funded by English Heritage between 1993 and 1998. English Heritage.
OxA-6002		Replicated	1490	50	-26.2	charcoal	Prunus	19539	Tintagel Castle, Camelford	Cornwall, England	GB	-4.7587	50.6698	B	Bayliss, A., Ramsey, C.B., Cook, G., McCormac, G., Marshall, P. (2015) Radiocarbon dates from samples funded by English Heritage between 1993 and 1998. English Heritage.
OxA-6003		Replicated	1550	45	-25	charcoal	Prunus	19539	Tintagel Castle, Camelford	Cornwall, England	GB	-4.7587	50.6698	B	Bayliss, A., Ramsey, C.B., Cook, G., McCormac, G., Marshall, P. (2015) Radiocarbon dates from samples funded by English Heritage between 1993 and 1998. English Heritage.
OxA-6004		Replicated	1430	45	-26.1	charcoal	Betula	19539	Tintagel Castle, Camelford	Cornwall, England	GB	-4.7587	50.6698	B	Bayliss, A., Ramsey, C.B., Cook, G., McCormac, G., Marshall, P. (2015) Radiocarbon dates from samples funded by English Heritage between 1993 and 1998. English Heritage.
OxA-6005		Replicated	1705	50	-25.5	charcoal	Ulex/Cystisus	19539	Tintagel Castle, Camelford	Cornwall, England	GB	-4.7587	50.6698	B	Bayliss, A., Ramsey, C.B., Cook, G., McCormac, G., Marshall, P. (2015) Radiocarbon dates from samples funded by English Heritage between 1993 and 1998. English Heritage.
OxA-6006		Replicated	1565	45	-26.2	charcoal	Corylus	19539	Tintagel Castle, Camelford	Cornwall, England	GB	-4.7587	50.6698	B	Bayliss, A., Ramsey, C.B., Cook, G., McCormac, G., Marshall, P. (2015) Radiocarbon dates from samples funded by English Heritage between 1993 and 1998. English Heritage.
UB-3795		Replicated	1617	18	-26.4	charcoal	Salix/Populus,Quercus,Prunus,Corylus	19539	Tintagel Castle, Camelford	Cornwall, England	GB	-4.7587	50.6698	B	Bayliss, A., Ramsey, C.B., Cook, G., McCormac, G., Marshall, P. (2015) Radiocarbon dates from samples funded by English Heritage between 1993 and 1998. English Heritage.
UB-3796		Replicated	1605	20	-26.3	charcoal	Salix/Populus,Quercus,Prunus,Corylus	19539	Tintagel Castle, Camelford	Cornwall, England	GB	-4.7587	50.6698	B	Bayliss, A., Ramsey, C.B., Cook, G., McCormac, G., Marshall, P. (2015) Radiocarbon dates from samples funded by English Heritage between 1993 and 1998. English Heritage.
UB-3797		Replicated	1569	18	-26.6	charcoal	Salix/Populus,Ulex/Cytisus,Rosaceae,Prunus,Corylus/Alnus	19539	Tintagel Castle, Camelford	Cornwall, England	GB	-4.7587	50.6698	B	Bayliss, A., Ramsey, C.B., Cook, G., McCormac, G., Marshall, P. (2015) Radiocarbon dates from samples funded by English Heritage between 1993 and 1998. English Heritage.
UB-3798		Replicated	1607	20	-25.4	charcoal	Rosaceae,Ulex/Cytisus,Salix/Populus,Corylus/Alnus,Prunus	19539	Tintagel Castle, Camelford	Cornwall, England	GB	-4.7587	50.6698	B	Bayliss, A., Ramsey, C.B., Cook, G., McCormac, G., Marshall, P. (2015) Radiocarbon dates from samples funded by English Heritage between 1993 and 1998. English Heritage.
UB-3799			1645	22	-26	charcoal	Rosa/Rubus,Rosaceae,Pomoideae,Ulex/Cytisus,Prunus,Betula,Corylus	19539	Tintagel Castle, Camelford	Cornwall, England	GB	-4.7587	50.6698	B	Bayliss, A., Ramsey, C.B., Cook, G., McCormac, G., Marshall, P. (2015) Radiocarbon dates from samples funded by English Heritage between 1993 and 1998. English Heritage.
UB-3883			1595	18	-25.8	charcoal	Sambucus,Ulex/Cytisus,Pomoideae,Corylus,Prunus	19539	Tintagel Castle, Camelford	Cornwall, England	GB	-4.7587	50.6698	B	Bayliss, A., Ramsey, C.B., Cook, G., McCormac, G., Marshall, P. (2015) Radiocarbon dates from samples funded by English Heritage between 1993 and 1998. English Heritage.
UB-4057		Replicated	363	20	-23.8	grain (charred)/plant matter (charred)	incl Triticum,Secale cereale	24194	Thatch Project	Devon, England	GB	-3.0513	50.8411	B	Bayliss, A., Ramsey, C.B., Cook, G., McCormac, G., Marshall, P. (2015) Radiocarbon dates from samples funded by English Heritage between 1993 and 1998. English Heritage.
UB-4058		Replicated	646	21	-24.3	grain (charred)/plant matter (charred)	incl Triticum,Secale cereale	24194	Thatch Project	Devon, England	GB	-3.0513	50.8411	B	Bayliss, A., Ramsey, C.B., Cook, G., McCormac, G., Marshall, P. (2015) Radiocarbon dates from samples funded by English Heritage between 1993 and 1998. English Heritage.
GU-5610		Environmental	770	50	-28.9	peat		19768	Rough Tor North, Bodmin Moor	Cornwall, England	GB	-4.6313	50.6064	B	Bayliss, A., Ramsey, C.B., Cook, G., McCormac, G., Marshall, P. (2015) Radiocarbon dates from samples funded by English Heritage between 1993 and 1998. English Heritage.
GU-5612		Environmental	5600	80	-29.2	sediment (organic-rich,humic)		19768	Rough Tor North, Bodmin Moor	Cornwall, England	GB	-4.6313	50.6064	B	Bayliss, A., Ramsey, C.B., Cook, G., McCormac, G., Marshall, P. (2015) Radiocarbon dates from samples funded by English Heritage between 1993 and 1998. English Heritage.
GU-5393		Environmental	4280	50	-28.4	peat		19740	Porth Mellon, St Mary's, Isles of Scilly	Cornwall, England	GB	-6.3067	49.9178	B	Bayliss, A., Ramsey, C.B., Cook, G., McCormac, G., Marshall, P. (2015) Radiocarbon dates from samples funded by English Heritage between 1993 and 1998. English Heritage.
GU-5395		Environmental	3900	70	-26.2	peat		19740	Porth Mellon, St Mary's, Isles of Scilly	Cornwall, England	GB	-6.3067	49.9178	B	Bayliss, A., Ramsey, C.B., Cook, G., McCormac, G., Marshall, P. (2015) Radiocarbon dates from samples funded by English Heritage between 1993 and 1998. English Heritage.
GU-5396		Environmental	3980	100	-28.8	peat		19740	Porth Mellon, St Mary's, Isles of Scilly	Cornwall, England	GB	-6.3067	49.9178	B	Bayliss, A., Ramsey, C.B., Cook, G., McCormac, G., Marshall, P. (2015) Radiocarbon dates from samples funded by English Heritage between 1993 and 1998. English Heritage.
GU-5413		ResEffect	3250	50	-1.1	shells (marine)	Patella vulgata	19742	Porth Cressa, St Mary's, Isles of Scilly	Cornwall, England	GB	-6.3119	49.9131	B	Bayliss, A., Ramsey, C.B., Cook, G., McCormac, G., Marshall, P. (2015) Radiocarbon dates from samples funded by English Heritage between 1993 and 1998. English Heritage.
GU-5392			3810	80	-26.2	wood		19740	Porth Mellon, St Mary's, Isles of Scilly	Cornwall, England	GB	-6.3067	49.9178	B	Bayliss, A., Ramsey, C.B., Cook, G., McCormac, G., Marshall, P. (2015) Radiocarbon dates from samples funded by English Heritage between 1993 and 1998. English Heritage.
OxA-5289			2785	60	-23.1	charcoal	Ulex/Cystisus	21897	Bonfire Carn, Isles of Scilly	Cornwall, England	GB	-6.349	49.9457	B	Bayliss, A., Ramsey, C.B., Cook, G., McCormac, G., Marshall, P. (2015) Radiocarbon dates from samples funded by English Heritage between 1993 and 1998. English Heritage.
OxA-5290			2755	65	-25.65	charcoal	Ericaceae	21897	Bonfire Carn, Isles of Scilly	Cornwall, England	GB	-6.349	49.9457	B	Bayliss, A., Ramsey, C.B., Cook, G., McCormac, G., Marshall, P. (2015) Radiocarbon dates from samples funded by English Heritage between 1993 and 1998. English Heritage.
Q-2372		Environmental	1680	50		peat		22407	Praa Sands	Cornwall, England	GB	-5.3855	50.1018	B	Bell, M., Brown, A. (2009) Southern Regional Review of Geoarchaeology: Windblown Deposits. English Heritage. Research Department Report Series no. 005-2009
SUERC-26867			2125	30		charcoal (roundwood)	Quercus	23346	Kingswood farm, Cardinham	Cornwall, England	GB	-4.6677	50.466	B	Borlase, M. (2013) Kingswood round: an enclosure at Kingwood Farm, Cardinham, Cornwall. Cornish Archaeology, 52,
SUERC-26886			2245	30		charcoal (roundwood)	Quercus	23346	Kingswood farm, Cardinham	Cornwall, England	GB	-4.6677	50.466	B	Borlase, M. (2013) Kingswood round: an enclosure at Kingwood Farm, Cardinham, Cornwall. Cornish Archaeology, 52,
Beta-348526			1990	30		grain	Hordeum vulgare	14141	Middle Amble Farm, St Kew	Cornwall, England	GB	-4.8399	50.5446	B	Borlase, M., Wright, M. (2014) A late Iron Age and Romano-British Settlement at Middle Amble Farm, St Kew. Cornish Archaeology, 53, 183-208.
OxA-6121		PossEnvironmental	860	180	-23.21	bone	Rona temporaria	21846	Broken Cavern	Devon, England	GB	-3.6721	50.4953	C	Bronk-Ramsey, C., Higham, T.F.G., Owen, D.C., Pike, A.W.G., Hedges, R.E.M. (2002) Radiocarbon dates from the Oxford AMS system: Archaeometry Datelist 31. Archaeometry, 44, 1-150.
OxA-6122		PossEnvironmental	4600	90	-26	bone	Rona temporaria	21846	Broken Cavern	Devon, England	GB	-3.6721	50.4953	C	Bronk-Ramsey, C., Higham, T.F.G., Owen, D.C., Pike, A.W.G., Hedges, R.E.M. (2002) Radiocarbon dates from the Oxford AMS system: Archaeometry Datelist 31. Archaeometry, 44, 1-150.
OxA-6120		Environmental	6125	50	-24.34	bone	Emys orbicularis	21717	Broken Cave	Devon, England	GB	-3.6721	50.4953	C	Bronk-Ramsey, C., Higham, T.F.G., Owen, D.C., Pike, A.W.G., Hedges, R.E.M. (2002) Radiocarbon dates from the Oxford AMS system: Archaeometry Datelist 31. Archaeometry, 44, 1-150.
OxA-7994			12430	80	-19.26	bone	Bos primigenius	16967	Kent's Cavern, Torquay	Devon, England	GB	-3.502	50.467	C	Bronk-Ramsey, C., Pettitt, P.B., Hedges, R.E.M., Hodgins, G.W.L., Owen, D. (2000) Radiocarbon dates from the Oxford AMS system: Archaeometry datelist 20. Archaeometry, 42(1), 243-254.
OxA-8002			12240	100	-20.357	bone/tooth	Equus ferus	16967	Kent's Cavern, Torquay	Devon, England	GB	-3.502	50.467	C	Bronk-Ramsey, C., Pettitt, P.B., Hedges, R.E.M., Hodgins, G.W.L., Owen, D. (2000) Radiocarbon dates from the Oxford AMS system: Archaeometry datelist 20. Archaeometry, 42(1), 243-254.
OxA-5997		Environmental	405	50	-27.3	peat (humin)		21944	Sourton Down, A30	Devon, England	GB	-4.0681	50.7007	B	Bronk-Ramsey, C., Pettitt, P.B., Hedges, R.E.M., Hodgins, G.W.L., Owen, D. (2000) Radiocarbon dates from the Oxford AMS system: Archaeometry datelist 30. Archaeometry, 42(2), 459-479.
OxA-5998		Environmental	390	45	-28	peat (humin)		21944	Sourton Down, A30	Devon, England	GB	-4.0681	50.7007	B	Bronk-Ramsey, C., Pettitt, P.B., Hedges, R.E.M., Hodgins, G.W.L., Owen, D. (2000) Radiocarbon dates from the Oxford AMS system: Archaeometry datelist 30. Archaeometry, 42(2), 459-479.
OxA-5999		Environmental	500	45	-28	peat (humin)		21944	Sourton Down, A30	Devon, England	GB	-4.0681	50.7007	B	Bronk-Ramsey, C., Pettitt, P.B., Hedges, R.E.M., Hodgins, G.W.L., Owen, D. (2000) Radiocarbon dates from the Oxford AMS system: Archaeometry datelist 30. Archaeometry, 42(2), 459-479.
OxA-6000		Environmental	2025	45	-28.1	peat (humin)		21944	Sourton Down, A30	Devon, England	GB	-4.0681	50.7007	B	Bronk-Ramsey, C., Pettitt, P.B., Hedges, R.E.M., Hodgins, G.W.L., Owen, D. (2000) Radiocarbon dates from the Oxford AMS system: Archaeometry datelist 30. Archaeometry, 42(2), 459-479.
OxA-6001		Environmental	7120	110	-29.4	peat (humin)		21944	Sourton Down, A30	Devon, England	GB	-4.0681	50.7007	B	Bronk-Ramsey, C., Pettitt, P.B., Hedges, R.E.M., Hodgins, G.W.L., Owen, D. (2000) Radiocarbon dates from the Oxford AMS system: Archaeometry datelist 30. Archaeometry, 42(2), 459-479.
BM-1604		Withdrawn	6760	240	-24.8	charcoal		16851	Holne Moor	Devon, England	GB	-3.8657	50.5252	B	Burleigh, R., Matthews, K., Ambers, J., Kinnes, I. (1981) British Museum natural radiocarbon measurements XII. Radiocarbon, 23(1), 14-23.
BM-1605		Withdrawn	1000	60	-25.1	charcoal		16851	Holne Moor	Devon, England	GB	-3.8657	50.5252	B	Burleigh, R., Matthews, K., Ambers, J., Kinnes, I. (1981) British Museum natural radiocarbon measurements XII. Radiocarbon, 23(1), 14-23.
BM-1606		Withdrawn	4730	360	-24.5	charcoal		16851	Holne Moor	Devon, England	GB	-3.8657	50.5252	B	Burleigh, R., Matthews, K., Ambers, J., Kinnes, I. (1981) British Museum natural radiocarbon measurements XII. Radiocarbon, 23(1), 14-23.
BM-1607		Withdrawn	3250	50	-24.6	charcoal		16851	Holne Moor	Devon, England	GB	-3.8657	50.5252	B	Burleigh, R., Matthews, K., Ambers, J., Kinnes, I. (1981) British Museum natural radiocarbon measurements XII. Radiocarbon, 23(1), 14-23.
BM-1608		Withdrawn	3060	50	-24.2	charcoal		16851	Holne Moor	Devon, England	GB	-3.8657	50.5252	B	Burleigh, R., Matthews, K., Ambers, J., Kinnes, I. (1981) British Museum natural radiocarbon measurements XII. Radiocarbon, 23(1), 14-23.
BM-1609		Withdrawn	3270	60	-24.6	charcoal		16851	Holne Moor	Devon, England	GB	-3.8657	50.5252	B	Burleigh, R., Matthews, K., Ambers, J., Kinnes, I. (1981) British Museum natural radiocarbon measurements XII. Radiocarbon, 23(1), 14-23.
BM-1610		Withdrawn	3150	80	-24.3	charcoal		16851	Holne Moor	Devon, England	GB	-3.8657	50.5252	B	Burleigh, R., Matthews, K., Ambers, J., Kinnes, I. (1981) British Museum natural radiocarbon measurements XII. Radiocarbon, 23(1), 14-23.
BM-1611		Withdrawn	3150	80	-24.2	charcoal		16851	Holne Moor	Devon, England	GB	-3.8657	50.5252	B	Burleigh, R., Matthews, K., Ambers, J., Kinnes, I. (1981) British Museum natural radiocarbon measurements XII. Radiocarbon, 23(1), 14-23.
BM-1612		Withdrawn	2490	110	-24.1	charcoal		16851	Holne Moor	Devon, England	GB	-3.8657	50.5252	B	Burleigh, R., Matthews, K., Ambers, J., Kinnes, I. (1981) British Museum natural radiocarbon measurements XII. Radiocarbon, 23(1), 14-23.
S-239		DupSiteID	1310	280		charcoal	Quercus,Larix	20101	Nornour, Isles of Scilly	Cornwall, England	GB	-6.2621	49.955	B	Butcher, S.A., Biek, L., Charlesworth, D., Clark, A.J., Greig, J.R.A., Evans, J.G., Keeley, H., Keepax, C.A., Morgan, G., Thomas, A.C., Miles, H., Turk, F.A., Williams, D.F. (1978) Excavations at Nornour, Isles of Scilly, 1969-73: the Pre-Roman Settlement. Cornish Archaeology, 17, 29-112.
AA-32606			1905	45	-24.9	charcoal	Corylus	2887	Pomeroy Wood, A30 Honiton to Exeter, Sowton	Devon, England	GB	-3.4492	50.7308	B	Butterworth, C.A., Fitzpatrick, A.P., Grove, J.C. (1999) A30 Honiton To Exeter Improvement Devon 1996-8. Part 1: The sites of Roman date. Wessex Archaeology, Report 16.
OxA-23809			5053	29	-20.679	bone	Homo sapiens	16967	Kent's Cavern, Torquay	Devon, England	GB	-3.5008	50.4664	B	CalPal radiocarbon database; Cologne Radiocarbon Calibration & Paleoclimate Research Package; http://www.calpal-online.de/
OxA-23810			3008	26	-21.758	bone	Homo sapiens	16967	Kent's Cavern, Torquay	Devon, England	GB	-3.5008	50.4664	B	CalPal radiocarbon database; Cologne Radiocarbon Calibration & Paleoclimate Research Package; http://www.calpal-online.de/
OxA-23812			8270	45	-19.275	bone	Homo sapiens	16967	Kent's Cavern, Torquay	Devon, England	GB	-3.5008	50.4664	B	CalPal radiocarbon database; Cologne Radiocarbon Calibration & Paleoclimate Research Package; http://www.calpal-online.de/
OS-36643			3460	40	-17.8	bone	Homo sapiens	16967	Kent's Cavern, Torquay	Devon, England	GB	-3.5034	50.467	C	CalPal radiocarbon database; Cologne Radiocarbon Calibration & Paleoclimate Research Package; http://www.calpal-online.de/
OS-36644			5020	45	-18.2	bone	Homo sapiens	16967	Kent's Cavern, Torquay	Devon, England	GB	-3.5034	50.467	C	CalPal radiocarbon database; Cologne Radiocarbon Calibration & Paleoclimate Research Package; http://www.calpal-online.de/
OxA-20588			8185	38	-19.6477	bone	Homo sapiens	16967	Kent's Cavern, Torquay	Devon, England	GB	-3.5008	50.4664	B	CalPal radiocarbon database; Cologne Radiocarbon Calibration & Paleoclimate Research Package; http://www.calpal-online.de/
S-237			210	70		charcoal		20100	Carn Euny	Cornwall, England	GB	-5.6191	50.1028	B	Christie, P.M.L. (1976) Carn Euny - interim report on the final seasons 1970-1972. Cornish Archaeology, 15, 68-72.
S-238			420	70		charcoal		20100	Carn Euny	Cornwall, England	GB	-5.6191	50.1028	B	Christie, P.M.L. (1976) Carn Euny - interim report on the final seasons 1970-1972. Cornish Archaeology, 15, 68-72.
BM-2472			3460	70	-24.4	charcoal (sapwood)	Quercus	17011	Bloodhound Cove, Harlyn Bay, Padstow	Cornwall, England	GB	-4.9979	50.5382	B	Christie, P.M.L. (1988) A barrow cemetery on Davidstow Moor, Cornwall: wartime excavations by C.K. Andrew. Cornish Archaeology, 27, 27-170.
NZA-25410			2131	40	-25.4	charcoal (roundwood)	Corylus avellana	21043	A30 Bodmin to Indian Queens Road Scheme: Belowda, Roche	Cornwall, England	GB	-4.9059	50.4044	B	Clark, P. (2007) A30 Bodmin to Indian Queens Road Improvement Scheme: Post-Excavation Assessment and up-dated project design. Oxford Archaeology, Oxford.
SUERC-10872		Environmental	250	35	-29.1	sediment (organic-rich,humic)		23022	A30 Bodmin to Indian Queens Road Scheme: palaeochannel	Cornwall, England	GB	-4.8779	50.4193	B	Clark, P. (2007) A30 Bodmin to Indian Queens Road Improvement Scheme: Post-Excavation Assessment and up-dated project design. Oxford Archaeology, Oxford.
SUERC-10873		Environmental	3115	35	-29	sediment (organic-rich,humic)		23022	A30 Bodmin to Indian Queens Road Scheme: palaeochannel	Cornwall, England	GB	-4.8779	50.4193	B	Clark, P. (2007) A30 Bodmin to Indian Queens Road Improvement Scheme: Post-Excavation Assessment and up-dated project design. Oxford Archaeology, Oxford.
NZA-29342			162	40	-28.2	charcoal (twig)		21046	A30 Bodmin to Indian Queens Road Scheme: Lane End, Roche	Cornwall, England	GB	-4.8641	50.4207	B	Clark, P., Foreman, S. (2009) The Archaeology of the A30 Bodmin to Queens Road Scheme. Project Report. Oxford Archaeological Unit Ltd.
NZA-29357		OldWood	7687	20	-25.4	charcoal (heartwood)	Quercus	21072	A30 Bodmin to Indian Queens Road Scheme: Innis Downs	Cornwall, England	GB	-4.7753	50.4337	B	Clark, P., Foreman, S. (2009) The Archaeology of the A30 Bodmin to Queens Road Scheme. Project Report. Oxford Archaeological Unit Ltd.
NZA-29361			190	15	-26.8	charcoal?		21047	A30 Bodmin to Indian Queens Road Scheme	Cornwall, England	GB	-4.8623	50.4181	B	Clark, P., Foreman, S. (2009) The Archaeology of the A30 Bodmin to Queens Road Scheme. Project Report. Oxford Archaeological Unit Ltd.
SUERC-16074		Environmental	995	35	-29.1	sediment (organic-rich)		23022	A30 Bodmin to Indian Queens Road Scheme: palaeochannel	Cornwall, England	GB	-4.8779	50.4193	B	Clark, P., Foreman, S. (2009) The Archaeology of the A30 Bodmin to Queens Road Scheme. Project Report. Oxford Archaeological Unit Ltd.
SUERC-16075		Environmental	200	35	-29.3	sediment (organic-rich)		23022	A30 Bodmin to Indian Queens Road Scheme: palaeochannel	Cornwall, England	GB	-4.8779	50.4193	B	Clark, P., Foreman, S. (2009) The Archaeology of the A30 Bodmin to Queens Road Scheme. Project Report. Oxford Archaeological Unit Ltd.
SUERC-16076		Environmental	2220	35	-29	sediment (organic-rich)		23022	A30 Bodmin to Indian Queens Road Scheme: palaeochannel	Cornwall, England	GB	-4.8779	50.4193	B	Clark, P., Foreman, S. (2009) The Archaeology of the A30 Bodmin to Queens Road Scheme. Project Report. Oxford Archaeological Unit Ltd.
NZA-25411			3226	35	-25.6	charcoal	Maloideae	21043	A30 Bodmin to Indian Queens Road Scheme: Belowda, Roche	Cornwall, England	GB	-4.8664	50.4181	B	Clark, P., Foreman, S. (2009) The Archaeology of the A30 Bodmin to Queens Road Scheme. Project Report. Oxford Archaeological Unit Ltd.
NZA-26253			3460	30	-28	charcoal	Corylus	21046	A30 Bodmin to Indian Queens Road Scheme: Lane End, Roche	Cornwall, England	GB	-4.8641	50.4207	B	Clark, P., Foreman, S. (2009) The Archaeology of the A30 Bodmin to Queens Road Scheme. Project Report. Oxford Archaeological Unit Ltd.
NZA-26254			3328	30	-26.9	charcoal	Corylus	21046	A30 Bodmin to Indian Queens Road Scheme: Lane End, Roche	Cornwall, England	GB	-4.8641	50.4207	B	Clark, P., Foreman, S. (2009) The Archaeology of the A30 Bodmin to Queens Road Scheme. Project Report. Oxford Archaeological Unit Ltd.
NZA-26255			580	40	-26.6	charcoal (twig)		21047	A30 Bodmin to Indian Queens Road Scheme	Cornwall, England	GB	-4.8623	50.4181	B	Clark, P., Foreman, S. (2009) The Archaeology of the A30 Bodmin to Queens Road Scheme. Project Report. Oxford Archaeological Unit Ltd.
OxA-16125			1142	25	-22	tooth	Ovis/Capra	21069	A30 Bodmin to Indian Queens Road Scheme: Royalton, St Columb Major	Cornwall, England	GB	-4.9402	50.4284	B	Clark, P., Foreman, S. (2009) The Archaeology of the A30 Bodmin to Queens Road Scheme. Project Report. Oxford Archaeological Unit Ltd.
NZA-29324			1640	40	-23.9	grain (charred)	Avena/Bromus	21070	A30 Bodmin to Indian Queens Road Scheme: near Belowda	Cornwall, England	GB	-4.8706	50.4182	B	Clark, P., Foreman, S. (2009) The Archaeology of the A30 Bodmin to Queens Road Scheme. Project Report. Oxford Archaeological Unit Ltd.
NZA-29325			322	40	-24.3	grain (charred)	Avena/Bromus	21071	A30 Bodmin to Indian Queens Road Scheme: Lower Trenoweth, Roche	Cornwall, England	GB	-4.8711	50.4174	B	Clark, P., Foreman, S. (2009) The Archaeology of the A30 Bodmin to Queens Road Scheme. Project Report. Oxford Archaeological Unit Ltd.
NZA-29326			1027	40	-26	charcoal?	Ulex/Cystisus	21071	A30 Bodmin to Indian Queens Road Scheme: Lower Trenoweth, Roche	Cornwall, England	GB	-4.8711	50.4174	B	Clark, P., Foreman, S. (2009) The Archaeology of the A30 Bodmin to Queens Road Scheme. Project Report. Oxford Archaeological Unit Ltd.
NZA-29341			2131	35	-22.4	grain (charred)	Triticum aestivum/durum	21043	A30 Bodmin to Indian Queens Road Scheme: Belowda, Roche	Cornwall, England	GB	-4.86	50.418	B	Clark, P., Foreman, S. (2009) The Archaeology of the A30 Bodmin to Queens Road Scheme. Project Report. Oxford Archaeological Unit Ltd.
NZA-29356			326	15	-27.8	plant matter (tuber,charred)		21047	A30 Bodmin to Indian Queens Road Scheme	Cornwall, England	GB	-4.8623	50.4181	B	Clark, P., Foreman, S. (2009) The Archaeology of the A30 Bodmin to Queens Road Scheme. Project Report. Oxford Archaeological Unit Ltd.
NZA-29358			1301	15	-25	charcoal (roundwood)	Salix/Populus	21070	A30 Bodmin to Indian Queens Road Scheme: near Belowda	Cornwall, England	GB	-4.8706	50.4182	B	Clark, P., Foreman, S. (2009) The Archaeology of the A30 Bodmin to Queens Road Scheme. Project Report. Oxford Archaeological Unit Ltd.
NZA-29359			3893	20	-25.6	charcoal	Corylus	21043	A30 Bodmin to Indian Queens Road Scheme: Belowda, Roche	Cornwall, England	GB	-4.8664	50.4181	B	Clark, P., Foreman, S. (2009) The Archaeology of the A30 Bodmin to Queens Road Scheme. Project Report. Oxford Archaeological Unit Ltd.
NZA-29360			3403	15	-27.6	charcoal	Corylus	21046	A30 Bodmin to Indian Queens Road Scheme: Lane End, Roche	Cornwall, England	GB	-4.8641	50.4207	B	Clark, P., Foreman, S. (2009) The Archaeology of the A30 Bodmin to Queens Road Scheme. Project Report. Oxford Archaeological Unit Ltd.
NZA-29302			4208	40	-22	charcoal	Maloideae	21069	A30 Bodmin to Indian Queens Road Scheme: Royalton, St Columb Major	Cornwall, England	GB	-4.9402	50.4284	B	Clark, P., Foreman, S. (2009) The Archaeology of the A30 Bodmin to Queens Road Scheme. Project Report. Oxford Archaeological Unit Ltd.
NZA-29340			4175	45	-26.5	charcoal	Corylus	21069	A30 Bodmin to Indian Queens Road Scheme: Royalton, St Columb Major	Cornwall, England	GB	-4.9402	50.4284	B	Clark, P., Foreman, S. (2009) The Archaeology of the A30 Bodmin to Queens Road Scheme. Project Report. Oxford Archaeological Unit Ltd.
GU-1739		Anthro	8685	85	-27.5	wood (waterlogged)	Salix	19401	Redhill Marsh, Bodmin Moor	Cornwall, England	GB	-4.5669	50.4926	B	Conneller, C., Bayliss, A., Milner, N., Taylor, B. (2016) The resettlement of the British landscape: Towards a chronolog of Early Mesolithic lithic assemblage types. Internet Archaeology, 42, doi.org/10.11141/ia.42.12
Beta-236902		Environmental	6390	40		sediment (organic-rich)		13443	Falmouth docks	Cornwall, England	GB	-5.0431	50.1567	B	Cornwall & Scilly Historic Environment Record; https://www.cornwall.gov.uk/environment-and-planning/strategic-historic-environment-service/cornwall-and-scilly-historic-environment-record/?page=8528&page=8528
Beta-236903		Environmental	6640	50		sediment (organic-rich)		13443	Falmouth docks	Cornwall, England	GB	-5.0431	50.1567	B	Cornwall & Scilly Historic Environment Record; https://www.cornwall.gov.uk/environment-and-planning/strategic-historic-environment-service/cornwall-and-scilly-historic-environment-record/?page=8528&page=8529
Beta-236904		Environmental	6690	50		sediment (organic-rich)		13443	Falmouth docks	Cornwall, England	GB	-5.0431	50.1567	B	Cornwall & Scilly Historic Environment Record; https://www.cornwall.gov.uk/environment-and-planning/strategic-historic-environment-service/cornwall-and-scilly-historic-environment-record/?page=8528&page=8530
BM-29		Environmental	3656	150		wood	Quercus	17090	Wherry Town	Cornwall, England	GB	-5.5419	50.1089	B	Cornwall & Scilly Historic Environment Record; https://www.cornwall.gov.uk/environment-and-planning/strategic-historic-environment-service/cornwall-and-scilly-historic-environment-record/?page=8528&page=8531
GU-8154		Environmental	1951	50		peat		19853	Porthleven	Cornwall, England	GB	-5.3164	50.0852	B	Cornwall & Scilly Historic Environment Record; https://www.cornwall.gov.uk/environment-and-planning/strategic-historic-environment-service/cornwall-and-scilly-historic-environment-record/?page=8528&page=8532
GU-8157		Environmental	2134	50		peat		19853	Porthleven	Cornwall, England	GB	-5.3164	50.0852	B	Cornwall & Scilly Historic Environment Record; https://www.cornwall.gov.uk/environment-and-planning/strategic-historic-environment-service/cornwall-and-scilly-historic-environment-record/?page=8528&page=8533
GU-8238		Environmental	5950	90		peat	Alnus	19854	Porthallow	Cornwall, England	GB	-5.0792	50.0679	B	Cornwall & Scilly Historic Environment Record; https://www.cornwall.gov.uk/environment-and-planning/strategic-historic-environment-service/cornwall-and-scilly-historic-environment-record/?page=8528&page=8534
Q-2373		Environmental	1570	50		sediment (humic)		22407	Praa Sands	Cornwall, England	GB	-5.3855	50.1018	B	Cornwall & Scilly Historic Environment Record; https://www.cornwall.gov.uk/environment-and-planning/strategic-historic-environment-service/cornwall-and-scilly-historic-environment-record/?page=8528&page=8535
Q-2414		Environmental	29120	1690		peat		22412	St Loy	Cornwall, England	GB	-5.6017	50.0519	B	Cornwall & Scilly Historic Environment Record; https://www.cornwall.gov.uk/environment-and-planning/strategic-historic-environment-service/cornwall-and-scilly-historic-environment-record/?page=8528&page=8536
SRR-3022		Environmental	12070	80		peat		22735	Mounts Bay	Cornwall, England	GB	-5.4884	50.0933	B	Cornwall & Scilly Historic Environment Record; https://www.cornwall.gov.uk/environment-and-planning/strategic-historic-environment-service/cornwall-and-scilly-historic-environment-record/?page=8528&page=8537
SRR-714			4278	50	-24.7	wood		22735	Mounts Bay	Cornwall, England	GB	-5.5219	50.1249	B	Cornwall & Scilly Historic Environment Record; https://www.cornwall.gov.uk/environment-and-planning/strategic-historic-environment-service/cornwall-and-scilly-historic-environment-record/?page=8528&page=8538
ST-3694		Environmental	1805	100		peat/wood	Phragmites	22407	Praa Sands	Cornwall, England	GB	-5.3855	50.1018	B	Cornwall & Scilly Historic Environment Record; https://www.cornwall.gov.uk/environment-and-planning/strategic-historic-environment-service/cornwall-and-scilly-historic-environment-record/?page=8528&page=8539
SUERC-33831			3060	35		ceramic residue (charred)		23500	Higher Boden	Cornwall, England	GB	-5.1207	50.0747	B	Cornwall & Scilly Historic Environment Record; https://www.cornwall.gov.uk/environment-and-planning/strategic-historic-environment-service/cornwall-and-scilly-historic-environment-record/?page=8528&page=8540
AA-26412			4175	50		charcoal	Crataegus	1787	Pipeline Harlyn Bay to Padstow	Cornwall, England	GB	-4.975	50.542	B	Cornwall Archaeological Unit Radiocarbon Database; Cornwall Archaeological Unit, Cornwall Council, Truro; https://www.cornwall.gov.uk/environment-and-planning/cornwall-archaeological-unit/
AA-26415			5065	50		charcoal		1787	Pipeline Harlyn Bay to Padstow	Cornwall, England	GB	-5.0011	50.5396	B	Cornwall Archaeological Unit Radiocarbon Database; Cornwall Archaeological Unit, Cornwall Council, Truro; https://www.cornwall.gov.uk/environment-and-planning/cornwall-archaeological-unit/
AA-26416			4055	50		charcoal	Crataegus	1788	Harlyn Bay to Padstow, Pipeline	Cornwall, England	GB	-4.9594	50.5376	B	Cornwall Archaeological Unit Radiocarbon Database; Cornwall Archaeological Unit, Cornwall Council, Truro; https://www.cornwall.gov.uk/environment-and-planning/cornwall-archaeological-unit/
AA-26418			6363	53		charcoal	Quercus	1787	Pipeline Harlyn Bay to Padstow	Cornwall, England	GB	-4.976	50.5448	B	Cornwall Archaeological Unit Radiocarbon Database; Cornwall Archaeological Unit, Cornwall Council, Truro; https://www.cornwall.gov.uk/environment-and-planning/cornwall-archaeological-unit/
AA-26420			3350	44		charcoal	Crataegus/Prunus spinosa	1788	Harlyn Bay to Padstow, Pipeline	Cornwall, England	GB	-4.9977	50.539	B	Cornwall Archaeological Unit Radiocarbon Database; Cornwall Archaeological Unit, Cornwall Council, Truro; https://www.cornwall.gov.uk/environment-and-planning/cornwall-archaeological-unit/
AA-26421			4120	47		charcoal	Prunus spinosa	1788	Harlyn Bay to Padstow, Pipeline	Cornwall, England	GB	-4.9977	50.539	B	Cornwall Archaeological Unit Radiocarbon Database; Cornwall Archaeological Unit, Cornwall Council, Truro; https://www.cornwall.gov.uk/environment-and-planning/cornwall-archaeological-unit/
HAR-1923			3640	140	-26.7	charcoal	Salix/Populus,Prunus,Ulex	20044	Harlyn Bay, Padstow	Cornwall, England	GB	-4.9934	50.5385	B	Cornwall Archaeological Unit Radiocarbon Database; Cornwall Archaeological Unit, Cornwall Council, Truro; https://www.cornwall.gov.uk/environment-and-planning/cornwall-archaeological-unit/
OxA-23130			5047	33		grain (charred)	Triticum monococcum/dicoccum	21583	Penhale	Cornwall, England	GB	-4.9424	50.3783	B	Cornwall Archaeological Unit Radiocarbon Database; Cornwall Archaeological Unit, Cornwall Council, Truro; https://www.cornwall.gov.uk/environment-and-planning/cornwall-archaeological-unit/
OxA-23131			5021	27		grain (charred)	Triticum monococcum/dicoccum	21583	Penhale	Cornwall, England	GB	-4.9424	50.3783	B	Cornwall Archaeological Unit Radiocarbon Database; Cornwall Archaeological Unit, Cornwall Council, Truro; https://www.cornwall.gov.uk/environment-and-planning/cornwall-archaeological-unit/
OxA-23132			4962	31		grain (charred)	Triticum	21583	Penhale	Cornwall, England	GB	-4.9424	50.3783	B	Cornwall Archaeological Unit Radiocarbon Database; Cornwall Archaeological Unit, Cornwall Council, Truro; https://www.cornwall.gov.uk/environment-and-planning/cornwall-archaeological-unit/
SUERC-19979			4005	30		charcoal	Corylus	23183	Penryn College, near Falmouth	Cornwall, England	GB	-5.1169	50.1672	B	Cornwall Archaeological Unit Radiocarbon Database; Cornwall Archaeological Unit, Cornwall Council, Truro; https://www.cornwall.gov.uk/environment-and-planning/cornwall-archaeological-unit/
SUERC-19980			4000	150		ceramic residue (charred)		23183	Penryn College, near Falmouth	Cornwall, England	GB	-5.1169	50.1672	B	Cornwall Archaeological Unit Radiocarbon Database; Cornwall Archaeological Unit, Cornwall Council, Truro; https://www.cornwall.gov.uk/environment-and-planning/cornwall-archaeological-unit/
SUERC-19984			4080	30		charcoal	Corylus	23183	Penryn College, near Falmouth	Cornwall, England	GB	-5.1168	50.1671	B	Cornwall Archaeological Unit Radiocarbon Database; Cornwall Archaeological Unit, Cornwall Council, Truro; https://www.cornwall.gov.uk/environment-and-planning/cornwall-archaeological-unit/
SUERC-21085			3260	30		charcoal	Quercus	23213	Porthcurno	Cornwall, England	GB	-5.6594	50.0456	B	Cornwall Archaeological Unit Radiocarbon Database; Cornwall Archaeological Unit, Cornwall Council, Truro; https://www.cornwall.gov.uk/environment-and-planning/cornwall-archaeological-unit/
SUERC-29383			4750	40		charcoal	Corylus	23394	Tremough PAC, Penryn	Cornwall, England	GB	-5.1231	50.1686	B	Cornwall Archaeological Unit Radiocarbon Database; Cornwall Archaeological Unit, Cornwall Council, Truro; https://www.cornwall.gov.uk/environment-and-planning/cornwall-archaeological-unit/
SUERC-29387			4750	40		charcoal	Corylus	23394	Tremough PAC, Penryn	Cornwall, England	GB	-5.1231	50.1686	B	Cornwall Archaeological Unit Radiocarbon Database; Cornwall Archaeological Unit, Cornwall Council, Truro; https://www.cornwall.gov.uk/environment-and-planning/cornwall-archaeological-unit/
SUERC-42047			4690	23		charcoal	Corylus	23641	Bossiney, pipeline Tintagel/Boscastle	Cornwall, England	GB	-4.7387	50.6693	B	Cornwall Archaeological Unit Radiocarbon Database; Cornwall Archaeological Unit, Cornwall Council, Truro; https://www.cornwall.gov.uk/environment-and-planning/cornwall-archaeological-unit/
SUERC-42048			4755	26		charcoal	Corylus	23642	Forrabury, Tintagel/Boscastle pipeline	Cornwall, England	GB	-4.6947	50.6863	B	Cornwall Archaeological Unit Radiocarbon Database; Cornwall Archaeological Unit, Cornwall Council, Truro; https://www.cornwall.gov.uk/environment-and-planning/cornwall-archaeological-unit/
SUERC-42056			3555	26		bone (cremated)	Homo sapiens	23642	Forrabury, Tintagel/Boscastle pipeline	Cornwall, England	GB	-4.701	50.6847	B	Cornwall Archaeological Unit Radiocarbon Database; Cornwall Archaeological Unit, Cornwall Council, Truro; https://www.cornwall.gov.uk/environment-and-planning/cornwall-archaeological-unit/
SUERC-56534			3525	35		charcoal (roundwood)	Corylus avellana	23819	Tregurra Valley, Truro	Cornwall, England	GB	-5.0304	50.2749	B	Cornwall Archaeological Unit Radiocarbon Database; Cornwall Archaeological Unit, Cornwall Council, Truro; https://www.cornwall.gov.uk/environment-and-planning/cornwall-archaeological-unit/
SUERC-64426			4130	37		charcoal	Prunus cf spinosa	23819	Tregurra Valley, Truro	Cornwall, England	GB	-5.0304	50.2749	B	Cornwall Archaeological Unit Radiocarbon Database; Cornwall Archaeological Unit, Cornwall Council, Truro; https://www.cornwall.gov.uk/environment-and-planning/cornwall-archaeological-unit/
SUERC-64427			4451	37		nutshell	Corylus avellana	23819	Tregurra Valley, Truro	Cornwall, England	GB	-5.0304	50.2749	B	Cornwall Archaeological Unit Radiocarbon Database; Cornwall Archaeological Unit, Cornwall Council, Truro; https://www.cornwall.gov.uk/environment-and-planning/cornwall-archaeological-unit/
SUERC-64428			4455	37		charcoal	Corylus avellana	23819	Tregurra Valley, Truro	Cornwall, England	GB	-5.0304	50.2749	B	Cornwall Archaeological Unit Radiocarbon Database; Cornwall Archaeological Unit, Cornwall Council, Truro; https://www.cornwall.gov.uk/environment-and-planning/cornwall-archaeological-unit/
SUERC-64432			4466	37		nutshell	Corylus avellana	23819	Tregurra Valley, Truro	Cornwall, England	GB	-5.0304	50.2749	B	Cornwall Archaeological Unit Radiocarbon Database; Cornwall Archaeological Unit, Cornwall Council, Truro; https://www.cornwall.gov.uk/environment-and-planning/cornwall-archaeological-unit/
SUERC-64433			4141	37		nutshell	Corylus avellana	23819	Tregurra Valley, Truro	Cornwall, England	GB	-5.0304	50.2749	B	Cornwall Archaeological Unit Radiocarbon Database; Cornwall Archaeological Unit, Cornwall Council, Truro; https://www.cornwall.gov.uk/environment-and-planning/cornwall-archaeological-unit/
SUERC-64434			4193	37		charcoal	Corylus avellana	23819	Tregurra Valley, Truro	Cornwall, England	GB	-5.0304	50.2749	B	Cornwall Archaeological Unit Radiocarbon Database; Cornwall Archaeological Unit, Cornwall Council, Truro; https://www.cornwall.gov.uk/environment-and-planning/cornwall-archaeological-unit/
SUERC-64435			4545	37		charcoal	Corylus avellana	23819	Tregurra Valley, Truro	Cornwall, England	GB	-5.0304	50.2749	B	Cornwall Archaeological Unit Radiocarbon Database; Cornwall Archaeological Unit, Cornwall Council, Truro; https://www.cornwall.gov.uk/environment-and-planning/cornwall-archaeological-unit/
SUERC-64436			4155	37		charcoal	Prunus spinosa	23819	Tregurra Valley, Truro	Cornwall, England	GB	-5.0304	50.2749	B	Cornwall Archaeological Unit Radiocarbon Database; Cornwall Archaeological Unit, Cornwall Council, Truro; https://www.cornwall.gov.uk/environment-and-planning/cornwall-archaeological-unit/
SUERC-64437			4594	37		nutshell	Corylus avellana	23819	Tregurra Valley, Truro	Cornwall, England	GB	-5.0304	50.2749	B	Cornwall Archaeological Unit Radiocarbon Database; Cornwall Archaeological Unit, Cornwall Council, Truro; https://www.cornwall.gov.uk/environment-and-planning/cornwall-archaeological-unit/
SUERC-64438			4386	37		charcoal	Corylus avellana	23819	Tregurra Valley, Truro	Cornwall, England	GB	-5.0304	50.2749	B	Cornwall Archaeological Unit Radiocarbon Database; Cornwall Archaeological Unit, Cornwall Council, Truro; https://www.cornwall.gov.uk/environment-and-planning/cornwall-archaeological-unit/
SUERC-64442			4193	37		nutshell	Corylus avellana	23819	Tregurra Valley, Truro	Cornwall, England	GB	-5.0304	50.2749	B	Cornwall Archaeological Unit Radiocarbon Database; Cornwall Archaeological Unit, Cornwall Council, Truro; https://www.cornwall.gov.uk/environment-and-planning/cornwall-archaeological-unit/
SUERC-64443			4231	37		charcoal (roundwood)	Corylus avellana	23819	Tregurra Valley, Truro	Cornwall, England	GB	-5.0304	50.2749	B	Cornwall Archaeological Unit Radiocarbon Database; Cornwall Archaeological Unit, Cornwall Council, Truro; https://www.cornwall.gov.uk/environment-and-planning/cornwall-archaeological-unit/
SUERC-64444			4173	37		charcoal (roundwood)	Corylus avellana	23819	Tregurra Valley, Truro	Cornwall, England	GB	-5.0304	50.2749	B	Cornwall Archaeological Unit Radiocarbon Database; Cornwall Archaeological Unit, Cornwall Council, Truro; https://www.cornwall.gov.uk/environment-and-planning/cornwall-archaeological-unit/
SUERC-64445			4527	37		nutshell	Corylus avellana	23819	Tregurra Valley, Truro	Cornwall, England	GB	-5.0304	50.2749	B	Cornwall Archaeological Unit Radiocarbon Database; Cornwall Archaeological Unit, Cornwall Council, Truro; https://www.cornwall.gov.uk/environment-and-planning/cornwall-archaeological-unit/
SUERC-64446			4509	37		nutshell	Corylus avellana	23819	Tregurra Valley, Truro	Cornwall, England	GB	-5.0304	50.2749	B	Cornwall Archaeological Unit Radiocarbon Database; Cornwall Archaeological Unit, Cornwall Council, Truro; https://www.cornwall.gov.uk/environment-and-planning/cornwall-archaeological-unit/
SUERC-64447			4550	37		charcoal	Alnus glutinosa	23819	Tregurra Valley, Truro	Cornwall, England	GB	-5.0304	50.2749	B	Cornwall Archaeological Unit Radiocarbon Database; Cornwall Archaeological Unit, Cornwall Council, Truro; https://www.cornwall.gov.uk/environment-and-planning/cornwall-archaeological-unit/
SUERC-64448			3567	37		charcoal (roundwood)	Corylus avellana	23819	Tregurra Valley, Truro	Cornwall, England	GB	-5.0304	50.2749	B	Cornwall Archaeological Unit Radiocarbon Database; Cornwall Archaeological Unit, Cornwall Council, Truro; https://www.cornwall.gov.uk/environment-and-planning/cornwall-archaeological-unit/
SUERC-64452			4171	37		charcoal (roundwood)	Maloideae	23819	Tregurra Valley, Truro	Cornwall, England	GB	-5.0304	50.2749	B	Cornwall Archaeological Unit Radiocarbon Database; Cornwall Archaeological Unit, Cornwall Council, Truro; https://www.cornwall.gov.uk/environment-and-planning/cornwall-archaeological-unit/
SUERC-64453			4404	37		nutshell	Corylus avellana	23819	Tregurra Valley, Truro	Cornwall, England	GB	-5.0304	50.2749	B	Cornwall Archaeological Unit Radiocarbon Database; Cornwall Archaeological Unit, Cornwall Council, Truro; https://www.cornwall.gov.uk/environment-and-planning/cornwall-archaeological-unit/
SUERC-64454			4480	37		nutshell	Corylus avellana	23819	Tregurra Valley, Truro	Cornwall, England	GB	-5.0304	50.2749	B	Cornwall Archaeological Unit Radiocarbon Database; Cornwall Archaeological Unit, Cornwall Council, Truro; https://www.cornwall.gov.uk/environment-and-planning/cornwall-archaeological-unit/
SUERC-64455			4427	37		nutshell	Corylus avellana	23819	Tregurra Valley, Truro	Cornwall, England	GB	-5.0304	50.2749	B	Cornwall Archaeological Unit Radiocarbon Database; Cornwall Archaeological Unit, Cornwall Council, Truro; https://www.cornwall.gov.uk/environment-and-planning/cornwall-archaeological-unit/
SUERC-64456			4406	37		charcoal	Corylus avellana	23819	Tregurra Valley, Truro	Cornwall, England	GB	-5.0304	50.2749	B	Cornwall Archaeological Unit Radiocarbon Database; Cornwall Archaeological Unit, Cornwall Council, Truro; https://www.cornwall.gov.uk/environment-and-planning/cornwall-archaeological-unit/
SUERC-64457			4121	37		nutshell	Corylus avellana	23819	Tregurra Valley, Truro	Cornwall, England	GB	-5.0304	50.2749	B	Cornwall Archaeological Unit Radiocarbon Database; Cornwall Archaeological Unit, Cornwall Council, Truro; https://www.cornwall.gov.uk/environment-and-planning/cornwall-archaeological-unit/
SUERC-64566			3798	29		nutshell	Corylus avellana	23819	Tregurra Valley, Truro	Cornwall, England	GB	-5.0304	50.2749	B	Cornwall Archaeological Unit Radiocarbon Database; Cornwall Archaeological Unit, Cornwall Council, Truro; https://www.cornwall.gov.uk/environment-and-planning/cornwall-archaeological-unit/
SUERC-64569			4026	29		nutshell	Corylus avellana	23819	Tregurra Valley, Truro	Cornwall, England	GB	-5.0304	50.2749	B	Cornwall Archaeological Unit Radiocarbon Database; Cornwall Archaeological Unit, Cornwall Council, Truro; https://www.cornwall.gov.uk/environment-and-planning/cornwall-archaeological-unit/
SUERC-64570			3403	29		nutshell	Corylus avellana	23819	Tregurra Valley, Truro	Cornwall, England	GB	-5.0304	50.2749	B	Cornwall Archaeological Unit Radiocarbon Database; Cornwall Archaeological Unit, Cornwall Council, Truro; https://www.cornwall.gov.uk/environment-and-planning/cornwall-archaeological-unit/
SUERC-64574			4117	29		charcoal	Alnus glutinosa	23819	Tregurra Valley, Truro	Cornwall, England	GB	-5.0304	50.2749	B	Cornwall Archaeological Unit Radiocarbon Database; Cornwall Archaeological Unit, Cornwall Council, Truro; https://www.cornwall.gov.uk/environment-and-planning/cornwall-archaeological-unit/
SUERC-64575			4167	29		nutshell	Corylus avellana	23819	Tregurra Valley, Truro	Cornwall, England	GB	-5.0304	50.2749	B	Cornwall Archaeological Unit Radiocarbon Database; Cornwall Archaeological Unit, Cornwall Council, Truro; https://www.cornwall.gov.uk/environment-and-planning/cornwall-archaeological-unit/
SUERC-64576			3693	29		charcoal	Prunus	23819	Tregurra Valley, Truro	Cornwall, England	GB	-5.0304	50.2749	B	Cornwall Archaeological Unit Radiocarbon Database; Cornwall Archaeological Unit, Cornwall Council, Truro; https://www.cornwall.gov.uk/environment-and-planning/cornwall-archaeological-unit/
SUERC-64578			3505	29		charcoal (roundwood)	Corylus avellana	23819	Tregurra Valley, Truro	Cornwall, England	GB	-5.0304	50.2749	B	Cornwall Archaeological Unit Radiocarbon Database; Cornwall Archaeological Unit, Cornwall Council, Truro; https://www.cornwall.gov.uk/environment-and-planning/cornwall-archaeological-unit/
SUERC-64579			3547	29		nutshell	Corylus avellana	23819	Tregurra Valley, Truro	Cornwall, England	GB	-5.0304	50.2749	B	Cornwall Archaeological Unit Radiocarbon Database; Cornwall Archaeological Unit, Cornwall Council, Truro; https://www.cornwall.gov.uk/environment-and-planning/cornwall-archaeological-unit/
SUERC-64580			3414	28		charcoal	Maloideae	23819	Tregurra Valley, Truro	Cornwall, England	GB	-5.0304	50.2749	B	Cornwall Archaeological Unit Radiocarbon Database; Cornwall Archaeological Unit, Cornwall Council, Truro; https://www.cornwall.gov.uk/environment-and-planning/cornwall-archaeological-unit/
SUERC-64584			3499	28		nutshell	Corylus avellana	23819	Tregurra Valley, Truro	Cornwall, England	GB	-5.0304	50.2749	B	Cornwall Archaeological Unit Radiocarbon Database; Cornwall Archaeological Unit, Cornwall Council, Truro; https://www.cornwall.gov.uk/environment-and-planning/cornwall-archaeological-unit/
SUERC-64585			4179	29		charcoal (roundwood)	Maloideae	23819	Tregurra Valley, Truro	Cornwall, England	GB	-5.0304	50.2749	B	Cornwall Archaeological Unit Radiocarbon Database; Cornwall Archaeological Unit, Cornwall Council, Truro; https://www.cornwall.gov.uk/environment-and-planning/cornwall-archaeological-unit/
SUERC-64587			4752	29		charcoal	Alnus/Corylus	23819	Tregurra Valley, Truro	Cornwall, England	GB	-5.0304	50.2749	B	Cornwall Archaeological Unit Radiocarbon Database; Cornwall Archaeological Unit, Cornwall Council, Truro; https://www.cornwall.gov.uk/environment-and-planning/cornwall-archaeological-unit/
SUERC-64589			4733	31		charcoal	Corylus avellana	23819	Tregurra Valley, Truro	Cornwall, England	GB	-5.0304	50.2749	B	Cornwall Archaeological Unit Radiocarbon Database; Cornwall Archaeological Unit, Cornwall Council, Truro; https://www.cornwall.gov.uk/environment-and-planning/cornwall-archaeological-unit/
SUERC-64590			3466	29		nutshell	Corylus avellana	23819	Tregurra Valley, Truro	Cornwall, England	GB	-5.0304	50.2749	B	Cornwall Archaeological Unit Radiocarbon Database; Cornwall Archaeological Unit, Cornwall Council, Truro; https://www.cornwall.gov.uk/environment-and-planning/cornwall-archaeological-unit/
SUERC-64594			3519	29		nutshell	Corylus avellana	23819	Tregurra Valley, Truro	Cornwall, England	GB	-5.0304	50.2749	B	Cornwall Archaeological Unit Radiocarbon Database; Cornwall Archaeological Unit, Cornwall Council, Truro; https://www.cornwall.gov.uk/environment-and-planning/cornwall-archaeological-unit/
SUERC-64595			3591	28		charcoal	Alnus/Corylus	23819	Tregurra Valley, Truro	Cornwall, England	GB	-5.0304	50.2749	B	Cornwall Archaeological Unit Radiocarbon Database; Cornwall Archaeological Unit, Cornwall Council, Truro; https://www.cornwall.gov.uk/environment-and-planning/cornwall-archaeological-unit/
SUERC-64598			5049	29		charcoal (roundwood)	cf Cystisus/Ulex	23819	Tregurra Valley, Truro	Cornwall, England	GB	-5.0304	50.2749	B	Cornwall Archaeological Unit Radiocarbon Database; Cornwall Archaeological Unit, Cornwall Council, Truro; https://www.cornwall.gov.uk/environment-and-planning/cornwall-archaeological-unit/
SUERC-64599			3553	28		grain	Cerealia	23819	Tregurra Valley, Truro	Cornwall, England	GB	-5.0304	50.2449	B	Cornwall Archaeological Unit Radiocarbon Database; Cornwall Archaeological Unit, Cornwall Council, Truro; https://www.cornwall.gov.uk/environment-and-planning/cornwall-archaeological-unit/
SUERC-64600			4168	29		nutshell	Corylus avellana	23819	Tregurra Valley, Truro	Cornwall, England	GB	-5.0304	50.2749	B	Cornwall Archaeological Unit Radiocarbon Database; Cornwall Archaeological Unit, Cornwall Council, Truro; https://www.cornwall.gov.uk/environment-and-planning/cornwall-archaeological-unit/
SUERC-64604			3543	30		charcoal	Maloideae	23819	Tregurra Valley, Truro	Cornwall, England	GB	-5.0304	50.2749	B	Cornwall Archaeological Unit Radiocarbon Database; Cornwall Archaeological Unit, Cornwall Council, Truro; https://www.cornwall.gov.uk/environment-and-planning/cornwall-archaeological-unit/
SUERC-64606			4810	29		nutshell	Corylus avellana	23819	Tregurra Valley, Truro	Cornwall, England	GB	-5.0304	50.2749	B	Cornwall Archaeological Unit Radiocarbon Database; Cornwall Archaeological Unit, Cornwall Council, Truro; https://www.cornwall.gov.uk/environment-and-planning/cornwall-archaeological-unit/
SUERC-65468			3857	28		nutshell	Corylus avellana	23819	Tregurra Valley, Truro	Cornwall, England	GB	-5.0304	50.2749	B	Cornwall Archaeological Unit Radiocarbon Database; Cornwall Archaeological Unit, Cornwall Council, Truro; https://www.cornwall.gov.uk/environment-and-planning/cornwall-archaeological-unit/
SUERC-66197			3906	25		charcoal	Corylus avellana	23819	Tregurra Valley, Truro	Cornwall, England	GB	-5.0304	50.2749	B	Cornwall Archaeological Unit Radiocarbon Database; Cornwall Archaeological Unit, Cornwall Council, Truro; https://www.cornwall.gov.uk/environment-and-planning/cornwall-archaeological-unit/
SUERC-66198			4453	26		charcoal	Corylus avellana	23819	Tregurra Valley, Truro	Cornwall, England	GB	-5.0304	50.2749	B	Cornwall Archaeological Unit Radiocarbon Database; Cornwall Archaeological Unit, Cornwall Council, Truro; https://www.cornwall.gov.uk/environment-and-planning/cornwall-archaeological-unit/
SUERC-66211			4112	29		charcoal	Corylus avellana	23819	Tregurra Valley, Truro	Cornwall, England	GB	-5.0304	50.2749	B	Cornwall Archaeological Unit Radiocarbon Database; Cornwall Archaeological Unit, Cornwall Council, Truro; https://www.cornwall.gov.uk/environment-and-planning/cornwall-archaeological-unit/
SUERC-66212			4524	26		charcoal	Corylus avellana	23819	Tregurra Valley, Truro	Cornwall, England	GB	-5.0304	50.2749	B	Cornwall Archaeological Unit Radiocarbon Database; Cornwall Archaeological Unit, Cornwall Council, Truro; https://www.cornwall.gov.uk/environment-and-planning/cornwall-archaeological-unit/
SUERC-66216			3024	25		charcoal	Alnus/Corylus	23819	Tregurra Valley, Truro	Cornwall, England	GB	-5.0304	50.2749	B	Cornwall Archaeological Unit Radiocarbon Database; Cornwall Archaeological Unit, Cornwall Council, Truro; https://www.cornwall.gov.uk/environment-and-planning/cornwall-archaeological-unit/
SUERC-66217			3406	25		charcoal	corylus avellana	23819	Tregurra Valley, Truro	Cornwall, England	GB	-5.0304	50.2749	B	Cornwall Archaeological Unit Radiocarbon Database; Cornwall Archaeological Unit, Cornwall Council, Truro; https://www.cornwall.gov.uk/environment-and-planning/cornwall-archaeological-unit/
SUERC-66218			3453	26		charcoal	corylus avellana	23819	Tregurra Valley, Truro	Cornwall, England	GB	-5.0304	50.2749	B	Cornwall Archaeological Unit Radiocarbon Database; Cornwall Archaeological Unit, Cornwall Council, Truro; https://www.cornwall.gov.uk/environment-and-planning/cornwall-archaeological-unit/
Wk-21188			3660	32		charcoal	Corylus	25199	Higher Besore, nr Kenwyn	Cornwall, England	GB	-5.1016	50.2598	B	Cornwall Archaeological Unit Radiocarbon Database; Cornwall Archaeological Unit, Cornwall Council, Truro; https://www.cornwall.gov.uk/environment-and-planning/cornwall-archaeological-unit/
Wk-21189			3495	31		charcoal	Corylus	25199	Higher Besore, nr Kenwyn	Cornwall, England	GB	-5.1016	50.2598	B	Cornwall Archaeological Unit Radiocarbon Database; Cornwall Archaeological Unit, Cornwall Council, Truro; https://www.cornwall.gov.uk/environment-and-planning/cornwall-archaeological-unit/
Wk-21846			3784	33		charcoal	Corylus	25203	Scarcewater, St Austell	Cornwall, England	GB	-4.9109	50.3496	B	Cornwall Archaeological Unit Radiocarbon Database; Cornwall Archaeological Unit, Cornwall Council, Truro; https://www.cornwall.gov.uk/environment-and-planning/cornwall-archaeological-unit/
AA-29734			3435	50		charcoal	Corylus	2223	Trelowthas	Cornwall, England	GB	-4.9679	50.2813	B	Cornwall Archaeological Unit Radiocarbon Database; Cornwall Archaeological Unit, Cornwall Council, Truro; https://www.cornwall.gov.uk/environment-and-planning/cornwall-archaeological-unit/
SUERC-39395			1035	30	-19.8	bone	Homo sapiens	19992	Cathedral Close, Exeter	Devon, England	GB	-3.5285	50.7226	B	Cotswold Archaeology (2015) Cathedral Close St Mary Major, Exeter 1971-1976 (Exeter archive site 40). Exeter City Council.
SUERC-39396			1175	30	-20.7	bone	Homo sapiens	19992	Cathedral Close, Exeter	Devon, England	GB	-3.5285	50.7226	B	Cotswold Archaeology (2015) Cathedral Close St Mary Major, Exeter 1971-1976 (Exeter archive site 40). Exeter City Council.
SUERC-39397			795	30	-19.4	bone	Homo sapiens	19992	Cathedral Close, Exeter	Devon, England	GB	-3.5285	50.7226	B	Cotswold Archaeology (2015) Cathedral Close St Mary Major, Exeter 1971-1976 (Exeter archive site 40). Exeter City Council.
SUERC-39398			1140	30	-19	bone	Homo sapiens	19992	Cathedral Close, Exeter	Devon, England	GB	-3.5285	50.7226	B	Cotswold Archaeology (2015) Cathedral Close St Mary Major, Exeter 1971-1976 (Exeter archive site 40). Exeter City Council.
SUERC-39399			1130	30	-19.9	bone	Homo sapiens	19992	Cathedral Close, Exeter	Devon, England	GB	-3.5285	50.7226	B	Cotswold Archaeology (2015) Cathedral Close St Mary Major, Exeter 1971-1976 (Exeter archive site 40). Exeter City Council.
SUERC-39403			1100	30	-18.7	bone	Homo sapiens	19992	Cathedral Close, Exeter	Devon, England	GB	-3.5285	50.7226	B	Cotswold Archaeology (2015) Cathedral Close St Mary Major, Exeter 1971-1976 (Exeter archive site 40). Exeter City Council.
SUERC-40358			1150	35	-25.9	charcoal	Quercus	19992	Cathedral Close, Exeter	Devon, England	GB	-3.5285	50.7226	B	Cotswold Archaeology (2015) Cathedral Close St Mary Major, Exeter 1971-1976 (Exeter archive site 40). Exeter City Council.
SUERC-40359			630	35	-18.8	bone	Homo sapiens	19992	Cathedral Close, Exeter	Devon, England	GB	-3.5285	50.7226	B	Cotswold Archaeology (2015) Cathedral Close St Mary Major, Exeter 1971-1976 (Exeter archive site 40). Exeter City Council.
SUERC-40360			1165	35	-19.5	bone	Homo sapiens	19992	Cathedral Close, Exeter	Devon, England	GB	-3.5285	50.7226	B	Cotswold Archaeology (2015) Cathedral Close St Mary Major, Exeter 1971-1976 (Exeter archive site 40). Exeter City Council.
SUERC-40361			1030	35	-19.2	bone	Homo sapiens	19992	Cathedral Close, Exeter	Devon, England	GB	-3.5285	50.7226	B	Cotswold Archaeology (2015) Cathedral Close St Mary Major, Exeter 1971-1976 (Exeter archive site 40). Exeter City Council.
SUERC-40362			1105	35	-20.1	bone	Homo sapiens	19992	Cathedral Close, Exeter	Devon, England	GB	-3.5285	50.7226	B	Cotswold Archaeology (2015) Cathedral Close St Mary Major, Exeter 1971-1976 (Exeter archive site 40). Exeter City Council.
HAR-239		DupSiteID	3260	280		charcoal	Quercus,Larix	20101	Nornour, Isles of Scilly	Cornwall, England	GB	-6.2604	49.9523	B	Council for British Archaeology (2012) Archaeological Site Index to Radiocarbon Dates from Great Britain and Ireland;
HAR-240			2690	90		charcoal	Ulex	20101	Nornour, Isles of Scilly	Cornwall, England	GB	-6.2605	49.9523	B	Council for British Archaeology (2012) Archaeological Site Index to Radiocarbon Dates from Great Britain and Ireland;
BM-1604R			6900	260	-24.8	charcoal		16851	Holne Moor	Devon, England	GB	-3.8657	50.5252	B	Council for British Archaeology (2012) Archaeological Site Index to Radiocarbon Dates from Great Britain and Ireland; https://archaeologydataservice.ac.uk/archives/view/c14_cba/
BM-1606R			4840	370	-24.5	charcoal		16851	Holne Moor	Devon, England	GB	-3.8657	50.5252	B	Council for British Archaeology (2012) Archaeological Site Index to Radiocarbon Dates from Great Britain and Ireland; https://archaeologydataservice.ac.uk/archives/view/c14_cba/
BM-2168R		DupSiteID	11800	420		bone	Bos	16967	Kent's Cavern, Torquay	Devon, England	GB	-3.5013	50.4684	C	Council for British Archaeology (2012) Archaeological Site Index to Radiocarbon Dates from Great Britain and Ireland; https://archaeologydataservice.ac.uk/archives/view/c14_cba/
HAR-1951			2180	70	-25.8	charcoal		20049	Killibury, Egloshale	Cornwall, England	GB	-4.7972	50.529	B	Council for British Archaeology (2012) Archaeological Site Index to Radiocarbon Dates from Great Britain and Ireland; https://archaeologydataservice.ac.uk/archives/view/c14_cba/
HAR-1953			2110	70	-25.2	charcoal		20049	Killibury, Egloshale	Cornwall, England	GB	-4.7972	50.529	B	Council for British Archaeology (2012) Archaeological Site Index to Radiocarbon Dates from Great Britain and Ireland; https://archaeologydataservice.ac.uk/archives/view/c14_cba/
HAR-2191			2790	70		charcoal (twig)		20049	Killibury, Egloshale	Cornwall, England	GB	-4.7972	50.529	B	Council for British Archaeology (2012) Archaeological Site Index to Radiocarbon Dates from Great Britain and Ireland; https://archaeologydataservice.ac.uk/archives/view/c14_cba/
HAR-745		Environmental	2210	70		charcoal/sediment		20049	Killibury, Egloshale	Cornwall, England	GB	-4.8113	50.5295	C	Council for British Archaeology (2012) Archaeological Site Index to Radiocarbon Dates from Great Britain and Ireland; https://archaeologydataservice.ac.uk/archives/view/c14_cba/
NPL-135			2135	90		charcoal		20950	St Eval, near St Mawgan	Cornwall, England	GB	-4.9789	50.4795	C	Council for British Archaeology (2012) Archaeological Site Index to Radiocarbon Dates from Great Britain and Ireland; https://archaeologydataservice.ac.uk/archives/view/c14_cba/
GrN-6204			12180	100		bone	Megaloceros giganteus	18881	Kents Cavern	Devon, England	GB	-3.5027	50.4675	C	Council for British Archaeology (2012) Archaeological Site Index to Radiocarbon Dates from Great Britain and Ireland; https://archaeologydataservice.ac.uk/archives/view/c14_cba/
GrN-6203		DateConflict;DupSiteID	14275	120		bone	Ursus arctos	16967	Kent's Cavern, Torquay	Devon, England	GB	-3.5027	50.4675	C	Council for British Archaeology (2012) Archaeological Site Index to Radiocarbon Dates from Great Britain and Ireland; https://archaeologydataservice.ac.uk/archives/view/c14_cba/
BM-1605R			1080	110	-25.1	charcoal		16851	Holne Moor	Devon, England	GB	-3.8657	50.5252	B	Council for British Archaeology (2012) Archaeological Site Index to Radiocarbon Dates from Great Britain and Ireland; https://archaeologydataservice.ac.uk/archives/view/c14_cba/
BM-1607R			3390	100	-24.6	charcoal		16851	Holne Moor	Devon, England	GB	-3.8657	50.5252	B	Council for British Archaeology (2012) Archaeological Site Index to Radiocarbon Dates from Great Britain and Ireland; https://archaeologydataservice.ac.uk/archives/view/c14_cba/
BM-1608R			3190	100	-24.2	charcoal		16851	Holne Moor	Devon, England	GB	-3.8657	50.5252	B	Council for British Archaeology (2012) Archaeological Site Index to Radiocarbon Dates from Great Britain and Ireland; https://archaeologydataservice.ac.uk/archives/view/c14_cba/
BM-1609R			3400	110	-24.6	charcoal		16851	Holne Moor	Devon, England	GB	-3.8657	50.5252	B	Council for British Archaeology (2012) Archaeological Site Index to Radiocarbon Dates from Great Britain and Ireland; https://archaeologydataservice.ac.uk/archives/view/c14_cba/
BM-1610R			3290	120	-24.3	charcoal		16851	Holne Moor	Devon, England	GB	-3.8657	50.5252	B	Council for British Archaeology (2012) Archaeological Site Index to Radiocarbon Dates from Great Britain and Ireland; https://archaeologydataservice.ac.uk/archives/view/c14_cba/
BM-1611R			3300	120	-24.2	charcoal		16851	Holne Moor	Devon, England	GB	-3.8657	50.5252	B	Council for British Archaeology (2012) Archaeological Site Index to Radiocarbon Dates from Great Britain and Ireland; https://archaeologydataservice.ac.uk/archives/view/c14_cba/
BM-1612R			2580	140	-24.1	charcoal		16851	Holne Moor	Devon, England	GB	-3.8657	50.5252	B	Council for British Archaeology (2012) Archaeological Site Index to Radiocarbon Dates from Great Britain and Ireland; https://archaeologydataservice.ac.uk/archives/view/c14_cba/
BM-215			1550	150		charcoal		16961	High Peak	Devon, England	GB	-3.2699	50.6663	C	Council for British Archaeology (2012) Archaeological Site Index to Radiocarbon Dates from Great Britain and Ireland; https://archaeologydataservice.ac.uk/archives/view/c14_cba/
BM-150			4700	150		charcoal		16836	Hazard Hill	Devon, England	GB	-3.7533	50.4226	C	Council for British Archaeology (2012) Archaeological Site Index to Radiocarbon Dates from Great Britain and Ireland; https://archaeologydataservice.ac.uk/archives/view/c14_cba/
BM-2466			2090	120		charcoal	Ulex,Quercus,Corylus	17010	Gold Park, Shapley Common, Dartmoor	Devon, England	GB	-3.837	50.6219	C	Council for British Archaeology (2012) Archaeological Site Index to Radiocarbon Dates from Great Britain and Ireland; https://archaeologydataservice.ac.uk/archives/view/c14_cba/
BM-2467			2050	40		charcoal	Ulex,Quercus,Corylus	17010	Gold Park, Shapley Common, Dartmoor	Devon, England	GB	-3.837	50.6219	C	Council for British Archaeology (2012) Archaeological Site Index to Radiocarbon Dates from Great Britain and Ireland; https://archaeologydataservice.ac.uk/archives/view/c14_cba/
BM-2468			2080	60		charcoal	Ulex,Quercus,Corylus,Populus	17010	Gold Park, Shapley Common, Dartmoor	Devon, England	GB	-3.837	50.6219	C	Council for British Archaeology (2012) Archaeological Site Index to Radiocarbon Dates from Great Britain and Ireland; https://archaeologydataservice.ac.uk/archives/view/c14_cba/
BM-2469			2190	60		charcoal	Ulex,Corylus	17010	Gold Park, Shapley Common, Dartmoor	Devon, England	GB	-3.837	50.6219	C	Council for British Archaeology (2012) Archaeological Site Index to Radiocarbon Dates from Great Britain and Ireland; https://archaeologydataservice.ac.uk/archives/view/c14_cba/
BM-2470			2200	60		charcoal	Ulex,Quercus,Corylus,Populus	17010	Gold Park, Shapley Common, Dartmoor	Devon, England	GB	-3.837	50.6219	C	Council for British Archaeology (2012) Archaeological Site Index to Radiocarbon Dates from Great Britain and Ireland; https://archaeologydataservice.ac.uk/archives/view/c14_cba/
HAR-10193			4070	70		charcoal		19890	Bulleigh Meadow, Marldon	Devon, England	GB	-3.6032	50.4814	C	Council for British Archaeology (2012) Archaeological Site Index to Radiocarbon Dates from Great Britain and Ireland; https://archaeologydataservice.ac.uk/archives/view/c14_cba/
HAR-10194			3970	70		charcoal		19890	Bulleigh Meadow, Marldon	Devon, England	GB	-3.6032	50.4814	C	Council for British Archaeology (2012) Archaeological Site Index to Radiocarbon Dates from Great Britain and Ireland; https://archaeologydataservice.ac.uk/archives/view/c14_cba/
HAR-10195			3270	70		charcoal		19890	Bulleigh Meadow, Marldon	Devon, England	GB	-3.6032	50.4814	C	Council for British Archaeology (2012) Archaeological Site Index to Radiocarbon Dates from Great Britain and Ireland; https://archaeologydataservice.ac.uk/archives/view/c14_cba/
HAR-3310			340	80		wood		20277	Cattewater Wreck, nr Plymouth	Devon, England	GB	-4.1811	50.3744	C	Council for British Archaeology (2012) Archaeological Site Index to Radiocarbon Dates from Great Britain and Ireland; https://archaeologydataservice.ac.uk/archives/view/c14_cba/
RCD-37			880	60		charcoal		22581	Crift, Lanlivery	Cornwall, England	GB	-4.726	50.409	C	Council for British Archaeology (2012) Archaeological Site Index to Radiocarbon Dates from Great Britain and Ireland; https://archaeologydataservice.ac.uk/archives/view/c14_cba/
UB-2225			510	50		wood	Quercus	20277	Cattewater Wreck, nr Plymouth	Devon, England	GB	-4.1811	50.3744	C	Council for British Archaeology (2012) Archaeological Site Index to Radiocarbon Dates from Great Britain and Ireland; https://archaeologydataservice.ac.uk/archives/view/c14_cba/
Wel-08-T7-1			1900	40		charcoal		25025	Welcombe Farm, Brayford	Devon, England	GB	-3.8805	51.0879	B	Cunningham, P. (2009) Geophysical Survey and Archaeological excavation at Welcombe Farm, Charles, Devon. Brayford Community Archaeology Group.
Wel-08-T7-2			2760	50		charcoal		25025	Welcombe Farm, Brayford	Devon, England	GB	-3.8805	51.0879	B	Cunningham, P. (2009) Geophysical Survey and Archaeological excavation at Welcombe Farm, Charles, Devon. Brayford Community Archaeology Group.
SUERC-33382	GU-23385		2920	30	-24.3	nutshell (charred)	Corylus avellana	23492	Sandy Park, Drewsteignton	Devon, England	GB	-3.8263	50.6926	B	Dyer, M., Salvatore, J. (2011) Archaeological watching brief on the SWW Pipeline route from the Reservoir South West of Bovey Cross, North Bovey to Sandy Park, Drewsteignton, Devon. Exeter Archaeology, Exeter. Report No. 11.20.
Wk-12407			2095	45		charcoal	Quercus,Alnus,Ulex/Cytisus	25070	Gear	Cornwall, England	GB	-5.1873	50.0799	B	Edwards, K., Kirkham, G. (2008) Gear and Caervallack, St Martin-in-Meneage: excavations by Time Team, 2001. Cornish Archaeology, 47, 49-100.
Wk-12408			2091	43		charcoal	Alnus/Corylus,Ulex/Cytisus	25070	Gear	Cornwall, England	GB	-5.1873	50.0799	B	Edwards, K., Kirkham, G. (2008) Gear and Caervallack, St Martin-in-Meneage: excavations by Time Team, 2001. Cornish Archaeology, 47, 49-100.
Wk-12409			2199	45		charcoal	Quercus,Ulex/Cytisus	25070	Gear	Cornwall, England	GB	-5.1873	50.0799	B	Edwards, K., Kirkham, G. (2008) Gear and Caervallack, St Martin-in-Meneage: excavations by Time Team, 2001. Cornish Archaeology, 47, 49-100.
Wk-12410			2180	54		charcoal (sapwood)	Quercus	25070	Gear	Cornwall, England	GB	-5.1873	50.0799	B	Edwards, K., Kirkham, G. (2008) Gear and Caervallack, St Martin-in-Meneage: excavations by Time Team, 2001. Cornish Archaeology, 47, 49-100.
Wk-12411			1765	46		charcoal	Ulex/Cystisus	25070	Gear	Cornwall, England	GB	-5.1873	50.0799	B	Edwards, K., Kirkham, G. (2008) Gear and Caervallack, St Martin-in-Meneage: excavations by Time Team, 2001. Cornish Archaeology, 47, 49-100.
Wk-12412			4748	53		charcoal	Corylus	25070	Gear	Cornwall, England	GB	-5.1873	50.0799	B	Edwards, K., Kirkham, G. (2008) Gear and Caervallack, St Martin-in-Meneage: excavations by Time Team, 2001. Cornish Archaeology, 47, 49-100.
Wk-12413			2158	43		charcoal	Ilex,Ulex/Cytsius	25070	Gear	Cornwall, England	GB	-5.1873	50.0799	B	Edwards, K., Kirkham, G. (2008) Gear and Caervallack, St Martin-in-Meneage: excavations by Time Team, 2001. Cornish Archaeology, 47, 49-100.
Beta-177886		Environmental	730	50	-27.4			12174	Lobbs Bog	Devon, England	GB	-3.6236	50.9706	C	European Pollen Database; Aix Marseille Université; www.europeanpollendatabase.net
Beta-202083		Environmental	3620	40	-27.9	sediment (humin)		12663	North Twitchen Springs	Devon, England	GB	-3.8261	51.1172	C	European Pollen Database; Aix Marseille Université; www.europeanpollendatabase.net
Beta-202084		Environmental	3380	40	-26.6	sediment (humin)		12663	North Twitchen Springs	Devon, England	GB	-3.8261	51.1172	C	European Pollen Database; Aix Marseille Université; www.europeanpollendatabase.net
Beta-202085		Environmental	2950	40	-27.7	sediment (humin)		12663	North Twitchen Springs	Devon, England	GB	-3.8261	51.1172	C	European Pollen Database; Aix Marseille Université; www.europeanpollendatabase.net
Beta-202086		Environmental	2260	40	-27.6	sediment (humin)		12663	North Twitchen Springs	Devon, England	GB	-3.8261	51.1172	C	European Pollen Database; Aix Marseille Université; www.europeanpollendatabase.net
Beta-202087		Environmental	1430	40	-27.7	sediment (humin)		12663	North Twitchen Springs	Devon, England	GB	-3.8261	51.1172	C	European Pollen Database; Aix Marseille Université; www.europeanpollendatabase.net
Beta-218491		Environmental	1860	40	-27.5			13105	Stonetor Brook	Devon, England	GB	-3.91	50.6556	C	European Pollen Database; Aix Marseille Université; www.europeanpollendatabase.net
OxA-14703		Environmental	2749	29	-27.3			13105	Stonetor Brook	Devon, England	GB	-3.91	50.6556	C	European Pollen Database; Aix Marseille Université; www.europeanpollendatabase.net
Q-975		Environmental	11758	300		sediment		22561	Hawks Tor	Cornwall, England	GB	-4.6	50.5333	C	European Pollen Database; Aix Marseille Université; www.europeanpollendatabase.net
Q-976		Environmental	12635	300		sediment/plant matter		22561	Hawks Tor	Cornwall, England	GB	-4.6	50.5333	C	European Pollen Database; Aix Marseille Université; www.europeanpollendatabase.net
Q-977		Environmental	11553	280		peat	incl Cyperaceae	22561	Hawks Tor	Cornwall, England	GB	-4.6	50.5333	C	European Pollen Database; Aix Marseille Université; www.europeanpollendatabase.net
Q-978		Environmental	12354	300		peat	incl Cyperaceae	22561	Hawks Tor	Cornwall, England	GB	-4.6	50.5333	C	European Pollen Database; Aix Marseille Université; www.europeanpollendatabase.net
SUERC-10211		Environmental	4865	35	-28.4	sediment (humic)		22993	Cut Hill	Devon, England	GB	-3.9819	50.6275	C	European Pollen Database; Aix Marseille Université; www.europeanpollendatabase.net
UB-14186		Environmental	1032	23	-27.1	peat (humic)		23987	Broad Down	Devon, England	GB	-3.9622	50.6125	C	European Pollen Database; Aix Marseille Université; www.europeanpollendatabase.net
UB-14189		Environmental	1582	20	-31	peat (humic)		23987	Broad Down	Devon, England	GB	-3.9622	50.6125	C	European Pollen Database; Aix Marseille Université; www.europeanpollendatabase.net
UB-14190		Environmental	2090	20	-24	peat (humic)		23987	Broad Down	Devon, England	GB	-3.9622	50.6125	C	European Pollen Database; Aix Marseille Université; www.europeanpollendatabase.net
UB-14192		Environmental	3013	20	-30.3	peat (humic)		23987	Broad Down	Devon, England	GB	-3.9622	50.6125	C	European Pollen Database; Aix Marseille Université; www.europeanpollendatabase.net
UB-14194		Environmental	3566	21	-31.2	peat (humic)		23987	Broad Down	Devon, England	GB	-3.9622	50.6125	C	European Pollen Database; Aix Marseille Université; www.europeanpollendatabase.net
UB-14197		Environmental	4282	22	-29.5	peat (humic)		23987	Broad Down	Devon, England	GB	-3.9622	50.6125	C	European Pollen Database; Aix Marseille Université; www.europeanpollendatabase.net
UB-14201		Environmental	4781	33	-30.7	peat (humic)		23987	Broad Down	Devon, England	GB	-3.9622	50.6125	C	European Pollen Database; Aix Marseille Université; www.europeanpollendatabase.net
UB-14203		Environmental	5256	23	-29.5	peat (humic)		23987	Broad Down	Devon, England	GB	-3.9622	50.6125	C	European Pollen Database; Aix Marseille Université; www.europeanpollendatabase.net
UB-14205		Environmental	6876	25	-31.8	peat (humic)		23987	Broad Down	Devon, England	GB	-3.9622	50.6125	C	European Pollen Database; Aix Marseille Université; www.europeanpollendatabase.net
UB-14210		Environmental	1358	19	-29.7	sediment (humic)		23988	Hangingstone Hill	Devon, England	GB	-3.9569	50.6547	C	European Pollen Database; Aix Marseille Université; www.europeanpollendatabase.net
UB-14214		Environmental	1956	20	-29.3	sediment (humic)		23988	Hangingstone Hill	Devon, England	GB	-3.9569	50.6547	C	European Pollen Database; Aix Marseille Université; www.europeanpollendatabase.net
UB-14216		Environmental	2845	22	-29.5	sediment (humic)		23988	Hangingstone Hill	Devon, England	GB	-3.9569	50.6547	C	European Pollen Database; Aix Marseille Université; www.europeanpollendatabase.net
UB-14219		Environmental	3859	33	-29.2	sediment (humic)		23988	Hangingstone Hill	Devon, England	GB	-3.9569	50.6547	C	European Pollen Database; Aix Marseille Université; www.europeanpollendatabase.net
UB-14221		Environmental	4409	26	-31.5	sediment (humic)		23988	Hangingstone Hill	Devon, England	GB	-3.9569	50.6547	C	European Pollen Database; Aix Marseille Université; www.europeanpollendatabase.net
UB-14223		Environmental	4865	30	-32.8	sediment (humic)		23988	Hangingstone Hill	Devon, England	GB	-3.9569	50.6547	C	European Pollen Database; Aix Marseille Université; www.europeanpollendatabase.net
UB-14225		Environmental	6579	34	-29.4	sediment (humic)		23988	Hangingstone Hill	Devon, England	GB	-3.9569	50.6547	C	European Pollen Database; Aix Marseille Université; www.europeanpollendatabase.net
UBA-14172		Environmental	468	29	-32.3			24645	Winneys Down	Devon, England	GB	-3.9427	50.6228	C	European Pollen Database; Aix Marseille Université; www.europeanpollendatabase.net
UBA-14173		Environmental	1056	22	-27.1			24645	Winneys Down	Devon, England	GB	-3.9427	50.6228	C	European Pollen Database; Aix Marseille Université; www.europeanpollendatabase.net
UBA-14174		Environmental	1748	24	-23.7			24645	Winneys Down	Devon, England	GB	-3.9427	50.6228	C	European Pollen Database; Aix Marseille Université; www.europeanpollendatabase.net
UBA-14175		Environmental	2163	25	-27.3			24645	Winneys Down	Devon, England	GB	-3.9427	50.6228	C	European Pollen Database; Aix Marseille Université; www.europeanpollendatabase.net
UBA-14176		Environmental	2618	26	-28.2			24645	Winneys Down	Devon, England	GB	-3.9427	50.6228	C	European Pollen Database; Aix Marseille Université; www.europeanpollendatabase.net
UBA-14177		Environmental	2937	21	-28.8			24645	Winneys Down	Devon, England	GB	-3.9427	50.6228	C	European Pollen Database; Aix Marseille Université; www.europeanpollendatabase.net
UBA-14178		Environmental	3510	27	-18.8			24645	Winneys Down	Devon, England	GB	-3.9427	50.6228	C	European Pollen Database; Aix Marseille Université; www.europeanpollendatabase.net
UBA-14179		Environmental	4460	25	-24.1			24645	Winneys Down	Devon, England	GB	-3.9427	50.6228	C	European Pollen Database; Aix Marseille Université; www.europeanpollendatabase.net
UBA-14180		Environmental	4184	23	-30.4			24645	Winneys Down	Devon, England	GB	-3.9427	50.6228	C	European Pollen Database; Aix Marseille Université; www.europeanpollendatabase.net
UBA-14181		Environmental	4973	24	-30.8			24645	Winneys Down	Devon, England	GB	-3.9427	50.6228	C	European Pollen Database; Aix Marseille Université; www.europeanpollendatabase.net
UBA-14182		Environmental	5678	26	-31.7			24645	Winneys Down	Devon, England	GB	-3.9427	50.6228	C	European Pollen Database; Aix Marseille Université; www.europeanpollendatabase.net
UBA-14183		Environmental	6048	48	-29.3			24645	Winneys Down	Devon, England	GB	-3.9427	50.6228	C	European Pollen Database; Aix Marseille Université; www.europeanpollendatabase.net
UBA-14184		Environmental	7477	28	-32.4			24645	Winneys Down	Devon, England	GB	-3.9427	50.6228	C	European Pollen Database; Aix Marseille Université; www.europeanpollendatabase.net
UBA-8844		Environmental	6046	25		sediment (humin)		22993	Cut Hill	Devon, England	GB	-3.9819	50.6275	C	European Pollen Database; Aix Marseille Université; www.europeanpollendatabase.net
UBA-8845		Environmental	5120	27		sediment (humin)		22993	Cut Hill	Devon, England	GB	-3.9819	50.6275	C	European Pollen Database; Aix Marseille Université; www.europeanpollendatabase.net
UBA-8846		Environmental	4747	23		sediment (humin)		22993	Cut Hill	Devon, England	GB	-3.9819	50.6275	C	European Pollen Database; Aix Marseille Université; www.europeanpollendatabase.net
UBA-8848		Environmental	4536	39		sediment (humin)		22993	Cut Hill	Devon, England	GB	-3.9819	50.6275	C	European Pollen Database; Aix Marseille Université; www.europeanpollendatabase.net
UBA-8849		Environmental	4115	22		sediment (humin)		22993	Cut Hill	Devon, England	GB	-3.9819	50.6275	C	European Pollen Database; Aix Marseille Université; www.europeanpollendatabase.net
UBA-8850		Environmental	3028	25		sediment (humin)		22993	Cut Hill	Devon, England	GB	-3.9819	50.6275	C	European Pollen Database; Aix Marseille Université; www.europeanpollendatabase.net
UBA-8851		Environmental	2524	24		sediment (humin)		22993	Cut Hill	Devon, England	GB	-3.9819	50.6275	C	European Pollen Database; Aix Marseille Université; www.europeanpollendatabase.net
UBA-8852		Environmental	2058	22		sediment (humin)		22993	Cut Hill	Devon, England	GB	-3.9819	50.6275	C	European Pollen Database; Aix Marseille Université; www.europeanpollendatabase.net
Wk-10616		Environmental	3960	60		sediment		25039	Gourte Mires	Devon, England	GB	-3.6783	51.0544	C	European Pollen Database; Aix Marseille Université; www.europeanpollendatabase.net
Wk-10617		Environmental	3560	60		sediment		25039	Gourte Mires	Devon, England	GB	-3.6783	51.0544	C	European Pollen Database; Aix Marseille Université; www.europeanpollendatabase.net
Wk-10618		Environmental	2230	70		sediment		25039	Gourte Mires	Devon, England	GB	-3.6783	51.0544	C	European Pollen Database; Aix Marseille Université; www.europeanpollendatabase.net
Wk-10619		Environmental	1020	60		sediment		25039	Gourte Mires	Devon, England	GB	-3.6783	51.0544	C	European Pollen Database; Aix Marseille Université; www.europeanpollendatabase.net
Wk-10620		Environmental	4700	60				25040	Long Breach	Devon, England	GB	-3.6875	51.0658	C	European Pollen Database; Aix Marseille Université; www.europeanpollendatabase.net
Wk-10621		Environmental	4190	60				25040	Long Breach	Devon, England	GB	-3.6875	51.0658	C	European Pollen Database; Aix Marseille Université; www.europeanpollendatabase.net
Wk-10622		Environmental	3220	60				25040	Long Breach	Devon, England	GB	-3.6875	51.0658	C	European Pollen Database; Aix Marseille Université; www.europeanpollendatabase.net
Wk-10623		Environmental	2380	60				25040	Long Breach	Devon, England	GB	-3.6875	51.0658	C	European Pollen Database; Aix Marseille Université; www.europeanpollendatabase.net
Wk-10624		Environmental	650	60				25040	Long Breach	Devon, England	GB	-3.6875	51.0658	C	European Pollen Database; Aix Marseille Université; www.europeanpollendatabase.net
Wk-11314		Environmental	2170	50	-29.9			12174	Lobbs Bog	Devon, England	GB	-3.6236	50.9706	C	European Pollen Database; Aix Marseille Université; www.europeanpollendatabase.net
Wk-11315		Environmental	1240	50	-28.5			12174	Lobbs Bog	Devon, England	GB	-3.6236	50.9706	C	European Pollen Database; Aix Marseille Université; www.europeanpollendatabase.net
Wk-11316		Environmental	1330	50	-29.2			12174	Lobbs Bog	Devon, England	GB	-3.6236	50.9706	C	European Pollen Database; Aix Marseille Université; www.europeanpollendatabase.net
Wk-11317		Environmental	730	50	-27.8			12174	Lobbs Bog	Devon, England	GB	-3.6236	50.9706	C	European Pollen Database; Aix Marseille Université; www.europeanpollendatabase.net
Wk-11318		Environmental	2820	50	-28.1			25051	Windmill Rough	Devon, England	GB	-3.6331	50.9747	C	European Pollen Database; Aix Marseille Université; www.europeanpollendatabase.net
Wk-11319		Environmental	1380	50	-28.6			25051	Windmill Rough	Devon, England	GB	-3.6331	50.9747	C	European Pollen Database; Aix Marseille Université; www.europeanpollendatabase.net
Wk-11320		Environmental	240	50	-28			25051	Windmill Rough	Devon, England	GB	-3.6331	50.9747	C	European Pollen Database; Aix Marseille Université; www.europeanpollendatabase.net
Wk-11321		Environmental	2250	60	-28.1			25052	Hares Down	Devon, England	GB	-3.6439	50.9781	C	European Pollen Database; Aix Marseille Université; www.europeanpollendatabase.net
Wk-11322		Environmental	2360	40	-26.7			25052	Hares Down	Devon, England	GB	-3.6439	50.9781	C	European Pollen Database; Aix Marseille Université; www.europeanpollendatabase.net
Wk-11323		Environmental	2130	50	-29			25052	Hares Down	Devon, England	GB	-3.6439	50.9781	C	European Pollen Database; Aix Marseille Université; www.europeanpollendatabase.net
Wk-11324		Environmental	1080	50	-26.2			25052	Hares Down	Devon, England	GB	-3.6439	50.9781	C	European Pollen Database; Aix Marseille Université; www.europeanpollendatabase.net
Wk-9467		Environmental	2860	60	-28.6			25261	Middle North Coombe	Devon, England	GB	-3.4333	50.9339	C	European Pollen Database; Aix Marseille Université; www.europeanpollendatabase.net
Wk-9468		Environmental	1930	60	-31.2			25261	Middle North Coombe	Devon, England	GB	-3.4333	50.9339	C	European Pollen Database; Aix Marseille Université; www.europeanpollendatabase.net
Wk-9469		Environmental	900	80	-25.8			25261	Middle North Coombe	Devon, England	GB	-3.4333	50.9339	C	European Pollen Database; Aix Marseille Université; www.europeanpollendatabase.net
Wk-9470		Environmental	490	60	-30.4			25261	Middle North Coombe	Devon, England	GB	-3.4333	50.9339	C	European Pollen Database; Aix Marseille Université; www.europeanpollendatabase.net
SUERC-10209		Environmental	6475	35	-27.8	peat (humic)		22993	Cut Hill	Devon, England	GB	-3.9819	50.6276	B	European Pollen Database; Aix Marseille Université; www.europeanpollendatabase.net
SUERC-10210		Environmental	6960	35	-27.3	peat (humin)		22993	Cut Hill	Devon, England	GB	-3.9819	50.6276	B	European Pollen Database; Aix Marseille Université; www.europeanpollendatabase.net
SUERC-10212		Environmental	4850	35	-28.2	peat (humin)		22993	Cut Hill	Devon, England	GB	-3.9819	50.6276	B	European Pollen Database; Aix Marseille Université; www.europeanpollendatabase.net
OxA-14388		Environmental	7845	45	-29.179	peat	monocot	21357	Stonetor Brook (East)	Devon, England	GB	-3.91	50.6556	C	European Pollen Database; Aix Marseille Université; www.europeanpollendatabase.net
OxA-14389		Environmental	5383	32	-29.404	peat	monocot	21357	Stonetor Brook (East)	Devon, England	GB	-3.91	50.6556	C	European Pollen Database; Aix Marseille Université; www.europeanpollendatabase.net
OxA-14390		Environmental	4688	30	-28.624	peat	monocot	21357	Stonetor Brook (East)	Devon, England	GB	-3.91	50.6556	C	European Pollen Database; Aix Marseille Université; www.europeanpollendatabase.net
OxA-14391		Environmental	4575	30	-28.455	peat	monocot	21357	Stonetor Brook (East)	Devon, England	GB	-3.91	50.6556	C	European Pollen Database; Aix Marseille Université; www.europeanpollendatabase.net
OxA-14422		Environmental	2285	30	-28.218	peat	monocot	21357	Stonetor Brook (East)	Devon, England	GB	-3.91	50.6556	C	European Pollen Database; Aix Marseille Université; www.europeanpollendatabase.net
OxA-14423		Environmental	4321	30	-29.887	peat	monocot	21357	Stonetor Brook (East)	Devon, England	GB	-3.91	50.6556	C	European Pollen Database; Aix Marseille Université; www.europeanpollendatabase.net
OxA-14424		Environmental	2467	28	-30.191	peat	monocot	21357	Stonetor Brook (East)	Devon, England	GB	-3.91	50.6556	C	European Pollen Database; Aix Marseille Université; www.europeanpollendatabase.net
OxA-14425		Environmental	871	26	-28.378	peat	monocot	21357	Stonetor Brook (East)	Devon, England	GB	-3.91	50.6556	C	European Pollen Database; Aix Marseille Université; www.europeanpollendatabase.net
OxA-14426		Environmental	786	26	-27.103	peat	monocot	21357	Stonetor Brook (East)	Devon, England	GB	-3.91	50.6556	C	European Pollen Database; Aix Marseille Université; www.europeanpollendatabase.net
OxA-14427		Environmental	108	27	-25.657	peat	monocot	21357	Stonetor Brook (East)	Devon, England	GB	-3.91	50.6556	C	European Pollen Database; Aix Marseille Université; www.europeanpollendatabase.net
OxA-14478		Environmental	3706	31	-31.4	sediment (organic-rich)	monocot	21357	Stonetor Brook (East)	Devon, England	GB	-3.91	50.6556	C	European Pollen Database; Aix Marseille Université; www.europeanpollendatabase.net
OxA-14702		Environmental	2946	29	-28.145	peat	monocot	21357	Stonetor Brook (East)	Devon, England	GB	-3.91	50.6556	C	European Pollen Database; Aix Marseille Université; www.europeanpollendatabase.net
Q-979		Environmental	13088	300		charcoal/wood	Juniperus	22562	Hawks Tor, Bodmin Moor	Cornwall, England	GB	-4.6247	50.5504	B	European Pollen Database; Aix Marseille Université; www.europeanpollendatabase.net
Wk-27658			3462	30		charcoal (roundwood)	Corylus avellana	25227	Burlescombe Town Farm Quarry, Burlescombe	Devon, England	GB	-3.308	50.942	B	Farnell, A., Quinnell, H. (2010) Archaeological Recording at Town Farm Quarry, Burlescombe, Devon: Phase 5/6. Exeter Archaeology, Exeter. Report No. 09.35 (revised November 2010).
Wk-27659			3415	30		charcoal	Corylus avellana	25227	Burlescombe Town Farm Quarry, Burlescombe	Devon, England	GB	-3.308	50.942	B	Farnell, A., Quinnell, H. (2010) Archaeological Recording at Town Farm Quarry, Burlescombe, Devon: Phase 5/6. Exeter Archaeology, Exeter. Report No. 09.35 (revised November 2010).
Wk-27660			3625	30		nutshell	Corylus avellana	25227	Burlescombe Town Farm Quarry, Burlescombe	Devon, England	GB	-3.308	50.942	B	Farnell, A., Quinnell, H. (2010) Archaeological Recording at Town Farm Quarry, Burlescombe, Devon: Phase 5/6. Exeter Archaeology, Exeter. Report No. 09.35 (revised November 2010).
SUERC-30763	GU-22215		1150	35	-27	charcoal	Maloideae	23416	Sentry's Farm, Exminster, Teignbridge	Devon, England	GB	-3.4887	50.674	B	Farnell, A., Quinnell, H. (2010) Archaeological Recording at Town Farm Quarry, Burlescombe, Devon: Phase 5/6. Exeter Archaeology, Exeter. Report No. 09.35 (revised November 2010).
OxA-17138					-29	wood (twig)		21459	The West Cornish Heath	Cornwall, England	GB	-5.2066	50.1451	B	Forster, E., Robinson, D.E. (2011) The West Cornish Heath. Landscape Studies in Southwest England. Environmental Studies Report. Research Department Report Series No. 53-2011.
OxA-17140					-27	plant matter	monocot	21459	The West Cornish Heath	Cornwall, England	GB	-5.2338	50.1908	B	Forster, E., Robinson, D.E. (2011) The West Cornish Heath. Landscape Studies in Southwest England. Environmental Studies Report. Research Department Report Series No. 53-2011.
OxA-20313					-27	wood (roots)		21459	The West Cornish Heath	Cornwall, England	GB	-5.2066	50.1451	B	Forster, E., Robinson, D.E. (2011) The West Cornish Heath. Landscape Studies in Southwest England. Environmental Studies Report. Research Department Report Series No. 53-2011.
SUERC-11298					-29.2	charcoal (twigs)	Calluna vulgaris?	21459	The West Cornish Heath	Cornwall, England	GB	-5.6089	50.1693	B	Forster, E., Robinson, D.E. (2011) The West Cornish Heath. Landscape Studies in Southwest England. Environmental Studies Report. Research Department Report Series No. 53-2011.
SUERC-13925					-26.7	plant matter	monocot	21459	The West Cornish Heath	Cornwall, England	GB	-5.2066	50.1451	B	Forster, E., Robinson, D.E. (2011) The West Cornish Heath. Landscape Studies in Southwest England. Environmental Studies Report. Research Department Report Series No. 53-2011.
OxA-17139		Environmental	4425	31	-24.8	plant matter (leaves)	monocot	21460	Tregantallan Farm	Cornwall, England	GB	-5.2066	50.1451	B	Forster, E., Robinson, D.E. (2011) The West Cornish Heath. Landscape Studies in Southwest England. Environmental Studies Report. Research Department Report Series No. 53-2011.
OxA-17217		Environmental	266	24	-24.9	plant matter	Sphagnum?;cf Sphagnum	21466	Lower Lancarrow	Cornwall, England	GB	-5.2338	50.1908	B	Forster, E., Robinson, D.E. (2011) The West Cornish Heath. Landscape Studies in Southwest England. Environmental Studies Report. Research Department Report Series No. 53-2011.
OxA-17218		Environmental	11690	50	-22.5	seeds	Carex	21466	Lower Lancarrow	Cornwall, England	GB	-5.2338	50.1908	B	Forster, E., Robinson, D.E. (2011) The West Cornish Heath. Landscape Studies in Southwest England. Environmental Studies Report. Research Department Report Series No. 53-2011.
OxA-17333		Environmental	1067	30	-26.5	wood (twigs)	cf Calluna vulgaris	21474	Treen Common	Cornwall, England	GB	-5.5774	50.1746	B	Forster, E., Robinson, D.E. (2011) The West Cornish Heath. Landscape Studies in Southwest England. Environmental Studies Report. Research Department Report Series No. 53-2011.
OxA-20312		Environmental	11435	45	-24.8	seeds	Carex	21466	Lower Lancarrow	Cornwall, England	GB	-5.2338	50.1908	B	Forster, E., Robinson, D.E. (2011) The West Cornish Heath. Landscape Studies in Southwest England. Environmental Studies Report. Research Department Report Series No. 53-2011.
SUERC-11297		Environmental	1340	35	-26.9	charcoal (twigs)	cf Calluna vulgaris	23027	Carn Galver	Cornwall, England	GB	-5.6089	50.1693	B	Forster, E., Robinson, D.E. (2011) The West Cornish Heath. Landscape Studies in Southwest England. Environmental Studies Report. Research Department Report Series No. 53-2011.
SUERC-11302		Environmental	355	35	-26.5	charcoal (twigs)	cf Calluna vulgaris	21474	Treen Common	Cornwall, England	GB	-5.5774	50.1746	B	Forster, E., Robinson, D.E. (2011) The West Cornish Heath. Landscape Studies in Southwest England. Environmental Studies Report. Research Department Report Series No. 53-2011.
SUERC-12008		Environmental	2400	35	-28.8	peat (humic)		21460	Tregantallan Farm	Cornwall, England	GB	-5.2066	50.1451	B	Forster, E., Robinson, D.E. (2011) The West Cornish Heath. Landscape Studies in Southwest England. Environmental Studies Report. Research Department Report Series No. 53-2011.
SUERC-12009		Environmental	2520	35	-28.9	peat (humin)		21460	Tregantallan Farm	Cornwall, England	GB	-5.2066	50.1451	B	Forster, E., Robinson, D.E. (2011) The West Cornish Heath. Landscape Studies in Southwest England. Environmental Studies Report. Research Department Report Series No. 53-2011.
SUERC-12011		Environmental	7810	35	-28.4	peat (humic)		21460	Tregantallan Farm	Cornwall, England	GB	-5.2066	50.1451	B	Forster, E., Robinson, D.E. (2011) The West Cornish Heath. Landscape Studies in Southwest England. Environmental Studies Report. Research Department Report Series No. 53-2011.
SUERC-12015		Environmental	7950	40	-28.1	peat (humin)		21460	Tregantallan Farm	Cornwall, England	GB	-5.2066	50.1451	B	Forster, E., Robinson, D.E. (2011) The West Cornish Heath. Landscape Studies in Southwest England. Environmental Studies Report. Research Department Report Series No. 53-2011.
SUERC-12017		Environmental	11545	40	-22.9	seeds	Carex	21466	Lower Lancarrow	Cornwall, England	GB	-5.2338	50.1908	B	Forster, E., Robinson, D.E. (2011) The West Cornish Heath. Landscape Studies in Southwest England. Environmental Studies Report. Research Department Report Series No. 53-2011.
SUERC-12018		Environmental	11010	40	-33.4	plant matter	Poaceae/Cyperaceae;cf Poaceae/Cyperaceae	21474	Treen Common	Cornwall, England	GB	-5.5774	50.1746	B	Forster, E., Robinson, D.E. (2011) The West Cornish Heath. Landscape Studies in Southwest England. Environmental Studies Report. Research Department Report Series No. 53-2011.
SUERC-12019		Environmental	11710	40	-28.8	peat (humic)		21466	Lower Lancarrow	Cornwall, England	GB	-5.2338	50.1908	B	Forster, E., Robinson, D.E. (2011) The West Cornish Heath. Landscape Studies in Southwest England. Environmental Studies Report. Research Department Report Series No. 53-2011.
SUERC-12020		Environmental	11995	40	-28.8	peat (humin)		21466	Lower Lancarrow	Cornwall, England	GB	-5.2338	50.1908	B	Forster, E., Robinson, D.E. (2011) The West Cornish Heath. Landscape Studies in Southwest England. Environmental Studies Report. Research Department Report Series No. 53-2011.
SUERC-13924		Environmental	5090	35	-28.4	plant matter (leaves)	Poaceae/Cyperaceae	21474	Treen Common	Cornwall, England	GB	-5.5774	50.1746	B	Forster, E., Robinson, D.E. (2011) The West Cornish Heath. Landscape Studies in Southwest England. Environmental Studies Report. Research Department Report Series No. 53-2011.
SUERC-13926		Environmental	4075	35	-26.9	plant matter	monocot	21460	Tregantallan Farm	Cornwall, England	GB	-5.2066	50.1451	B	Forster, E., Robinson, D.E. (2011) The West Cornish Heath. Landscape Studies in Southwest England. Environmental Studies Report. Research Department Report Series No. 53-2011.
SUERC-22566		Environmental	4370	30	-27	plant matter		21460	Tregantallan Farm	Cornwall, England	GB	-5.2066	50.1451	B	Forster, E., Robinson, D.E. (2011) The West Cornish Heath. Landscape Studies in Southwest England. Environmental Studies Report. Research Department Report Series No. 53-2011.
SUERC-22567		Environmental	4635	30	-25.9	charcoal (twigs)		21460	Tregantallan Farm	Cornwall, England	GB	-5.2066	50.1451	B	Forster, E., Robinson, D.E. (2011) The West Cornish Heath. Landscape Studies in Southwest England. Environmental Studies Report. Research Department Report Series No. 53-2011.
SUERC-23953		Environmental	1125	50	-25	plant matter		21460	Tregantallan Farm	Cornwall, England	GB	-5.2066	50.1451	B	Forster, E., Robinson, D.E. (2011) The West Cornish Heath. Landscape Studies in Southwest England. Environmental Studies Report. Research Department Report Series No. 53-2011.
Beta-142642		Environmental	3700	50	-28.8	sediment		11481	Brightworthy channel	Devon, England	GB	-3.6631	51.1121	B	Fyfe, R.M., Brown, A.G., Rippon, S.J. (2003) Mesolthic to Bronze Age vegetation change and human activity in the Exe Valley, Devon, UK. Proceedings of the Prehistoric Society, 69, 161-181.
Beta-142643		Environmental	5500	50	-28.4	sediment		11481	Brightworthy channel	Devon, England	GB	-3.6631	51.1121	B	Fyfe, R.M., Brown, A.G., Rippon, S.J. (2003) Mesolthic to Bronze Age vegetation change and human activity in the Exe Valley, Devon, UK. Proceedings of the Prehistoric Society, 69, 161-181.
GU-1700		Environmental	8785	75		wood	Corylus	19389	Black Ridge Brook	Devon, England	GB	-4.0102	50.6388	B	Fyfe, R.M., Brown, A.G., Rippon, S.J. (2003) Mesolthic to Bronze Age vegetation change and human activity in the Exe Valley, Devon, UK. Proceedings of the Prehistoric Society, 69, 161-181.
UtC-8502		Environmental	4720	40	-29.5	sediment		25022	Lower Chitterley	Devon, England	GB	-3.4918	50.8226	B	Fyfe, R.M., Brown, A.G., Rippon, S.J. (2003) Mesolthic to Bronze Age vegetation change and human activity in the Exe Valley, Devon, UK. Proceedings of the Prehistoric Society, 69, 161-181.
UtC-8622		Environmental	12590	120	-23.2	sediment		25022	Lower Chitterley	Devon, England	GB	-3.4918	50.8226	B	Fyfe, R.M., Brown, A.G., Rippon, S.J. (2003) Mesolthic to Bronze Age vegetation change and human activity in the Exe Valley, Devon, UK. Proceedings of the Prehistoric Society, 69, 161-181.
UtC-9606		Environmental	8510	60	-29.1	sediment		11481	Brightworthy channel	Devon, England	GB	-3.6631	51.1121	B	Fyfe, R.M., Brown, A.G., Rippon, S.J. (2003) Mesolthic to Bronze Age vegetation change and human activity in the Exe Valley, Devon, UK. Proceedings of the Prehistoric Society, 69, 161-181.
UtC-9609		Environmental	9520	50	-28.5	sediment		25022	Lower Chitterley	Devon, England	GB	-3.4918	50.8226	B	Fyfe, R.M., Brown, A.G., Rippon, S.J. (2003) Mesolthic to Bronze Age vegetation change and human activity in the Exe Valley, Devon, UK. Proceedings of the Prehistoric Society, 69, 161-181.
CAMS-65904		Environmental	9530	50	-29.1	sediment		17217	Exebridge mire	Devon, England	GB	-3.5171	51.0172	B	Fyfe, R.M., Brown, A.G., Rippon, S.J. (2003) Mesolthic to Bronze Age vegetation change and human activity in the Exe Valley, Devon, UK. Proceedings of the Prehistoric Society, 69, 161-181.
CAMS-65905		Environmental	6760	40	-28.2	sediment		17217	Exebridge mire	Devon, England	GB	-3.5171	51.0172	B	Fyfe, R.M., Brown, A.G., Rippon, S.J. (2003) Mesolthic to Bronze Age vegetation change and human activity in the Exe Valley, Devon, UK. Proceedings of the Prehistoric Society, 69, 161-181.
Wk-9601		Environmental	7540	60	-28	sediment		17217	Exebridge mire	Devon, England	GB	-3.5171	51.0172	B	Fyfe, R.M., Brown, A.G., Rippon, S.J. (2003) Mesolthic to Bronze Age vegetation change and human activity in the Exe Valley, Devon, UK. Proceedings of the Prehistoric Society, 69, 161-181.
Wk-9602		Environmental	7710	60	-28.3	sediment		17217	Exebridge mire	Devon, England	GB	-3.5171	51.0172	B	Fyfe, R.M., Brown, A.G., Rippon, S.J. (2003) Mesolthic to Bronze Age vegetation change and human activity in the Exe Valley, Devon, UK. Proceedings of the Prehistoric Society, 69, 161-181.
SUERC-10211		Environmental	4835	35	-28.4	peat (humic)		22993	Cut Hill	Devon, England	GB	-3.9819	50.6276	B	Fyfe, R.M., Greeves, T. (2010) The date and context of a stone row: Cut Hill, Dartmoor, south-west England. Antiquity, 84, 55-70.
UBA-8853		Environmental	4505	24	-33.6	peat (humin)		22993	Cut Hill	Devon, England	GB	-3.9819	50.6276	B	Fyfe, R.M., Greeves, T. (2010) The date and context of a stone row: Cut Hill, Dartmoor, south-west England. Antiquity, 84, 55-70.
UBA-8854		Environmental	4402	26	-39.7	peat (humic)		22993	Cut Hill	Devon, England	GB	-3.9819	50.6276	B	Fyfe, R.M., Greeves, T. (2010) The date and context of a stone row: Cut Hill, Dartmoor, south-west England. Antiquity, 84, 55-70.
UBA-8855		Environmental	3903	35	-31.3	peat (humin)		22993	Cut Hill	Devon, England	GB	-3.9819	50.6276	B	Fyfe, R.M., Greeves, T. (2010) The date and context of a stone row: Cut Hill, Dartmoor, south-west England. Antiquity, 84, 55-70.
UBA-8856		Environmental	3814	21	-30.3	peat (humic)		22993	Cut Hill	Devon, England	GB	-3.9819	50.6276	B	Fyfe, R.M., Greeves, T. (2010) The date and context of a stone row: Cut Hill, Dartmoor, south-west England. Antiquity, 84, 55-70.
OxA-17366			2096	27	-24.55	wood	Taxus	21476	Pentuan	Cornwall, England	GB	-4.785	50.293	C	Garrow, D., Gosden, C., Hill, J.D., Ramsey, C.B. (2009) Dating Celtic Art: a major radiocarbon dating programme of Iron Age and Early Roman Metalwork in Britain. Archaeological Journal, 166, 79-123.
Beta-78541		Environmental	1840	40		peat		16127	Rough Tor, Bodmin Moor	Cornwall, England	GB	-4.6253	50.5913	B	Gearey, B.R., West, S., Charman, D.J. (2007) The landscape context of Medieval settlement on the south-western moors of England. Recent palaeoenvironmental evidence from Bodmin Moor and Dartmoor. Medieval Archaeology, 41, 195-210
Beta-78542		Environmental	2430	60		peat		16127	Rough Tor, Bodmin Moor	Cornwall, England	GB	-4.6253	50.5913	B	Gearey, B.R., West, S., Charman, D.J. (2007) The landscape context of Medieval settlement on the south-western moors of England. Recent palaeoenvironmental evidence from Bodmin Moor and Dartmoor. Medieval Archaeology, 41, 195-211
Beta-84823		Environmental	990	80		peat		16358	Tresellern Marsh, Bodmin Moor	Cornwall, England	GB	-4.4652	50.575	C	Gearey, B.R., West, S., Charman, D.J. (2007) The landscape context of Medieval settlement on the south-western moors of England. Recent palaeoenvironmental evidence from Bodmin Moor and Dartmoor. Medieval Archaeology, 41, 195-212
Beta-84824		Environmental	1830	70		peat		16358	Tresellern Marsh, Bodmin Moor	Cornwall, England	GB	-4.4652	50.575	C	Gearey, B.R., West, S., Charman, D.J. (2007) The landscape context of Medieval settlement on the south-western moors of England. Recent palaeoenvironmental evidence from Bodmin Moor and Dartmoor. Medieval Archaeology, 41, 195-213
Beta-84825		Environmental	2880	60		peat		16358	Tresellern Marsh, Bodmin Moor	Cornwall, England	GB	-4.4652	50.575	C	Gearey, B.R., West, S., Charman, D.J. (2007) The landscape context of Medieval settlement on the south-western moors of England. Recent palaeoenvironmental evidence from Bodmin Moor and Dartmoor. Medieval Archaeology, 41, 195-214
Beta-93819		Environmental	2230	60		peat		16501	Merrivale, Dartmoor	Devon, England	GB	-4.0495	50.5576	B	Gearey, B.R., West, S., Charman, D.J. (2007) The landscape context of Medieval settlement on the south-western moors of England. Recent palaeoenvironmental evidence from Bodmin Moor and Dartmoor. Medieval Archaeology, 41, 195-215
Beta-93822		Environmental	3700	90		peat		16502	Tor Royal, Dartmoor	Devon, England	GB	-3.9773	50.5414	C	Gearey, B.R., West, S., Charman, D.J. (2007) The landscape context of Medieval settlement on the south-western moors of England. Recent palaeoenvironmental evidence from Bodmin Moor and Dartmoor. Medieval Archaeology, 41, 195-216
Beta-97050		Environmental	1040	60		peat		16501	Merrivale, Dartmoor	Devon, England	GB	-4.0495	50.5576	B	Gearey, B.R., West, S., Charman, D.J. (2007) The landscape context of Medieval settlement on the south-western moors of England. Recent palaeoenvironmental evidence from Bodmin Moor and Dartmoor. Medieval Archaeology, 41, 195-217
SRR-5715		Environmental	840	95	-25.8	peat		16502	Tor Royal, Dartmoor	Devon, England	GB	-3.9773	50.5414	C	Gearey, B.R., West, S., Charman, D.J. (2007) The landscape context of Medieval settlement on the south-western moors of England. Recent palaeoenvironmental evidence from Bodmin Moor and Dartmoor. Medieval Archaeology, 41, 195-218
SRR-5716		Environmental	1460	45	-26.5	peat		16502	Tor Royal, Dartmoor	Devon, England	GB	-3.9773	50.5414	C	Gearey, B.R., West, S., Charman, D.J. (2007) The landscape context of Medieval settlement on the south-western moors of England. Recent palaeoenvironmental evidence from Bodmin Moor and Dartmoor. Medieval Archaeology, 41, 195-219
SRR-5717		Environmental	2240	45	-26.8	peat		16502	Tor Royal, Dartmoor	Devon, England	GB	-3.9773	50.5414	C	Gearey, B.R., West, S., Charman, D.J. (2007) The landscape context of Medieval settlement on the south-western moors of England. Recent palaeoenvironmental evidence from Bodmin Moor and Dartmoor. Medieval Archaeology, 41, 195-220
Wk-16277			1594	35		charcoal	Corylus avellana	25123	Henscott, Bradford, Torridge	Devon, England	GB	-4.248	50.856	B	Gent, T.H. (2005) Archaeological recording at Henscott, Bradford, Devon. Exeter. Exeter Archaeology, Exeter. Report No. 05.15.
OxA-20371			1936	24		charcoal		21547	The Barton, North Tawton	Devon, England	GB	-3.9008	50.7916	B	Gillard, M. (2009) The Barton North Tawton Results of Archaeological Excavations. South Molton. South West Archaeology, Report No. 09300
OxA-20372			2075	25		charcoal		21547	The Barton, North Tawton	Devon, England	GB	-3.9008	50.7916	B	Gillard, M. (2009) The Barton North Tawton Results of Archaeological Excavations. South Molton. South West Archaeology, Report No. 09301
OxA-20373			1915	24		charcoal		21547	The Barton, North Tawton	Devon, England	GB	-3.9008	50.7916	B	Gillard, M. (2009) The Barton North Tawton Results of Archaeological Excavations. South Molton. South West Archaeology, Report No. 09302
OxA-20374			4098	27		charcoal		21547	The Barton, North Tawton	Devon, England	GB	-3.9008	50.7916	B	Gillard, M. (2009) The Barton North Tawton Results of Archaeological Excavations. South Molton. South West Archaeology, Report No. 09303
OxA-20375			1907	24		charcoal		21547	The Barton, North Tawton	Devon, England	GB	-3.9008	50.7916	B	Gillard, M. (2009) The Barton North Tawton Results of Archaeological Excavations. South Molton. South West Archaeology, Report No. 09304
OxA-20376			2117	25	-26.96	charcoal	Alnus/Corylus	21548	Middle Burrow Farm, East Worlington	Devon, England	GB	-3.7486	50.9443	B	Gillard, M., Morris, B., Walls, S. (2011) Middle Burrow Farm, East Worlington Results of Archaeological Monitoring and Excavation. South Molton. South West Archaeology, Report No. 1009116.
OxA-20377			2101	24	-26.13	charcoal	Corylus avellana	21548	Middle Burrow Farm, East Worlington	Devon, England	GB	-3.7486	50.9443	B	Gillard, M., Morris, B., Walls, S. (2011) Middle Burrow Farm, East Worlington Results of Archaeological Monitoring and Excavation. South Molton. South West Archaeology, Report No. 1009116.
OxA-20378			2107	24	-27.23	charcoal	Betula	21548	Middle Burrow Farm, East Worlington	Devon, England	GB	-3.7486	50.9443	B	Gillard, M., Morris, B., Walls, S. (2011) Middle Burrow Farm, East Worlington Results of Archaeological Monitoring and Excavation. South Molton. South West Archaeology, Report No. 1009116.
OxA-20379			2245	23	-22.15	charcoal (roundwood)	Ulex/Cystisus	21548	Middle Burrow Farm, East Worlington	Devon, England	GB	-3.7486	50.9443	B	Gillard, M., Morris, B., Walls, S. (2011) Middle Burrow Farm, East Worlington Results of Archaeological Monitoring and Excavation. South Molton. South West Archaeology, Report No. 1009116.
OxA-20380			2021	23	-25.96	charcoal (roundwood)	Corylus avellana	21548	Middle Burrow Farm, East Worlington	Devon, England	GB	-3.7486	50.9443	B	Gillard, M., Morris, B., Walls, S. (2011) Middle Burrow Farm, East Worlington Results of Archaeological Monitoring and Excavation. South Molton. South West Archaeology, Report No. 1009116.
OxA-14486			2205	37	-25.3	ceramic residue (charred)		21358	Boden Vean	Cornwall, England	GB	-5.1201	50.0746	B	Gossip, J. (2013) The evaluation of a multi-period prehistoric site and fogou at Boden Vean, St Anthony-in-Meneage, Cornwall, 2003. Cornish Archaeology, 52,
OxA-14487			2144	36	-26.4	ceramic residue (charred)		21358	Boden Vean	Cornwall, England	GB	-5.12	50.0746	B	Gossip, J. (2013) The evaluation of a multi-period prehistoric site and fogou at Boden Vean, St Anthony-in-Meneage, Cornwall, 2003. Cornish Archaeology, 52,
OxA-14514			2261	28	-25.7	charcoal	Corylus avellana	21358	Boden Vean	Cornwall, England	GB	-5.1201	50.0746	B	Gossip, J. (2013) The evaluation of a multi-period prehistoric site and fogou at Boden Vean, St Anthony-in-Meneage, Cornwall, 2003. Cornish Archaeology, 52,
OxA-14515			2425	29	-24.3	charcoal (roundwood)	Quercus	21358	Boden Vean	Cornwall, England	GB	-5.1201	50.0746	B	Gossip, J. (2013) The evaluation of a multi-period prehistoric site and fogou at Boden Vean, St Anthony-in-Meneage, Cornwall, 2003. Cornish Archaeology, 52,
OxA-14516			2462	29	-24.8	charcoal (roundwood)	Quercus	21358	Boden Vean	Cornwall, England	GB	-5.1201	50.0746	B	Gossip, J. (2013) The evaluation of a multi-period prehistoric site and fogou at Boden Vean, St Anthony-in-Meneage, Cornwall, 2003. Cornish Archaeology, 52,
OxA-14517			3085	30	-25.7	charcoal	Ulex/Cystisus	21358	Boden Vean	Cornwall, England	GB	-5.1201	50.0746	B	Gossip, J. (2013) The evaluation of a multi-period prehistoric site and fogou at Boden Vean, St Anthony-in-Meneage, Cornwall, 2003. Cornish Archaeology, 52,
OxA-14518			2463	28	-22.8	charcoal (roundwood)	Quercus	21358	Boden Vean	Cornwall, England	GB	-5.1201	50.0746	B	Gossip, J. (2013) The evaluation of a multi-period prehistoric site and fogou at Boden Vean, St Anthony-in-Meneage, Cornwall, 2003. Cornish Archaeology, 52,
OxA-14519			2269	27	-24.6	charcoal	Corylus avellana	21358	Boden Vean	Cornwall, England	GB	-5.1201	50.0746	B	Gossip, J. (2013) The evaluation of a multi-period prehistoric site and fogou at Boden Vean, St Anthony-in-Meneage, Cornwall, 2003. Cornish Archaeology, 52,
OxA-14520			2459	28	-25.1	charcoal	Alnus	21358	Boden Vean	Cornwall, England	GB	-5.1201	50.0746	B	Gossip, J. (2013) The evaluation of a multi-period prehistoric site and fogou at Boden Vean, St Anthony-in-Meneage, Cornwall, 2003. Cornish Archaeology, 52,
OxA-14521			2272	28	-25.3	charcoal	Pomoideae	21358	Boden Vean	Cornwall, England	GB	-5.1201	50.0746	B	Gossip, J. (2013) The evaluation of a multi-period prehistoric site and fogou at Boden Vean, St Anthony-in-Meneage, Cornwall, 2003. Cornish Archaeology, 52,
OxA-14522			2240	28	-24.5	charcoal (roundwood)	Quercus	21358	Boden Vean	Cornwall, England	GB	-5.1201	50.0746	B	Gossip, J. (2013) The evaluation of a multi-period prehistoric site and fogou at Boden Vean, St Anthony-in-Meneage, Cornwall, 2003. Cornish Archaeology, 52,
OxA-14523			2253	28	-23.6	charcoal	Ulex	21358	Boden Vean	Cornwall, England	GB	-5.1201	50.0746	B	Gossip, J. (2013) The evaluation of a multi-period prehistoric site and fogou at Boden Vean, St Anthony-in-Meneage, Cornwall, 2003. Cornish Archaeology, 52,
OxA-14560			1417	29	-25.6	ceramic residue (charred)		21358	Boden Vean	Cornwall, England	GB	-5.1201	50.0746	B	Gossip, J. (2013) The evaluation of a multi-period prehistoric site and fogou at Boden Vean, St Anthony-in-Meneage, Cornwall, 2003. Cornish Archaeology, 52,
OxA-14567			2277	33	-23.4	ceramic residue (charred)		21358	Boden Vean	Cornwall, England	GB	-5.1201	50.0746	B	Gossip, J. (2013) The evaluation of a multi-period prehistoric site and fogou at Boden Vean, St Anthony-in-Meneage, Cornwall, 2003. Cornish Archaeology, 52,
SUERC-6168			2335	35	-25.3	ceramic residue (charred)		21358	Boden Vean	Cornwall, England	GB	-5.1201	50.0746	B	Gossip, J. (2013) The evaluation of a multi-period prehistoric site and fogou at Boden Vean, St Anthony-in-Meneage, Cornwall, 2003. Cornish Archaeology, 52,
SUERC-6169			3055	35	-25.7	charcoal	Corylus avellana	21358	Boden Vean	Cornwall, England	GB	-5.1201	50.0746	B	Gossip, J. (2013) The evaluation of a multi-period prehistoric site and fogou at Boden Vean, St Anthony-in-Meneage, Cornwall, 2003. Cornish Archaeology, 52,
SUERC-6170			3005	35	-22.7	ceramic residue (charred)		21358	Boden Vean	Cornwall, England	GB	-5.1201	50.0746	B	Gossip, J. (2013) The evaluation of a multi-period prehistoric site and fogou at Boden Vean, St Anthony-in-Meneage, Cornwall, 2003. Cornish Archaeology, 52,
SUERC-6171			2265	35	-25.3	charcoal (sapwood)	Quercus	21358	Boden Vean	Cornwall, England	GB	-5.1201	50.0746	B	Gossip, J. (2013) The evaluation of a multi-period prehistoric site and fogou at Boden Vean, St Anthony-in-Meneage, Cornwall, 2003. Cornish Archaeology, 52,
SUERC-6172			2115	35	-25.4	charcoal (roundwood)	Corylus avellana	21358	Boden Vean	Cornwall, England	GB	-5.1201	50.0746	B	Gossip, J. (2013) The evaluation of a multi-period prehistoric site and fogou at Boden Vean, St Anthony-in-Meneage, Cornwall, 2003. Cornish Archaeology, 52,
SUERC-6173			2350	35	-26.9	charcoal	Pomoideae	21358	Boden Vean	Cornwall, England	GB	-5.1201	50.0746	B	Gossip, J. (2013) The evaluation of a multi-period prehistoric site and fogou at Boden Vean, St Anthony-in-Meneage, Cornwall, 2003. Cornish Archaeology, 52,
SUERC-6177			2190	35	-24.7	charcoal	Corylus avellana	21358	Boden Vean	Cornwall, England	GB	-5.1201	50.0746	B	Gossip, J. (2013) The evaluation of a multi-period prehistoric site and fogou at Boden Vean, St Anthony-in-Meneage, Cornwall, 2003. Cornish Archaeology, 52,
SUERC-6178			2255	35	-25.9	charcoal	Corylus avellana	21358	Boden Vean	Cornwall, England	GB	-5.1201	50.0746	B	Gossip, J. (2013) The evaluation of a multi-period prehistoric site and fogou at Boden Vean, St Anthony-in-Meneage, Cornwall, 2003. Cornish Archaeology, 52,
Wk-19926			3126	37	-26.9	ceramic residue		25192	Carnon Gate, Feock	Cornwall, England	GB	-5.0666	50.2147	B	Gossip, J., Jones, A.M. (2008) A Bronze Age roundhouse at Carnon Gate, Feock. Cornish Archaeology, 47, 101-116.
Wk-19927			2433	37	-28.3	ceramic residue		25192	Carnon Gate, Feock	Cornwall, England	GB	-5.0666	50.2147	B	Gossip, J., Jones, A.M. (2008) A Bronze Age roundhouse at Carnon Gate, Feock. Cornish Archaeology, 47, 101-116.
Wk-14996			3180	39		plant matter (charred)	Sambucus,Malvaceae,Quercus,Corylus	23718	Tremough, Penryn	Cornwall, England	GB	-5.1246	50.1715	B	Gossip, J., Jones, A.M. (2009-10) Excavations at Tremough, Penryn, Cornwall, 2000-6. Cornish Archaeology, 48-49, 1-66.
Wk-14997			3111	37		plant matter (charred)	Sambucus,Malvaceae,Quercus,Corylus	23718	Tremough, Penryn	Cornwall, England	GB	-5.1246	50.1715	B	Gossip, J., Jones, A.M. (2009-10) Excavations at Tremough, Penryn, Cornwall, 2000-6. Cornish Archaeology, 48-49, 1-66.
Wk-14998			3009	40		plant matter (charred)	Sambucus,Malvaceae,Quercus,Corylus	23718	Tremough, Penryn	Cornwall, England	GB	-5.1246	50.1715	B	Gossip, J., Jones, A.M. (2009-10) Excavations at Tremough, Penryn, Cornwall, 2000-6. Cornish Archaeology, 48-49, 1-66.
Wk-15003			2964	40		charcoal		23718	Tremough, Penryn	Cornwall, England	GB	-5.1246	50.1718	B	Gossip, J., Jones, A.M. (2009-10) Excavations at Tremough, Penryn, Cornwall, 2000-6. Cornish Archaeology, 48-49, 1-66.
Wk-14991			3060	51		grain (charred)	incl Hordeum,Triticum dicoccum	23718	Tremough, Penryn	Cornwall, England	GB	-5.1246	50.1715	B	Gossip, J., Jones, A.M. (2009-10) Excavations at Tremough, Penryn, Cornwall, 2000-6. Cornish Archaeology, 48-49, 1-66.
Wk-15002			2947	43		bone (charred)	Ovis/Capra	23718	Tremough, Penryn	Cornwall, England	GB	-5.1246	50.1715	B	Gossip, J., Jones, A.M. (2009-10) Excavations at Tremough, Penryn, Cornwall, 2000-6. Cornish Archaeology, 48-49, 1-66.
Wk-15004			1844	38		charcoal		23718	Tremough, Penryn	Cornwall, England	GB	-5.1246	50.1715	B	Gossip, J., Jones, A.M. (2009-10) Excavations at Tremough, Penryn, Cornwall, 2000-6. Cornish Archaeology, 48-49, 1-66.
Wk-15005			1770	38		charcoal		23718	Tremough, Penryn	Cornwall, England	GB	-5.1246	50.1715	B	Gossip, J., Jones, A.M. (2009-10) Excavations at Tremough, Penryn, Cornwall, 2000-6. Cornish Archaeology, 48-49, 1-66.
Wk-14990			1910	42		charcoal		23718	Tremough, Penryn	Cornwall, England	GB	-5.1246	50.1715	B	Gossip, J., Jones, A.M. (2009-10) Excavations at Tremough, Penryn, Cornwall, 2000-6. Cornish Archaeology, 48-49, 1-66.
Wk-21590			1978	33		charcoal	Ulex	23718	Tremough, Penryn	Cornwall, England	GB	-5.1246	50.1715	B	Gossip, J., Jones, A.M. (2009-10) Excavations at Tremough, Penryn, Cornwall, 2000-6. Cornish Archaeology, 48-49, 1-66.
Wk-21591			2005	33		charcoal	Ulex	23718	Tremough, Penryn	Cornwall, England	GB	-5.1246	50.1715	B	Gossip, J., Jones, A.M. (2009-10) Excavations at Tremough, Penryn, Cornwall, 2000-6. Cornish Archaeology, 48-49, 1-66.
Wk-14994			3380	38		charcoal	Quercus	23718	Tremough, Penryn	Cornwall, England	GB	-5.1246	50.1715	B	Gossip, J., Jones, A.M. (2009-10) Excavations at Tremough, Penryn, Cornwall, 2000-6. Cornish Archaeology, 48-49, 1-66.
Wk-14999			4079	30		charcoal	Corylus	23718	Tremough, Penryn	Cornwall, England	GB	-5.1279	50.171	B	Gossip, J., Jones, A.M. (2009-10) Excavations at Tremough, Penryn, Cornwall, 2000-6. Cornish Archaeology, 48-49, 1-66.
Wk-15001			3928	40		charcoal	Corylus	23718	Tremough, Penryn	Cornwall, England	GB	-5.1279	50.171	B	Gossip, J., Jones, A.M. (2009-10) Excavations at Tremough, Penryn, Cornwall, 2000-6. Cornish Archaeology, 48-49, 1-66.
Wk-14992			3668	45		charcoal	Corylus	23718	Tremough, Penryn	Cornwall, England	GB	-5.1271	50.1706	B	Gossip, J., Jones, A.M. (2009-10) Excavations at Tremough, Penryn, Cornwall, 2000-6. Cornish Archaeology, 48-49, 1-66.
Wk-14993			3677	45		charcoal?	Corylus,Ilex,Quercus	23718	Tremough, Penryn	Cornwall, England	GB	-5.1271	50.1706	B	Gossip, J., Jones, A.M. (2009-10) Excavations at Tremough, Penryn, Cornwall, 2000-6. Cornish Archaeology, 48-49, 1-66.
Wk-14995			3704	38		charcoal	Corylus	23718	Tremough, Penryn	Cornwall, England	GB	-5.1279	50.1705	B	Gossip, J., Jones, A.M. (2009-10) Excavations at Tremough, Penryn, Cornwall, 2000-6. Cornish Archaeology, 48-49, 1-66.
SUERC-315184			2210	30		charcoal	Corylus	23447	Rock, St Minver	Cornwall, England	GB	-4.8182	50.5493	B	Gossip, J., Jones, A.M., Quinnell, H. (2012) Early Neolithic activity and an Iron Age settlement at Penniayne, Rock, St Minver. Cornish Archaeology, 51, 165-189.
SUERC-315182			4770	30		nutshell (charred)	Corylus avellana	23446	Penmayne, St Minver	Cornwall, England	GB	-4.8182	50.5493	B	Gossip, J., Jones, A.M., Quinnell, H. (2012) Early Neolithic activity and an Iron Age settlement at Penniayne, Rock, St Minver. Cornish Archaeology, 51, 165-189.
SUERC-315183			4775	30		nutshell (charred)	Corylus avellana	23446	Penmayne, St Minver	Cornwall, England	GB	-4.8182	50.5493	B	Gossip, J., Jones, A.M., Quinnell, H. (2012) Early Neolithic activity and an Iron Age settlement at Penniayne, Rock, St Minver. Cornish Archaeology, 51, 165-189.
OxA-4496		PossEnvironmental	5770	75	-20.3	bone	Clethrionomys glareolus	21717	Broken Cave	Devon, England	GB	-3.6721	50.4953	C	Griffiths, S. (2012) Chronological modelling of the Mesolithic - Neolithic transition in the Midlands and north of England PhD Thesis. University of Cardiff.
OxA-6953		PossEnvironmental	4540	65	-23.162	bone	Vipera berus	21717	Broken Cave	Devon, England	GB	-3.6721	50.4953	C	Griffiths, S. (2012) Chronological modelling of the Mesolithic - Neolithic transition in the Midlands and north of England PhD Thesis. University of Cardiff.
HAR-5567			5920	180		charcoal		20434	Windmill Farm, Lizard Peninsula	Cornwall, England	GB	-5.2201	49.9922	B	Griffiths, S. (2012) Chronological modelling of the Mesolithic - Neolithic transition in the Midlands and north of England PhD Thesis. University of Cardiff.
HAR-5568			5510	150	-24.5	charcoal	Quercus	20434	Windmill Farm, Lizard Peninsula	Cornwall, England	GB	-5.2201	49.9922	B	Griffiths, S. (2012) Chronological modelling of the Mesolithic - Neolithic transition in the Midlands and north of England PhD Thesis. University of Cardiff.
HAR-4568			6450	110		nutshell (charred)	Corylus avellana	20189	Poldowrian	Cornwall, England	GB	-5.1411	50.0094	B	Griffiths, S. (2012) Chronological modelling of the Mesolithic - Neolithic transition in the Midlands and north of England PhD Thesis. University of Cardiff.
I-549			4450	200		charcoal		20852	Three Holes Cave, Torbryan	Devon, England	GB	-3.6709	50.4938	B	Griffiths, S. (2012) Chronological modelling of the Mesolithic - Neolithic transition in the Midlands and north of England PhD Thesis. University of Cardiff.
HAR-4626			6160	150		charcoal		20434	Windmill Farm, Lizard Peninsula	Cornwall, England	GB	-5.2189	49.9897	B	Griffiths, S. (2012) Chronological modelling of the Mesolithic - Neolithic transition in the Midlands and north of England PhD Thesis. University of Cardiff.
OxA-4493			5060	70	-22.1	bone/tooth	Bos primigenius	20852	Three Holes Cave, Torbryan	Devon, England	GB	-3.6709	50.4938	B	Griffiths, S. (2012) Chronological modelling of the Mesolithic - Neolithic transition in the Midlands and north of England PhD Thesis. University of Cardiff.
OxA-6954			4430	60	-20.748	bone	Anguis fragilis	21717	Broken Cave	Devon, England	GB	-3.6721	50.4953	C	Griffiths, S. (2012) Chronological modelling of the Mesolithic - Neolithic transition in the Midlands and north of England PhD Thesis. University of Cardiff.
OxA-4495			5010	70	-21.3	bone/tooth	Bos primigenius	20852	Three Holes Cave, Torbryan	Devon, England	GB	-3.6709	50.4938	B	Griffiths, S. 2012. Chronological modelling of the Mesolithic-Neolithic transition in the midlands and north of England (University of Cardiff, PhD)
SUERC-43204	GU-29092		3811	29		charcoal	Corylus avellana	23657	East of Tiverton	Devon, England	GB	-3.4436	50.9121	B	Haines, C. (2012) Land East of Tiverton, Devon: Archaeological Evaluation. Cirencester. Cotswold Archaeology. Report No. 12369.
Beta-271087		Environmental	80	40	-26.4	seeds (charred)	Carex	13998	Tottiford Reservoir, Dartmoor National Park	Devon, England	GB	-3.6841	50.6363	B	Hall, N. (2011) Tottiford Reservoir Dartmoor National Park, Devon, Archaeological Evaluation and Assessment of Results. Ref. 74159. Wessex Archaeology, Salisbury.
UBA-16266			5683	29	-25.2	nutshell (charred)	Corylus avellana	24743	Tottiford Reservoir, Dartmoor National Park, Christow, Teignbridge	Devon, England	GB	-3.6826	50.6359	B	Hall, N. (2011) Tottiford Reservoir, Dartmoor National Park, Devon, Archaeological Evaluation and Assessment of Results. Salisbury. Wessex Archaeology, Report No. 74159.1.
Beta-92867			830	60		bone	Homo sapiens	16498	St Leonards, Launceston	Cornwall, England	GB	-4.3327	50.6396	B	Harding, P.A., Ainsworth, S., Gater, J., Johns, C. (1997) The evaluation of a medieval leper hospital at St Leonards, Cornwall. Cornish Archaeology, 36, 138-150.
Wk-18262			1863	31		charcoal	Quercus	25161	Eathorne Menhir	Cornwall, England	GB	-5.5577	50.1394	B	Hartgroves, S., Jones, A.M., Kirkham, G. (2006) The Eathorne menhir. Cornish Archaeology, 45, 97-108.
OxA-2845			14140	110	-22.4	bone		16967	Kent's Cavern, Torquay	Devon, England	GB	-3.502	50.467	C	Hedges, R.E.M., Housley, Bronk-Ramsey, C., van Gert, J.K. (1994) Radiocarbon dates from the Oxford AMS system: Archaeometry Datelist 18. Archaeometry, 36(2), 337-374.
OxA-1500			12350	160	-21	bone		20852	Three Holes Cave, Torbryan	Devon, England	GB	-3.6709	50.4938	B	Hedges, R.E.M., Housley, R.A., Law, I.A., Bronk-Ramsey, C. (1989) Radiocarbon dates from the Oxford AMS system: Archaeometry Datelist 9. Archaeometry, 31(2), 207-234.
OxA-1789			12320	130	-21	bone	Artiodactyla	16967	Kent's Cavern, Torquay	Devon, England	GB	-3.53	50.47	C	Hedges, R.E.M., Housley, R.A., Law, I.A., Bronk-Ramsey, C. (1989) Radiocarbon dates from the Oxford AMS system: Archaeometry Datelist 9. Archaeometry, 31(2), 207-234.
OxA-3895			12130	110	-21.8	bone	Lepus arcticus	21787	Torbryan Six Cave	Devon, England	GB	-3.6692	50.4939	C	Hedges, R.E.M., Pettitt, P.B., Bronk-Ramsay, C., van Gert, J.K. (1996) Radiocarbon dates from the Oxford AMS system: Archaeometry Datelist 22. Archaeometry, 38(2), 391-415.
OxA-3208			12260	140	-21	bone	Lepus timidus	20852	Three Holes Cave, Torbryan	Devon, England	GB	-3.6709	50.4938	B	Hedges, R.E.M., Pettitt, P.B., Bronk-Ramsay, C., van Gert, J.K. (1996) Radiocarbon dates from the Oxford AMS system: Archaeometry Datelist 22. Archaeometry, 38(2), 391-415.
OxA-3209			12180	130	-21	bone	Ursus arctos	20852	Three Holes Cave, Torbryan	Devon, England	GB	-3.6709	50.4938	B	Hedges, R.E.M., Pettitt, P.B., Bronk-Ramsay, C., van Gert, J.K. (1996) Radiocarbon dates from the Oxford AMS system: Archaeometry Datelist 22. Archaeometry, 38(2), 391-415.
OxA-3890			12150	110	-22.4	tooth	Equus ferus	20852	Three Holes Cave, Torbryan	Devon, England	GB	-3.6709	50.4938	B	Hedges, R.E.M., Pettitt, P.B., Bronk-Ramsay, C., van Gert, J.K. (1996) Radiocarbon dates from the Oxford AMS system: Archaeometry Datelist 22. Archaeometry, 38(2), 391-415.
OxA-4494		ResolvedConflict	12220	110	-20.1	tooth	Equus ferus	20852	Three Holes Cave, Torbryan	Devon, England	GB	-3.6709	50.4938	B	Hedges, R.E.M., Pettitt, P.B., Bronk-Ramsay, C., van Gert, J.K. (1996) Radiocarbon dates from the Oxford AMS system: Archaeometry Datelist 22. Archaeometry, 38(2), 391-415.
OxA-4588			12470	110	-21.5	bone	Microtus	21846	Broken Cavern	Devon, England	GB	-3.6721	50.4953	C	Hedges, R.E.M., Pettitt, P.B., Bronk-Ramsay, C., van Gert, J.K. (1996) Radiocarbon dates from the Oxford AMS system: Archaeometry Datelist 22. Archaeometry, 38(2), 391-415.
OxA-5692			12250	110	-20.1	bone	Equus ferus	16967	Kent's Cavern, Torquay	Devon, England	GB	-3.502	50.467	C	Hedges, R.E.M., Pettitt, P.B., Bronk-Ramsay, C., van Gert, J.K. (1996) Radiocarbon dates from the Oxford AMS system: Archaeometry Datelist 22. Archaeometry, 38(2), 391-415.
OxA-5796			12070	90	-19.94	bone	Cervus elaphus	21919	Pixie's Hole Cave	Devon, England	GB	-3.6043	50.5966	C	Hedges, R.E.M., Pettitt, P.B., Bronk-Ramsey, C., van Gert, J.K. (1998) Radiocarbon dates from the Oxford AMS system: Archaeometry Datelist 25. Archaeometry, 40(1), 227-239.
OxA-6292			11080	220	-23.82	bone	Epidalea calamita	21846	Broken Cavern	Devon, England	GB	-3.6721	50.4953	C	Hedges, R.E.M., Pettitt, P.B., Bronk-Ramsey, C., van Gert, J.K. (1998) Radiocarbon dates from the Oxford AMS system: Archaeometry Datelist 25. Archaeometry, 40(1), 227-239.
OxA-6991		PossEnvironmental	10850	90	-19.338	bone	Bufo calamita	21846	Broken Cavern	Devon, England	GB	-3.6721	50.4953	C	Hedges, R.E.M., Pettitt, P.B., Bronk-Ramsey, C., van Gert, J.K. (1998) Radiocarbon dates from the Oxford AMS system: Archaeometry Datelist 25. Archaeometry, 40(1), 227-239.
OxA-6993		PossEnvironmental	10420	120	-19.243	bone	Bufo calamita	21846	Broken Cavern	Devon, England	GB	-3.6721	50.4953	C	Hedges, R.E.M., Pettitt, P.B., Bronk-Ramsey, C., van Gert, J.K. (1998) Radiocarbon dates from the Oxford AMS system: Archaeometry Datelist 25. Archaeometry, 40(1), 227-239.
OxA-6992		PossEnvironmental	9270	80	-19.277	bone	Bufo calamita	22016	Cow Cave, Chudleigh	Devon, England	GB	-3.6064	50.5969	C	Hedges, R.E.M., Pettitt, P.B., Bronk-Ramsey, C., van Gert, J.K. (1998) Radiocarbon dates from the Oxford AMS system: Archaeometry Datelist 25. Archaeometry, 40(1), 227-239.
AA-28391		DuplicateID	655	55	-21.7	bone	Homo sapiens	2074	St Michael's Mount, Penwith	Cornwall, England	GB	-5.4791	50.1165	B	Herring, P. (2000) St Michael's Mount, Cornwall, Reports on archaeological works, 1995-1998. Truro. Cornwall Council Historic Environment Service, 2000R088.
Beta-253034			2710	40	-25.3	charcoal (roundwood)	Quercus	13952	Nancemere Fields, Truro, Carrick	Cornwall, England	GB	-5.0454	50.2749	B	Higgins, J. (2009) Nancemere Fields, Truro, Cornwall: Archaeological Excavations. South Molton. South West Archaeology, ER975.
Beta-253035			1760	40	-26.1	wood (twig/branch)		13952	Nancemere Fields, Truro, Carrick	Cornwall, England	GB	-5.0454	50.2749	B	Higgins, J. (2009) Nancemere Fields, Truro, Cornwall: Archaeological Excavations. South Molton. South West Archaeology, ER975.
Beta-253036			1770	40	-25	charcoal (roundwood)	Quercus	13952	Nancemere Fields, Truro, Carrick	Cornwall, England	GB	-5.0454	50.2749	B	Higgins, J. (2009) Nancemere Fields, Truro, Cornwall: Archaeological Excavations. South Molton. South West Archaeology, ER975.
SUERC-51774			3121	33	-22.9	grain (charred)	Triticum dicoccum/spelta	23772	Rydon Farm, Ogwell, Teignbridge	Devon, England	GB	-3.5309	50.7156	C	Holt, R., Osinska, A. (2013) Rydon Farm, Ogwell, Devon: Archaeological Evaluation. Cotswold Archaeology. Cirencester, Report No. 13711.
SUERC-19975			3810	30		charcoal	Prunus	23182	Treyarnon Pipe Line	Cornwall, England	GB	-5.0135	50.5261	B	Hopla, E.J., Gearey, B.R. (2009-10) Mesolithic-Neolithic anthropogenic impacts on the upland environment of Bodmin Moor, south-west England: a re-investigation of the pollen record from Rough Tor South. Cornish Archaeology, 48-49, 253-264.
SUERC-19976			3795	30		charcoal	Prunus	23182	Treyarnon Pipe Line	Cornwall, England	GB	-5.0135	50.5261	B	Hopla, E.J., Gearey, B.R. (2009-10) Mesolithic-Neolithic anthropogenic impacts on the upland environment of Bodmin Moor, south-west England: a re-investigation of the pollen record from Rough Tor South. Cornish Archaeology, 48-49, 253-264.
Beta-238130		Environmental	4770	40		peat		13454	Rough Tor South C2, Bodmin Moor	Cornwall, England	GB	-4.6253	50.5913	B	Hopla, E.J., Gearey, B.R. (2009-10) Mesolithic-Neolithic anthropogenic impacts on the upland environment of Bodmin Moor, south-west England: a re-investigation of the pollen record from Rough Tor South. Cornish Archaeology, 48-49, 253-264.
Beta-238131		Environmental	5970	40		peat		13454	Rough Tor South C2, Bodmin Moor	Cornwall, England	GB	-4.6253	50.5913	B	Hopla, E.J., Gearey, B.R. (2009-10) Mesolithic-Neolithic anthropogenic impacts on the upland environment of Bodmin Moor, south-west England: a re-investigation of the pollen record from Rough Tor South. Cornish Archaeology, 48-49, 253-264.
Beta-238132		Environmental	3380	40		peat	Corylus	13454	Rough Tor South C2, Bodmin Moor	Cornwall, England	GB	-4.6253	50.5913	B	Hopla, E.J., Gearey, B.R. (2009-10) Mesolithic-Neolithic anthropogenic impacts on the upland environment of Bodmin Moor, south-west England: a re-investigation of the pollen record from Rough Tor South. Cornish Archaeology, 48-49, 253-264.
NZA-51903			1885	19	-29	wood (twig)		21108	Court Farm, Cullompton (Phase 2), Cullompton	Devon, England	GB	-3.3906	50.8618	B	Hughes, S. (2014) Phase 2 land adjacent to Court Farm, Collumpton, Devon: Results of an archaeological trench evaluation. Chicklade: AC archaeology Ltd.
NZA-51904			2192	18	-27.6	wood (twig)		21108	Court Farm, Cullompton (Phase 2), Cullompton	Devon, England	GB	-3.3906	50.8618	B	Hughes, S. (2014) Phase 2 land adjacent to Court Farm, Collumpton, Devon: Results of an archaeological trench evaluation. Chicklade: AC archaeology Ltd.
OxA-14068			12585	60		bone	Equus ferus	21344	Pixies' Hole, Cudleigh Valley	Devon, England	GB	-3.6	50.5333	C	Hunter, J., Ralston, I. (2009) The Archaeology of Britain. An Introduction from Earliest Times to the Twenty-first Century. Routledge, London.
OxA-5861			12290	90		bone	Bos primigenius	21924	Kitley Cave, Yealmton;Bob's Cave	Devon, England	GB	-4.0167	50.3333	C	Jacobi, R. (2004) The Late Upper Palaeolithic collection from Gough's Cave, Cheddar, Somerset and human use of the cave. Proceedings of the Prehistoric Society, 70, 1-92.
OxA-11174			28390	330		tooth	Crocuta crocuta	16967	Kent's Cavern, Torquay	Devon, England	GB	-3.5031	50.4682	B	Jacobi, R. (2004) The Late Upper Palaeolithic collection from Gough's Cave, Cheddar, Somerset and human use of the cave. Proceedings of the Prehistoric Society, 70, 1-92.
OxA-5860			12380	90		bone	Bos primigenius	21923	Bob's Cave	Devon, England	GB	-4.0056	50.3438	B	Jacobi, R. (2004) The Late Upper Palaeolithic collection from Gough's Cave, Cheddar, Somerset and human use of the cave. Proceedings of the Prehistoric Society, 70, 1-92.
OxA-12095			2098	27	-19	bone	Homo sapiens	21158	Bryher, Isles of Scilly	Cornwall, England	GB	-6.3543	49.948	B	Johns, C. (2002-3) An Iron Age sword and mirror cist buiral from Bryher, Isles of Scilly. Cornish Archaeology, 41-42, 1-79.
Wk-11930			3112	42		charcoal	Corylus	25068	Trenowah, St Austell	Cornwall, England	GB	-4.7563	50.3478	B	Johns, C. (2008) The excavation of a multi-period archaeological landscape at Trenowah, St Austell, Cornwall, 1997. Cornish Archaeology, 47, 1-48.
Wk-11932			2155	50		charcoal	Quercus	25068	Trenowah, St Austell	Cornwall, England	GB	-4.7563	50.3478	B	Johns, C. (2008) The excavation of a multi-period archaeological landscape at Trenowah, St Austell, Cornwall, 1997. Cornish Archaeology, 47, 1-48.
Wk-11933			2722	44		charcoal	Salix/Populus	25068	Trenowah, St Austell	Cornwall, England	GB	-4.7563	50.3478	B	Johns, C. (2008) The excavation of a multi-period archaeological landscape at Trenowah, St Austell, Cornwall, 1997. Cornish Archaeology, 47, 1-48.
Wk-11934			2529	41		charcoal	Pomoideae	25068	Trenowah, St Austell	Cornwall, England	GB	-4.7563	50.3478	B	Johns, C. (2008) The excavation of a multi-period archaeological landscape at Trenowah, St Austell, Cornwall, 1997. Cornish Archaeology, 47, 1-48.
Wk-11936			1925	41		charcoal	Prunus	25068	Trenowah, St Austell	Cornwall, England	GB	-4.7563	50.3478	B	Johns, C. (2008) The excavation of a multi-period archaeological landscape at Trenowah, St Austell, Cornwall, 1997. Cornish Archaeology, 47, 1-48.
Wk-11937			2159	44		charcoal	Ulex/Cystisus	25068	Trenowah, St Austell	Cornwall, England	GB	-4.7563	50.3478	B	Johns, C. (2008) The excavation of a multi-period archaeological landscape at Trenowah, St Austell, Cornwall, 1997. Cornish Archaeology, 47, 1-48.
Wk-11938			2405	43		charcoal	Salix/Populus	25068	Trenowah, St Austell	Cornwall, England	GB	-4.7563	50.3478	B	Johns, C. (2008) The excavation of a multi-period archaeological landscape at Trenowah, St Austell, Cornwall, 1997. Cornish Archaeology, 47, 1-48.
Wk-11939			999	44		charcoal	Ulex/Cystisus	25068	Trenowah, St Austell	Cornwall, England	GB	-4.7563	50.3478	B	Johns, C. (2008) The excavation of a multi-period archaeological landscape at Trenowah, St Austell, Cornwall, 1997. Cornish Archaeology, 47, 1-48.
Wk-11940			2460	49		charcoal	Quercus	25068	Trenowah, St Austell	Cornwall, England	GB	-4.7563	50.3478	B	Johns, C. (2008) The excavation of a multi-period archaeological landscape at Trenowah, St Austell, Cornwall, 1997. Cornish Archaeology, 47, 1-48.
OxA-26365			3157	29		bone (cremated)	Homo sapiens	21634	Knackyboy Cairn, St Martin's	Cornwall, England	GB	-6.2893	49.963	B	Johns, C. (2019) Isles of Scilly Historic Environment Research Framework: Updated Resource Assessment and Research agenda. Cornwall Archaeological Unit, Cornwall Council, Truro.
OxA-26366			3145	29		bone (cremated)	Homo sapiens	21634	Knackyboy Cairn, St Martin's	Cornwall, England	GB	-6.2893	49.963	B	Johns, C. (2019) Isles of Scilly Historic Environment Research Framework: Updated Resource Assessment and Research agenda. Cornwall Archaeological Unit, Cornwall Council, Truro.
OxA-26371			3146	29		bone (cremated)	Homo sapiens	21634	Knackyboy Cairn, St Martin's	Cornwall, England	GB	-6.2893	49.963	B	Johns, C. (2019) Isles of Scilly Historic Environment Research Framework: Updated Resource Assessment and Research agenda. Cornwall Archaeological Unit, Cornwall Council, Truro.
OxA-26367			3246	30		bone (cremated)	Homo sapiens	21634	Knackyboy Cairn, St Martin's	Cornwall, England	GB	-6.2893	49.963	B	Johns, C. (2019) Isles of Scilly Historic Environment Research Framework: Updated Resource Assessment and Research agenda. Cornwall Archaeological Unit, Cornwall Council, Truro.
OxA-26368			3215	28		bone (cremated)	Homo sapiens	21634	Knackyboy Cairn, St Martin's	Cornwall, England	GB	-6.2893	49.963	B	Johns, C. (2019) Isles of Scilly Historic Environment Research Framework: Updated Resource Assessment and Research agenda. Cornwall Archaeological Unit, Cornwall Council, Truro.
OxA-26370			3276	29		bone (cremated)	Homo sapiens	21634	Knackyboy Cairn, St Martin's	Cornwall, England	GB	-6.2893	49.963	B	Johns, C. (2019) Isles of Scilly Historic Environment Research Framework: Updated Resource Assessment and Research agenda. Cornwall Archaeological Unit, Cornwall Council, Truro.
OxA-22580		DupSiteID	2953	39		plant matter		19659	Crab's Ledge, Tresco, Isles of Scilly	Cornwall, England	GB	-6.3264	49.9432	B	Johns, C. (2019) Isles of Scilly Historic Environment Research Framework: Updated Resource Assessment and Research agenda. Cornwall Archaeological Unit, Cornwall Council, Truro.
OxA-26369			3066	28		bone (cremated)	Homo sapiens	21634	Knackyboy Cairn, St Martin's	Cornwall, England	GB	-6.2893	49.963	B	Johns, C. (2019) Isles of Scilly Historic Environment Research Framework: Updated Resource Assessment and Research agenda. Cornwall Archaeological Unit, Cornwall Council, Truro.
OxA-5290			2755	60	-25.65	charcoal	Ulex	21898	Bonfire Carn, Bryher	Cornwall, England	GB	-6.3599	49.9567	B	Johns, C. (2019) Isles of Scilly Historic Environment Research Framework: Updated Resource Assessment and Research agenda. Cornwall Archaeological Unit, Cornwall Council, Truro.
SUERC-34962			2745	35		charcoal		22994	Higher Town, St Agnes, Isles of Scilly	Cornwall, England	GB	-6.3366	49.8838	B	Johns, C. (2019) Isles of Scilly Historic Environment Research Framework: Updated Resource Assessment and Research agenda. Cornwall Archaeological Unit, Cornwall Council, Truro.
SUERC-38232			3005	30		charcoal		22994	Higher Town, St Agnes, Isles of Scilly	Cornwall, England	GB	-6.3366	49.8838	B	Johns, C. (2019) Isles of Scilly Historic Environment Research Framework: Updated Resource Assessment and Research agenda. Cornwall Archaeological Unit, Cornwall Council, Truro.
Wk-5686			2641	71		plant matter (charred,tuber)		21749	Porth Killier, St Agnes, Isles of Scilly	Cornwall, England	GB	-6.3419	49.8971	B	Johns, C. (2019) Isles of Scilly Historic Environment Research Framework: Updated Resource Assessment and Research agenda. Cornwall Archaeological Unit, Cornwall Council, Truro.
Wk-5687			2841	68		grain (charred)	Hordeum vulgare	21749	Porth Killier, St Agnes, Isles of Scilly	Cornwall, England	GB	-6.3419	49.8971	B	Johns, C. (2019) Isles of Scilly Historic Environment Research Framework: Updated Resource Assessment and Research agenda. Cornwall Archaeological Unit, Cornwall Council, Truro.
Wk-5689			2794	74		charcoal	Calluna,Ulex	21749	Porth Killier, St Agnes, Isles of Scilly	Cornwall, England	GB	-6.3419	49.8971	B	Johns, C. (2019) Isles of Scilly Historic Environment Research Framework: Updated Resource Assessment and Research agenda. Cornwall Archaeological Unit, Cornwall Council, Truro.
Wk-5691			2973	73		grain (charred)	Hordeum vulgare nudum	21749	Porth Killier, St Agnes, Isles of Scilly	Cornwall, England	GB	-6.3419	49.8971	B	Johns, C. (2019) Isles of Scilly Historic Environment Research Framework: Updated Resource Assessment and Research agenda. Cornwall Archaeological Unit, Cornwall Council, Truro.
OxA-10255			2100	35		bone	Homo sapiens	21158	Bryher, Isles of Scilly	Cornwall, England	GB	-6.3543	49.948	B	Johns, C. (2019) Isles of Scilly Historic Environment Research Framework: Updated Resource Assessment and Research agenda. Cornwall Archaeological Unit, Cornwall Council, Truro.
Wk-5688			2533	79		seeds (charred)	incl Vicia faba	21749	Porth Killier, St Agnes, Isles of Scilly	Cornwall, England	GB	-6.3419	49.8971	B	Johns, C. (2019) Isles of Scilly Historic Environment Research Framework: Updated Resource Assessment and Research agenda. Cornwall Archaeological Unit, Cornwall Council, Truro.
Beta-301601			2050	30		plant matter		14054	Lower Moors, St Mary's	Cornwall, England	GB	-6.2989	49.9149	B	Johns, C. (2019) Isles of Scilly Historic Environment Research Framework: Updated Resource Assessment and Research agenda. Cornwall Archaeological Unit, Cornwall Council, Truro.
Beta-301602			2000	30		plant matter		14054	Lower Moors, St Mary's	Cornwall, England	GB	-6.2989	49.9149	B	Johns, C. (2019) Isles of Scilly Historic Environment Research Framework: Updated Resource Assessment and Research agenda. Cornwall Archaeological Unit, Cornwall Council, Truro.
SUERC-38088		Environmental	1965	35		sediment (humic)		21600	Porth Coose, St Agnes	Cornwall, England	GB	-6.3515	49.895	B	Johns, C. (2019) Isles of Scilly Historic Environment Research Framework: Updated Resource Assessment and Research agenda. Cornwall Archaeological Unit, Cornwall Council, Truro.
SUERC-39448		Environmental	1956	38		peat		14054	Lower Moors, St Mary's	Cornwall, England	GB	-6.2989	49.9149	B	Johns, C. (2019) Isles of Scilly Historic Environment Research Framework: Updated Resource Assessment and Research agenda. Cornwall Archaeological Unit, Cornwall Council, Truro.
Wk-5695		Environmental	1940	130		peat		25242	Old Town Bay, St Mary's	Cornwall, England	GB	-6.3001	49.9122	B	Johns, C. (2019) Isles of Scilly Historic Environment Research Framework: Updated Resource Assessment and Research agenda. Cornwall Archaeological Unit, Cornwall Council, Truro.
OxA-23860		Environmental	1507	29		plant matter	monocot	21600	Porth Coose, St Agnes	Cornwall, England	GB	-6.3515	49.895	B	Johns, C. (2019) Isles of Scilly Historic Environment Research Framework: Updated Resource Assessment and Research agenda. Cornwall Archaeological Unit, Cornwall Council, Truro.
SUERC-32916		Environmental	1620	30		plant matter	dicot	21600	Porth Coose, St Agnes	Cornwall, England	GB	-6.3515	49.895	B	Johns, C. (2019) Isles of Scilly Historic Environment Research Framework: Updated Resource Assessment and Research agenda. Cornwall Archaeological Unit, Cornwall Council, Truro.
SUERC-39444		Environmental	1437	38		peat		14054	Lower Moors, St Mary's	Cornwall, England	GB	-6.2989	49.9149	B	Johns, C. (2019) Isles of Scilly Historic Environment Research Framework: Updated Resource Assessment and Research agenda. Cornwall Archaeological Unit, Cornwall Council, Truro.
SUERC-39447		Environmental	1378	36		peat		14054	Lower Moors, St Mary's	Cornwall, England	GB	-6.2989	49.9149	B	Johns, C. (2019) Isles of Scilly Historic Environment Research Framework: Updated Resource Assessment and Research agenda. Cornwall Archaeological Unit, Cornwall Council, Truro.
SUERC-52993		Environmental	1595	30		sediment (organic-rich,humin)		23784	Crab's Ledge, Tresco	Cornwall, England	GB	-6.3264	49.9432	B	Johns, C. (2019) Isles of Scilly Historic Environment Research Framework: Updated Resource Assessment and Research agenda. Cornwall Archaeological Unit, Cornwall Council, Truro.
Wk-5693		Environmental	1650	60		peat		25241	Porth Coose, St Agnes, Isles of Scilly	Cornwall, England	GB	-6.3515	49.895	B	Johns, C. (2019) Isles of Scilly Historic Environment Research Framework: Updated Resource Assessment and Research agenda. Cornwall Archaeological Unit, Cornwall Council, Truro.
Wk-5694		Environmental	1510	50		peat		25241	Porth Coose, St Agnes, Isles of Scilly	Cornwall, England	GB	-6.3515	49.895	B	Johns, C. (2019) Isles of Scilly Historic Environment Research Framework: Updated Resource Assessment and Research agenda. Cornwall Archaeological Unit, Cornwall Council, Truro.
Wk-5696		Environmental	1490	60		peat		25242	Old Town Bay, St Mary's	Cornwall, England	GB	-6.3001	49.9122	B	Johns, C. (2019) Isles of Scilly Historic Environment Research Framework: Updated Resource Assessment and Research agenda. Cornwall Archaeological Unit, Cornwall Council, Truro.
GU-3411		ResEffect	1280	50		shells (marine)	Patellidae	19590	Lower Town, St Martin's	Cornwall, England	GB	-6.3007	49.9662	B	Johns, C. (2019) Isles of Scilly Historic Environment Research Framework: Updated Resource Assessment and Research agenda. Cornwall Archaeological Unit, Cornwall Council, Truro.
SUERC-39443		Environmental	996	35		peat		14054	Lower Moors, St Mary's	Cornwall, England	GB	-6.2989	49.9149	B	Johns, C. (2019) Isles of Scilly Historic Environment Research Framework: Updated Resource Assessment and Research agenda. Cornwall Archaeological Unit, Cornwall Council, Truro.
GU-2569		Environmental	1030	50		peat/sediment (organic-rich)		19502	Big Pool, St Agnes	Cornwall, England	GB	-6.3502	49.8959	B	Johns, C. (2019) Isles of Scilly Historic Environment Research Framework: Updated Resource Assessment and Research agenda. Cornwall Archaeological Unit, Cornwall Council, Truro.
GU-3412			880	50		bone	Homo sapiens	19591	Lower Town, St Martin's, Scilly	Cornwall, England	GB	-6.3007	49.9662	B	Johns, C. (2019) Isles of Scilly Historic Environment Research Framework: Updated Resource Assessment and Research agenda. Cornwall Archaeological Unit, Cornwall Council, Truro.
OxA-4063			995	55		bone	Ovis/Capra	19591	Lower Town, St Martin's, Scilly	Cornwall, England	GB	-6.3007	49.9662	B	Johns, C. (2019) Isles of Scilly Historic Environment Research Framework: Updated Resource Assessment and Research agenda. Cornwall Archaeological Unit, Cornwall Council, Truro.
		NoLabID;Environmental	998	57		peat		21598	Old Town Bay, St Mary's, Isles of Scilly	Cornwall, England	GB	-6.3001	49.9122	B	Johns, C. (2019) Isles of Scilly Historic Environment Research Framework: Updated Resource Assessment and Research agenda. Cornwall Archaeological Unit, Cornwall Council, Truro.
GU-2520		Environmental	280	50		peat/sediment (organic-rich)		19502	Big Pool, St Agnes	Cornwall, England	GB	-6.3502	49.8959	B	Johns, C. (2019) Isles of Scilly Historic Environment Research Framework: Updated Resource Assessment and Research agenda. Cornwall Archaeological Unit, Cornwall Council, Truro.
Q-2356		Environmental	24490	960		sediment (organic-rich)		22406	Carn Morval, St Mary's	Cornwall, England	GB	-6.314	49.927	B	Johns, C. (2019) Isles of Scilly Historic Environment Research Framework: Updated Resource Assessment and Research agenda. Cornwall Archaeological Unit, Cornwall Council, Truro.
Q-2408		Environmental	33050	960		sediment (organic-rich)		22410	Watermill Cove, St Mary's	Cornwall, England	GB	-6.2852	49.9325	B	Johns, C. (2019) Isles of Scilly Historic Environment Research Framework: Updated Resource Assessment and Research agenda. Cornwall Archaeological Unit, Cornwall Council, Truro.
Q-2409		Environmental	25670	560		sediment (organic-rich)		22411	Porth Seal, St Martin's	Cornwall, England	GB	-6.3012	49.9715	B	Johns, C. (2019) Isles of Scilly Historic Environment Research Framework: Updated Resource Assessment and Research agenda. Cornwall Archaeological Unit, Cornwall Council, Truro.
Q-2410		Environmental	34500	985		sediment (organic-rich)		22411	Porth Seal, St Martin's	Cornwall, England	GB	-6.3012	49.9715	B	Johns, C. (2019) Isles of Scilly Historic Environment Research Framework: Updated Resource Assessment and Research agenda. Cornwall Archaeological Unit, Cornwall Council, Truro.
HAR-3695		Environmental	6630	100	-29.4	peat		20336	Higher Moors, St Mary's, Isles of Scilly	Cornwall, England	GB	-6.2895	49.9189	B	Johns, C. (2019) Isles of Scilly Historic Environment Research Framework: Updated Resource Assessment and Research agenda. Cornwall Archaeological Unit, Cornwall Council, Truro.
OxA-25612		Environmental	7490	45		plant matter		21560	St Mary's Roads	Cornwall, England	GB	-6.3275	49.9229	B	Johns, C. (2019) Isles of Scilly Historic Environment Research Framework: Updated Resource Assessment and Research agenda. Cornwall Archaeological Unit, Cornwall Council, Truro.
OxA-25790		Environmental	9185	45		charcoal		21626	Great English Island Neck Nornour	Cornwall, England	GB	-6.2635	49.9558	B	Johns, C. (2019) Isles of Scilly Historic Environment Research Framework: Updated Resource Assessment and Research agenda. Cornwall Archaeological Unit, Cornwall Council, Truro.
Q-2358		Environmental	21500	960		sediment (organic-rich)		22406	Carn Morval, St Mary's	Cornwall, England	GB	-6.314	49.927	B	Johns, C. (2019) Isles of Scilly Historic Environment Research Framework: Updated Resource Assessment and Research agenda. Cornwall Archaeological Unit, Cornwall Council, Truro.
SUERC-28995		Environmental	6980	35		peat (humic)		21560	St Mary's Roads	Cornwall, England	GB	-6.3275	49.9229	B	Johns, C. (2019) Isles of Scilly Historic Environment Research Framework: Updated Resource Assessment and Research agenda. Cornwall Archaeological Unit, Cornwall Council, Truro.
SUERC-38099		Environmental	7500	35		sediment (organic-rich,humic)		21560	St Mary's Roads	Cornwall, England	GB	-6.3275	49.9229	B	Johns, C. (2019) Isles of Scilly Historic Environment Research Framework: Updated Resource Assessment and Research agenda. Cornwall Archaeological Unit, Cornwall Council, Truro.
SUERC-38100		Environmental	7695	35		sediment (organic-rich,humin)		21560	St Mary's Roads	Cornwall, England	GB	-6.3275	49.9229	B	Johns, C. (2019) Isles of Scilly Historic Environment Research Framework: Updated Resource Assessment and Research agenda. Cornwall Archaeological Unit, Cornwall Council, Truro.
SUERC-38101		Environmental	10535	35		sediment (organic-rich,humic)		21560	St Mary's Roads	Cornwall, England	GB	-6.3275	49.9229	B	Johns, C. (2019) Isles of Scilly Historic Environment Research Framework: Updated Resource Assessment and Research agenda. Cornwall Archaeological Unit, Cornwall Council, Truro.
SUERC-38102		Environmental	10740	35		sediment (organic-rich,humin)		21560	St Mary's Roads	Cornwall, England	GB	-6.3275	49.9229	B	Johns, C. (2019) Isles of Scilly Historic Environment Research Framework: Updated Resource Assessment and Research agenda. Cornwall Archaeological Unit, Cornwall Council, Truro.
SUERC-38103		Environmental	10950	35		sediment (organic-rich,humic)		21560	St Mary's Roads	Cornwall, England	GB	-6.3275	49.9229	B	Johns, C. (2019) Isles of Scilly Historic Environment Research Framework: Updated Resource Assessment and Research agenda. Cornwall Archaeological Unit, Cornwall Council, Truro.
SUERC-38104		Environmental	11035	35		sediment (organic-rich,humin)		21560	St Mary's Roads	Cornwall, England	GB	-6.3275	49.9229	B	Johns, C. (2019) Isles of Scilly Historic Environment Research Framework: Updated Resource Assessment and Research agenda. Cornwall Archaeological Unit, Cornwall Council, Truro.
SUERC-38108		Environmental	11315	40		sediment (organic-rich,humic)		21560	St Mary's Roads	Cornwall, England	GB	-6.3275	49.9229	B	Johns, C. (2019) Isles of Scilly Historic Environment Research Framework: Updated Resource Assessment and Research agenda. Cornwall Archaeological Unit, Cornwall Council, Truro.
SUERC-38109		Environmental	11385	35		sediment (organic-rich,humin)		21560	St Mary's Roads	Cornwall, England	GB	-6.3275	49.9229	B	Johns, C. (2019) Isles of Scilly Historic Environment Research Framework: Updated Resource Assessment and Research agenda. Cornwall Archaeological Unit, Cornwall Council, Truro.
SUERC-40872		Environmental	8375	35		sediment (clay,organic-rich,humic)		21560	St Mary's Roads	Cornwall, England	GB	-6.3275	49.9229	B	Johns, C. (2019) Isles of Scilly Historic Environment Research Framework: Updated Resource Assessment and Research agenda. Cornwall Archaeological Unit, Cornwall Council, Truro.
SUERC-40873		Environmental	8740	35		sediment (clay,organic-rich,humin)		21560	St Mary's Roads	Cornwall, England	GB	-6.3275	49.9229	B	Johns, C. (2019) Isles of Scilly Historic Environment Research Framework: Updated Resource Assessment and Research agenda. Cornwall Archaeological Unit, Cornwall Council, Truro.
SUERC-40883		Environmental	6325	35		peat (humic)		21560	St Mary's Roads	Cornwall, England	GB	-6.3275	49.9229	B	Johns, C. (2019) Isles of Scilly Historic Environment Research Framework: Updated Resource Assessment and Research agenda. Cornwall Archaeological Unit, Cornwall Council, Truro.
OxA-22484		Environmental	6134	34		wood	Betula	21560	St Mary's Roads	Cornwall, England	GB	-6.3275	49.9229	B	Johns, C. (2019) Isles of Scilly Historic Environment Research Framework: Updated Resource Assessment and Research agenda. Cornwall Archaeological Unit, Cornwall Council, Truro.
OxA-25613		Environmental	6130	40		plant matter	monocot	21626	Great English Island Neck Nornour	Cornwall, England	GB	-6.2635	49.9558	B	Johns, C. (2019) Isles of Scilly Historic Environment Research Framework: Updated Resource Assessment and Research agenda. Cornwall Archaeological Unit, Cornwall Council, Truro.
OxA-25614		Environmental	5995	40		plant matter	monocot	21626	Great English Island Neck Nornour	Cornwall, England	GB	-6.2635	49.9558	B	Johns, C. (2019) Isles of Scilly Historic Environment Research Framework: Updated Resource Assessment and Research agenda. Cornwall Archaeological Unit, Cornwall Council, Truro.
SUERC-26629		Environmental	6230	35		wood	Betula	21560	St Mary's Roads	Cornwall, England	GB	-6.3275	49.9229	B	Johns, C. (2019) Isles of Scilly Historic Environment Research Framework: Updated Resource Assessment and Research agenda. Cornwall Archaeological Unit, Cornwall Council, Truro.
SUERC-26631		Environmental	5860	35		wood	Salix	21560	St Mary's Roads	Cornwall, England	GB	-6.3275	49.9229	B	Johns, C. (2019) Isles of Scilly Historic Environment Research Framework: Updated Resource Assessment and Research agenda. Cornwall Archaeological Unit, Cornwall Council, Truro.
SUERC-28993		Environmental	6010	35		peat	Phragmites	21560	St Mary's Roads	Cornwall, England	GB	-6.3275	49.9229	B	Johns, C. (2019) Isles of Scilly Historic Environment Research Framework: Updated Resource Assessment and Research agenda. Cornwall Archaeological Unit, Cornwall Council, Truro.
SUERC-28994		Environmental	6175	30		wood	Alnus glutinosa	21560	St Mary's Roads	Cornwall, England	GB	-6.3275	49.9229	B	Johns, C. (2019) Isles of Scilly Historic Environment Research Framework: Updated Resource Assessment and Research agenda. Cornwall Archaeological Unit, Cornwall Council, Truro.
SUERC-32919		Environmental	6215	35		plant matter	Phragmites?	21626	Great English Island Neck Nornour	Cornwall, England	GB	-6.2635	49.9558	B	Johns, C. (2019) Isles of Scilly Historic Environment Research Framework: Updated Resource Assessment and Research agenda. Cornwall Archaeological Unit, Cornwall Council, Truro.
SUERC-38084		Environmental	6040	35		plant matter	monocot	21560	St Mary's Roads	Cornwall, England	GB	-6.3275	49.9229	B	Johns, C. (2019) Isles of Scilly Historic Environment Research Framework: Updated Resource Assessment and Research agenda. Cornwall Archaeological Unit, Cornwall Council, Truro.
SUERC-40874		Environmental	5965	35		peat (humic)		21560	St Mary's Roads	Cornwall, England	GB	-6.3275	49.9229	B	Johns, C. (2019) Isles of Scilly Historic Environment Research Framework: Updated Resource Assessment and Research agenda. Cornwall Archaeological Unit, Cornwall Council, Truro.
SUERC-40875		Environmental	6010	35		peat (humic)		21560	St Mary's Roads	Cornwall, England	GB	-6.3275	49.9229	B	Johns, C. (2019) Isles of Scilly Historic Environment Research Framework: Updated Resource Assessment and Research agenda. Cornwall Archaeological Unit, Cornwall Council, Truro.
SUERC-40876		Environmental	6120	35		peat (humic)		21560	St Mary's Roads	Cornwall, England	GB	-6.3275	49.9229	B	Johns, C. (2019) Isles of Scilly Historic Environment Research Framework: Updated Resource Assessment and Research agenda. Cornwall Archaeological Unit, Cornwall Council, Truro.
SUERC-40877		Environmental	6170	35		peat (humic)		21560	St Mary's Roads	Cornwall, England	GB	-6.3275	49.9229	B	Johns, C. (2019) Isles of Scilly Historic Environment Research Framework: Updated Resource Assessment and Research agenda. Cornwall Archaeological Unit, Cornwall Council, Truro.
SUERC-40881		Environmental	6160	35		peat (humic)		21560	St Mary's Roads	Cornwall, England	GB	-6.3275	49.9229	B	Johns, C. (2019) Isles of Scilly Historic Environment Research Framework: Updated Resource Assessment and Research agenda. Cornwall Archaeological Unit, Cornwall Council, Truro.
SUERC-40882		Environmental	6170	35		peat (humin)		21560	St Mary's Roads	Cornwall, England	GB	-6.3275	49.9229	B	Johns, C. (2019) Isles of Scilly Historic Environment Research Framework: Updated Resource Assessment and Research agenda. Cornwall Archaeological Unit, Cornwall Council, Truro.
SUERC-40884		Environmental	6315	35		peat (humic)		21560	St Mary's Roads	Cornwall, England	GB	-6.3275	49.9229	B	Johns, C. (2019) Isles of Scilly Historic Environment Research Framework: Updated Resource Assessment and Research agenda. Cornwall Archaeological Unit, Cornwall Council, Truro.
OxA-21892		Environmental	5614	37		plant matter	cf Phragmites	21560	St Mary's Roads	Cornwall, England	GB	-6.3275	49.9229	B	Johns, C. (2019) Isles of Scilly Historic Environment Research Framework: Updated Resource Assessment and Research agenda. Cornwall Archaeological Unit, Cornwall Council, Truro.
OxA-23861		Environmental	5720	55		wood		21560	St Mary's Roads	Cornwall, England	GB	-6.3275	49.9229	B	Johns, C. (2019) Isles of Scilly Historic Environment Research Framework: Updated Resource Assessment and Research agenda. Cornwall Archaeological Unit, Cornwall Council, Truro.
OxA-25680			5435	32		Wood	Betula?	21560	St Mary's Roads	Cornwall, England	GB	-6.3275	49.9229	B	Johns, C. (2019) Isles of Scilly Historic Environment Research Framework: Updated Resource Assessment and Research agenda. Cornwall Archaeological Unit, Cornwall Council, Truro.
OxA-25681			5570	30		wood	Betula?	21560	St Mary's Roads	Cornwall, England	GB	-6.3275	49.9229	B	Johns, C. (2019) Isles of Scilly Historic Environment Research Framework: Updated Resource Assessment and Research agenda. Cornwall Archaeological Unit, Cornwall Council, Truro.
OxA-25690		Environmental	5784	33		wood	cf Salix/Populus	21560	St Mary's Roads	Cornwall, England	GB	-6.3275	49.9229	B	Johns, C. (2019) Isles of Scilly Historic Environment Research Framework: Updated Resource Assessment and Research agenda. Cornwall Archaeological Unit, Cornwall Council, Truro.
SUERC-26630		Environmental	5680	35		plant matter	cf Phragmites	21560	St Mary's Roads	Cornwall, England	GB	-6.3275	49.9229	B	Johns, C. (2019) Isles of Scilly Historic Environment Research Framework: Updated Resource Assessment and Research agenda. Cornwall Archaeological Unit, Cornwall Council, Truro.
SUERC-32917			5360	30		wood		21560	St Mary's Roads	Cornwall, England	GB	-6.3275	49.9229	B	Johns, C. (2019) Isles of Scilly Historic Environment Research Framework: Updated Resource Assessment and Research agenda. Cornwall Archaeological Unit, Cornwall Council, Truro.
SUERC-32918		Environmental	5445	30		peat	Phragmites	21560	St Mary's Roads	Cornwall, England	GB	-6.3275	49.9229	B	Johns, C. (2019) Isles of Scilly Historic Environment Research Framework: Updated Resource Assessment and Research agenda. Cornwall Archaeological Unit, Cornwall Council, Truro.
SUERC-38241		Environmental	5590	30		wood (twig)/seeds	Betula	21560	St Mary's Roads	Cornwall, England	GB	-6.3275	49.9229	B	Johns, C. (2019) Isles of Scilly Historic Environment Research Framework: Updated Resource Assessment and Research agenda. Cornwall Archaeological Unit, Cornwall Council, Truro.
GU-5061		Environmental	5210	50		peat		19660	Higher Town Beach (Par Beach), St. Martin's, Isles of Scilly	Cornwall, England	GB	-6.2772	49.9589	B	Johns, C. (2019) Isles of Scilly Historic Environment Research Framework: Updated Resource Assessment and Research agenda. Cornwall Archaeological Unit, Cornwall Council, Truro.
OxA-23825		Environmental	4377	30		sediment (organic-rich)		21597	Par Beach St Martins IoS	Cornwall, England	GB	-6.2772	49.9589	B	Johns, C. (2019) Isles of Scilly Historic Environment Research Framework: Updated Resource Assessment and Research agenda. Cornwall Archaeological Unit, Cornwall Council, Truro.
SUERC-32991		Environmental	4310	30		sediment (organic-rich)		21597	Par Beach St Martins IoS	Cornwall, England	GB	-6.2772	49.9589	B	Johns, C. (2019) Isles of Scilly Historic Environment Research Framework: Updated Resource Assessment and Research agenda. Cornwall Archaeological Unit, Cornwall Council, Truro.
SUERC-32992		Environmental	4345	30		sediment (organic-rich)		21597	Par Beach St Martins IoS	Cornwall, England	GB	-6.2772	49.9589	B	Johns, C. (2019) Isles of Scilly Historic Environment Research Framework: Updated Resource Assessment and Research agenda. Cornwall Archaeological Unit, Cornwall Council, Truro.
OxA-23826		Environmental	4270	29		sediment (organic-rich)		21597	Par Beach St Martins IoS	Cornwall, England	GB	-6.2772	49.9589	B	Johns, C. (2019) Isles of Scilly Historic Environment Research Framework: Updated Resource Assessment and Research agenda. Cornwall Archaeological Unit, Cornwall Council, Truro.
OxA-26364			3365	28		bone (cremated)	Homo sapiens	21634	Knackyboy Cairn, St Martin's	Cornwall, England	GB	-6.2893	49.963	B	Johns, C. (2019) Isles of Scilly Historic Environment Research Framework: Updated Resource Assessment and Research agenda. Cornwall Archaeological Unit, Cornwall Council, Truro.
OxA-26372			3386	29		bone (cremated)	Homo sapiens	21634	Knackyboy Cairn, St Martin's	Cornwall, England	GB	-6.2893	49.963	B	Johns, C. (2019) Isles of Scilly Historic Environment Research Framework: Updated Resource Assessment and Research agenda. Cornwall Archaeological Unit, Cornwall Council, Truro.
OxA-26373			3492	28		bone (cremated)	Homo sapiens	21635	Old Town Cist, St Mary's	Cornwall, England	GB	-6.2959	49.9123	B	Johns, C. (2019) Isles of Scilly Historic Environment Research Framework: Updated Resource Assessment and Research agenda. Cornwall Archaeological Unit, Cornwall Council, Truro.
OxA-X-2465-6			3740	30		tooth	Bos taurus	22272	Par Beach, St Martins, isles of Scilly	Cornwall, England	GB	-6.2772	49.9589	B	Johns, C. (2019) Isles of Scilly Historic Environment Research Framework: Updated Resource Assessment and Research agenda. Cornwall Archaeological Unit, Cornwall Council, Truro.
SUERC-32925		Environmental	3980	30		sediment (organic-rich)		21597	Par Beach St Martins IoS	Cornwall, England	GB	-6.2979	49.9654	B	Johns, C. (2019) Isles of Scilly Historic Environment Research Framework: Updated Resource Assessment and Research agenda. Cornwall Archaeological Unit, Cornwall Council, Truro.
SUERC-32926		Environmental	3980	30		sediment (organic-rich)		21597	Par Beach St Martins IoS	Cornwall, England	GB	-6.2979	49.9654	B	Johns, C. (2019) Isles of Scilly Historic Environment Research Framework: Updated Resource Assessment and Research agenda. Cornwall Archaeological Unit, Cornwall Council, Truro.
SUERC-38090		Environmental	4160	35		sediment (organic-rich,humic)		23581	Porth Mellon, St Mary's	Cornwall, England	GB	-6.3091	49.9181	B	Johns, C. (2019) Isles of Scilly Historic Environment Research Framework: Updated Resource Assessment and Research agenda. Cornwall Archaeological Unit, Cornwall Council, Truro.
SUERC-38091		Environmental	4135	35		sediment (organic-rich,humin)		23581	Porth Mellon, St Mary's	Cornwall, England	GB	-6.3091	49.9181	B	Johns, C. (2019) Isles of Scilly Historic Environment Research Framework: Updated Resource Assessment and Research agenda. Cornwall Archaeological Unit, Cornwall Council, Truro.
SUERC-38092		Environmental	3795	35		sediment (organic-rich,humic)		23581	Porth Mellon, St Mary's	Cornwall, England	GB	-6.3091	49.9181	B	Johns, C. (2019) Isles of Scilly Historic Environment Research Framework: Updated Resource Assessment and Research agenda. Cornwall Archaeological Unit, Cornwall Council, Truro.
SUERC-38093		Environmental	4160	35		sediment (organic-rich,humin)		23581	Porth Mellon, St Mary's	Cornwall, England	GB	-6.3091	49.9181	B	Johns, C. (2019) Isles of Scilly Historic Environment Research Framework: Updated Resource Assessment and Research agenda. Cornwall Archaeological Unit, Cornwall Council, Truro.
SUERC-38094		Environmental	4260	35		sediment		23581	Porth Mellon, St Mary's	Cornwall, England	GB	-6.3091	49.9181	B	Johns, C. (2019) Isles of Scilly Historic Environment Research Framework: Updated Resource Assessment and Research agenda. Cornwall Archaeological Unit, Cornwall Council, Truro.
SUERC-38098		Environmental	4235	35		sediment (organic-rich,humin)		23581	Porth Mellon, St Mary's	Cornwall, England	GB	-6.3091	49.9181	B	Johns, C. (2019) Isles of Scilly Historic Environment Research Framework: Updated Resource Assessment and Research agenda. Cornwall Archaeological Unit, Cornwall Council, Truro.
Wk-5690			3512	70		charcoal (twigs)	Ulmus	21749	Porth Killier, St Agnes, Isles of Scilly	Cornwall, England	GB	-6.3419	49.8971	B	Johns, C. (2019) Isles of Scilly Historic Environment Research Framework: Updated Resource Assessment and Research agenda. Cornwall Archaeological Unit, Cornwall Council, Truro.
OxA-36363			3319	29		bone (cremated)	Homo sapiens	21634	Knackyboy Cairn, St Martin's	Cornwall, England	GB	-6.2893	49.963	B	Johns, C. (2019) Isles of Scilly Historic Environment Research Framework: Updated Resource Assessment and Research agenda. Cornwall Archaeological Unit, Cornwall Council, Truro.
SUERC-1046-895			2805	30		grain	Triticum	22994	Higher Town, St Agnes, Isles of Scilly	Cornwall, England	GB	-6.3403	49.8931	B	Johns, C. (2019) Isles of Scilly Historic Environment Research Framework: Updated Resource Assessment and Research agenda. Cornwall Archaeological Unit, Cornwall Council, Truro.
AA-27530			1715	55	-27.5	charcoal	Corylus	1844	Whitbread Travel Inn, St Enoder, Restormel (Penhale Round, Fraddon)	Cornwall, England	GB	-4.9437	50.3783	B	Johnston, D.A., Moore, C., Fasham, P., Quinnell, H., Gale, R., Scaife, R.G. (1998) Excavations at Penhale Round, Fraddon, Cornwall, 1995/1996. Cornish Archaeology, 37-38, 72-120.
AA-27531			1755	55	-26.7	charcoal	Salix/Populus	1844	Whitbread Travel Inn, St Enoder, Restormel (Penhale Round, Fraddon)	Cornwall, England	GB	-4.9437	50.3783	B	Johnston, D.A., Moore, C., Fasham, P., Quinnell, H., Gale, R., Scaife, R.G. (1998) Excavations at Penhale Round, Fraddon, Cornwall, 1995/1996. Cornish Archaeology, 37-38, 72-120.
AA-27532			1850	55	-28	charcoal	Corylus	1844	Whitbread Travel Inn, St Enoder, Restormel (Penhale Round, Fraddon)	Cornwall, England	GB	-4.9437	50.3783	B	Johnston, D.A., Moore, C., Fasham, P., Quinnell, H., Gale, R., Scaife, R.G. (1998) Excavations at Penhale Round, Fraddon, Cornwall, 1995/1996. Cornish Archaeology, 37-38, 72-120.
SUERC-3623		Environmental	6529	40		peat (humic)		23551	Stannon Down	Cornwall, England	GB	-4.6405	50.5925	B	Jones, A.M. (2006) Monuments and Memories Set in Stone: a Cornish Bronze Age Ceremonial Complex in its Landscape (on Stannon Down). Proceedings of the Prehistoric Society, 72, 341-365
SUERC-3624		Environmental	3550	35		peat (humic)		23551	Stannon Down	Cornwall, England	GB	-4.6405	50.5925	B	Jones, A.M. (2006) Monuments and Memories Set in Stone: a Cornish Bronze Age Ceremonial Complex in its Landscape (on Stannon Down). Proceedings of the Prehistoric Society, 72, 341-366
SUERC-3625		Environmental	2915	35		peat (humic)		23551	Stannon Down	Cornwall, England	GB	-4.6405	50.5925	B	Jones, A.M. (2006) Monuments and Memories Set in Stone: a Cornish Bronze Age Ceremonial Complex in its Landscape (on Stannon Down). Proceedings of the Prehistoric Society, 72, 341-367
SUERC-3626		Environmental	2370	35		peat (humic)		23551	Stannon Down	Cornwall, England	GB	-4.6405	50.5925	B	Jones, A.M. (2006) Monuments and Memories Set in Stone: a Cornish Bronze Age Ceremonial Complex in its Landscape (on Stannon Down). Proceedings of the Prehistoric Society, 72, 341-368
Wk-8499		Environmental	5420	60		peat (humin)		23551	Stannon Down	Cornwall, England	GB	-4.6405	50.5925	B	Jones, A.M. (2006) Monuments and Memories Set in Stone: a Cornish Bronze Age Ceremonial Complex in its Landscape (on Stannon Down). Proceedings of the Prehistoric Society, 72, 341-369
Wk-8500		Environmental	7100	70		peat (humin)		23551	Stannon Down	Cornwall, England	GB	-4.6405	50.5925	B	Jones, A.M. (2006) Monuments and Memories Set in Stone: a Cornish Bronze Age Ceremonial Complex in its Landscape (on Stannon Down). Proceedings of the Prehistoric Society, 72, 341-370
Wk-8501		Environmental	5920	55		peat (humin)		23551	Stannon Down	Cornwall, England	GB	-4.6405	50.5925	B	Jones, A.M. (2006) Monuments and Memories Set in Stone: a Cornish Bronze Age Ceremonial Complex in its Landscape (on Stannon Down). Proceedings of the Prehistoric Society, 72, 341-371
Wk-8502		Environmental	3110	60		peat (humin)		23551	Stannon Down	Cornwall, England	GB	-4.6405	50.5925	B	Jones, A.M. (2006) Monuments and Memories Set in Stone: a Cornish Bronze Age Ceremonial Complex in its Landscape (on Stannon Down). Proceedings of the Prehistoric Society, 72, 341-372
Wk-8503		Environmental	1240	70		peat (humin)		23551	Stannon Down	Cornwall, England	GB	-4.6405	50.5925	B	Jones, A.M. (2006) Monuments and Memories Set in Stone: a Cornish Bronze Age Ceremonial Complex in its Landscape (on Stannon Down). Proceedings of the Prehistoric Society, 72, 341-373
OxA-13380			2987	30	-25.2	charcoal	Corylus	19683	Stannon Down, St Breward	Cornwall, England	GB	-4.6405	50.5925	B	Jones, A.M. (2006) Monuments and Memories Set in Stone: a Cornish Bronze Age Ceremonial Complex in its Landscape (on Stannon Down). Proceedings of the Prehistoric Society, 72, 341-374
OxA-13381			3127	31	-24.1	charcoal (roundwood)	Quercus	19683	Stannon Down, St Breward	Cornwall, England	GB	-4.6405	50.5925	B	Jones, A.M. (2006) Monuments and Memories Set in Stone: a Cornish Bronze Age Ceremonial Complex in its Landscape (on Stannon Down). Proceedings of the Prehistoric Society, 72, 341-375
OxA-13382			2183	29	-22.9	charcoal (roundwood)	Quercus	19683	Stannon Down, St Breward	Cornwall, England	GB	-4.6405	50.5925	B	Jones, A.M. (2006) Monuments and Memories Set in Stone: a Cornish Bronze Age Ceremonial Complex in its Landscape (on Stannon Down). Proceedings of the Prehistoric Society, 72, 341-376
OxA-13383			2118	28	-25	charcoal	Alnus/Corylus	19683	Stannon Down, St Breward	Cornwall, England	GB	-4.6405	50.5925	B	Jones, A.M. (2006) Monuments and Memories Set in Stone: a Cornish Bronze Age Ceremonial Complex in its Landscape (on Stannon Down). Proceedings of the Prehistoric Society, 72, 341-377
OxA-13384			3326	31	-26.6	charcoal (roundwood)	Quercus	19683	Stannon Down, St Breward	Cornwall, England	GB	-4.6405	50.5925	B	Jones, A.M. (2006) Monuments and Memories Set in Stone: a Cornish Bronze Age Ceremonial Complex in its Landscape (on Stannon Down). Proceedings of the Prehistoric Society, 72, 341-378
OxA-13385			3385	30	-23.8	charcoal (sapwood)	Quercus	19683	Stannon Down, St Breward	Cornwall, England	GB	-4.6405	50.5925	B	Jones, A.M. (2006) Monuments and Memories Set in Stone: a Cornish Bronze Age Ceremonial Complex in its Landscape (on Stannon Down). Proceedings of the Prehistoric Society, 72, 341-379
OxA-13386			3254	31	-23	charcoal	Corylus	19683	Stannon Down, St Breward	Cornwall, England	GB	-4.6405	50.5925	B	Jones, A.M. (2006) Monuments and Memories Set in Stone: a Cornish Bronze Age Ceremonial Complex in its Landscape (on Stannon Down). Proceedings of the Prehistoric Society, 72, 341-380
OxA-13387			3919	31	-25.2	charcoal	Corylus	19683	Stannon Down, St Breward	Cornwall, England	GB	-4.6405	50.5925	B	Jones, A.M. (2006) Monuments and Memories Set in Stone: a Cornish Bronze Age Ceremonial Complex in its Landscape (on Stannon Down). Proceedings of the Prehistoric Society, 72, 341-381
OxA-13388			3223	30	-26.7	charcoal	Corylus	19683	Stannon Down, St Breward	Cornwall, England	GB	-4.6405	50.5925	B	Jones, A.M. (2006) Monuments and Memories Set in Stone: a Cornish Bronze Age Ceremonial Complex in its Landscape (on Stannon Down). Proceedings of the Prehistoric Society, 72, 341-382
OxA-13389			3274	31	-24.2	charcoal	Corylus	19683	Stannon Down, St Breward	Cornwall, England	GB	-4.6405	50.5925	B	Jones, A.M. (2006) Monuments and Memories Set in Stone: a Cornish Bronze Age Ceremonial Complex in its Landscape (on Stannon Down). Proceedings of the Prehistoric Society, 72, 341-383
OxA-13390			3267	31	-24.9	charcoal	Corylus	19683	Stannon Down, St Breward	Cornwall, England	GB	-4.6405	50.5925	B	Jones, A.M. (2006) Monuments and Memories Set in Stone: a Cornish Bronze Age Ceremonial Complex in its Landscape (on Stannon Down). Proceedings of the Prehistoric Society, 72, 341-384
OxA-13391			3215	30	-25.5	charcoal	Corylus	19683	Stannon Down, St Breward	Cornwall, England	GB	-4.6405	50.5925	B	Jones, A.M. (2006) Monuments and Memories Set in Stone: a Cornish Bronze Age Ceremonial Complex in its Landscape (on Stannon Down). Proceedings of the Prehistoric Society, 72, 341-385
OxA-13392			3076	32	-25.2	charcoal (sapwood)	Quercus	19683	Stannon Down, St Breward	Cornwall, England	GB	-4.6405	50.5925	B	Jones, A.M. (2006) Monuments and Memories Set in Stone: a Cornish Bronze Age Ceremonial Complex in its Landscape (on Stannon Down). Proceedings of the Prehistoric Society, 72, 341-386
OxA-13446			3200	28	-25.8	charcoal	Corylus	19683	Stannon Down, St Breward	Cornwall, England	GB	-4.6405	50.5925	B	Jones, A.M. (2006) Monuments and Memories Set in Stone: a Cornish Bronze Age Ceremonial Complex in its Landscape (on Stannon Down). Proceedings of the Prehistoric Society, 72, 341-387
Wk-14323			3482	43		nutshell (charred)	Corylus avellana	20044	Harlyn Bay, Padstow	Cornwall, England	GB	-4.9957	50.539	B	Jones, A.M. (2008) A note on the Harlyn Bay structure. Cornish Archaeology, 47, 117-122.
OxA-18045			4068	31		wood		21496	Constantine Island St Merryn	Cornwall, England	GB	-5.0254	50.5365	B	Jones, A.M. (2009-10) Excavation of a barrow on Constantine Island, St Meryn, Cornwall. Cornish Archaeology, 48-49, 67-97.
SUERC-16818			2985	35		bone	Homo sapiens	21496	Constantine Island St Merryn	Cornwall, England	GB	-5.0254	50.5365	B	Jones, A.M. (2009-10) Excavation of a barrow on Constantine Island, St Meryn, Cornwall. Cornish Archaeology, 48-49, 67-97.
SUERC-38821			2240	30		charcoal	Ulex	23388	Bosiliack, Madron	Cornwall, England	GB	-5.5965	50.1524	B	Jones, A.M. (2013) Archaeological excavations at Bosiliack, Madron, Cornwall. Cornish Archaeology, 52, 135-169.
SUERC-38822			2130	30		charcoal	Ulex	23388	Bosiliack, Madron	Cornwall, England	GB	-5.5965	50.1524	B	Jones, A.M. (2013) Archaeological excavations at Bosiliack, Madron, Cornwall. Cornish Archaeology, 52, 135-169.
SUERC-29274			2900	30	-23.7	charcoal	Ulex	23388	Bosiliack, Madron	Cornwall, England	GB	-5.5965	50.1524	B	Jones, A.M. (2013) Archaeological excavations at Bosiliack, Madron, Cornwall. Cornish Archaeology, 52, 135-169.
SUERC-29275			3010	30	-24.8	charcoal	Ulex	23388	Bosiliack, Madron	Cornwall, England	GB	-5.5965	50.1524	B	Jones, A.M. (2013) Archaeological excavations at Bosiliack, Madron, Cornwall. Cornish Archaeology, 52, 135-169.
SUERC-29276			2275	30	-24.5	charcoal	Ulex	23388	Bosiliack, Madron	Cornwall, England	GB	-5.5965	50.1524	B	Jones, A.M. (2013) Archaeological excavations at Bosiliack, Madron, Cornwall. Cornish Archaeology, 52, 135-169.
SUERC-29277			2240	30	-26	charcoal	Ulex	23388	Bosiliack, Madron	Cornwall, England	GB	-5.5965	50.1524	B	Jones, A.M. (2013) Archaeological excavations at Bosiliack, Madron, Cornwall. Cornish Archaeology, 52, 135-169.
SUERC-29278			2415	30	-25.2	charcoal	Ulex	23388	Bosiliack, Madron	Cornwall, England	GB	-5.5965	50.1524	B	Jones, A.M. (2013) Archaeological excavations at Bosiliack, Madron, Cornwall. Cornish Archaeology, 52, 135-169.
SUERC-29279			2900	30	-24.2	charcoal	Ulex	23388	Bosiliack, Madron	Cornwall, England	GB	-5.5965	50.1524	B	Jones, A.M. (2013) Archaeological excavations at Bosiliack, Madron, Cornwall. Cornish Archaeology, 52, 135-169.
SUERC-17652			2465	25		charcoal	Corylus	23122	Newlyn East	Cornwall, England	GB	-5.0569	50.3689	B	Jones, A.M. (2014) Hay Close, St Newlyn East: Excavations by Cornwall Archaeological Society, 2007. Cornish Archaeology, 53, 115-155
SUERC-19887			1610	30		bone	Bos	23122	Newlyn East	Cornwall, England	GB	-5.0569	50.3689	B	Jones, A.M. (2014) Hay Close, St Newlyn East: Excavations by Cornwall Archaeological Society, 2007. Cornish Archaeology, 53, 115-155
SUERC-42058			3105	26		grain	Cerealia	23643	Trevalga	Cornwall, England	GB	-4.7151	50.6771	C	Jones, A.M. (2014) Metalworking in the roundhouse: some recent finds from Cornwall. PAST, The Newsletter of the Prehistoric Society. No. 77.
SUERC-42059			3057	23		charcoal	Ulex	23643	Trevalga	Cornwall, England	GB	-4.7151	50.6771	C	Jones, A.M. (2014) Metalworking in the roundhouse: some recent finds from Cornwall. PAST, The Newsletter of the Prehistoric Society. No. 77.
SUERC-42064			3092	31		ceramic residue		23643	Trevalga	Cornwall, England	GB	-4.7151	50.6771	C	Jones, A.M. (2014) Metalworking in the roundhouse: some recent finds from Cornwall. PAST, The Newsletter of the Prehistoric Society. No. 77.
SUERC-42065			3092	26		ceramic residue		23643	Trevalga	Cornwall, England	GB	-4.7151	50.6771	C	Jones, A.M. (2014) Metalworking in the roundhouse: some recent finds from Cornwall. PAST, The Newsletter of the Prehistoric Society. No. 77.
SUERC-47292			3169	29		charcoal		23718	Tremough, Penryn	Cornwall, England	GB	-5.1297	50.2659	C	Jones, A.M. (2014) Metalworking in the roundhouse: some recent finds from Cornwall. PAST, The Newsletter of the Prehistoric Society. No. 77.
SUERC-47293			3109	29		charcoal		23718	Tremough, Penryn	Cornwall, England	GB	-5.1297	50.2659	C	Jones, A.M. (2014) Metalworking in the roundhouse: some recent finds from Cornwall. PAST, The Newsletter of the Prehistoric Society. No. 77.
SUERC-47297			3065	31		charcoal		23718	Tremough, Penryn	Cornwall, England	GB	-5.1297	50.2659	C	Jones, A.M. (2014) Metalworking in the roundhouse: some recent finds from Cornwall. PAST, The Newsletter of the Prehistoric Society. No. 77.
SUERC-47298			3091	27		charcoal	Betula	23718	Tremough, Penryn	Cornwall, England	GB	-5.1297	50.2659	C	Jones, A.M. (2014) Metalworking in the roundhouse: some recent finds from Cornwall. PAST, The Newsletter of the Prehistoric Society. No. 77.
Wk-21452			3106	32		ceramic		25203	Scarcewater, St Austell	Cornwall, England	GB	-4.9342	50.3526	C	Jones, A.M. (2015) Ritual, Rubbish or Everyday Life? Evidence from a Middle Bronze Age Settlement in Mid-Cornwall. Archaeological Journal, 172(1), 30-51.
AA-29745						charcoal	Corylus	2248	Liskeard	Cornwall, England	GB	-4.4765	50.4558	B	Jones, A.M., Lamb, S., Jones, A.L., Quinnell, H., Straker, V., Taylor, R. (1998-9) The excavaton of a Bronze Age enclosure at Liskeard Junior and Infant School. Cornish Archaeology, 37-38, 56-71.
AA-29746						charcoal	Corylus	2248	Liskeard	Cornwall, England	GB	-4.4765	50.4558	B	Jones, A.M., Lamb, S., Jones, A.L., Quinnell, H., Straker, V., Taylor, R. (1998-9) The excavaton of a Bronze Age enclosure at Liskeard Junior and Infant School. Cornish Archaeology, 37-38, 56-71.
SUERC-53098			3367	26		charcoal	Corylus	23786	Hendraburnick Quoit, Camelford	Cornwall, England	GB	-4.6494	50.6592	B	Jones, A.M., Lawson-Jones, F. (2014) Investigating rock art at Hendraburnick 'Quoit', Cornwall. PAST, The Newsletter of the Prehistoric Society. No. 78.
SUERC-53100			3963	25		charcoal	Corylus	23786	Hendraburnick Quoit, Camelford	Cornwall, England	GB	-4.6494	50.6592	B	Jones, A.M., Lawson-Jones, F. (2014) Investigating rock art at Hendraburnick 'Quoit', Cornwall. PAST, The Newsletter of the Prehistoric Society. No. 78.
SUERC-15536			3610	35		bone (cremated)	Homo sapiens	20044	Harlyn Bay, Padstow	Cornwall, England	GB	-4.9975	50.5397	B	Jones, A.M., Marley, J., Quinnell, H., Hartgroves, S., Evershed, R.P., Lawson-Jones, A. , Jones, S., Randell, C., Ratcliffe, L., Soberl,L., Taylor, R. (2011) On the Beach: New Discoveris at Harlyn Bay, Cornwall. Proceedings of the Prehistoric Society, 77, 89-109.
Wk-19377			3736	38	-27.5	charcoal	Corylus	25187	Lower Boscaswell	Cornwall, England	GB	-5.6749	50.1542	B	Jones, A.M., Quinnell, H. (2006) Cornish Beakers: new discoveries and perspectives. Cornish Archaeology, 45, 31-70.
Wk-19378			3696	36	-25.3	charcoal	Salix	25187	Lower Boscaswell	Cornwall, England	GB	-5.6749	50.1542	B	Jones, A.M., Quinnell, H. (2006) Cornish Beakers: new discoveries and perspectives. Cornish Archaeology, 45, 31-70.
Wk-19379			3685	41	-24.9	charcoal (roundwood)	Quercus	25187	Lower Boscaswell	Cornwall, England	GB	-5.6749	50.1542	B	Jones, A.M., Quinnell, H. (2006) Cornish Beakers: new discoveries and perspectives. Cornish Archaeology, 45, 31-70.
Wk-19380			3733	39	-26	charcoal	Corylus	25187	Lower Boscaswell	Cornwall, England	GB	-5.6749	50.1542	B	Jones, A.M., Quinnell, H. (2006) Cornish Beakers: new discoveries and perspectives. Cornish Archaeology, 45, 31-70.
GrA-30170			3410	50		bone (cremated)	Homo sapiens	17885	Try, nr Zennor	Cornwall, England	GB	-5.5581	50.1603	B	Jones, A.M., Quinnell, H. (2006) Cornish Beakers: new discoveries and perspectives. Cornish Archaeology, 45, 31-70.
Wk-21358			3698	34		ceramic		13952	Nancemere Fields, Truro, Carrick	Cornwall, England	GB	-5.0454	50.2749	B	Jones, A.M., Quinnell, H. (2006) Cornish Beakers: new discoveries and perspectives. Cornish Archaeology, 45, 31-70.
SUERC-38738			3600	30		bone (cremated)	Homo sapiens	23588	Huntshaw 2	Devon, England	GB	-4.109	50.9747	B	Jones, A.M., Quinnell, H. (2013) Daggers in the West: Early Bronze Age Daggers and Knives in the South-west Peninsula. Proceedings of the Prehistoric Society, 79, 165-191.
SUERC-38739			3535	30		bone (cremated)	Homo sapiens	23588	Huntshaw 2	Devon, England	GB	-4.109	50.9747	B	Jones, A.M., Quinnell, H. (2013) Daggers in the West: Early Bronze Age Daggers and Knives in the South-west Peninsula. Proceedings of the Prehistoric Society, 79, 165-191.
SUERC-38740			3410	30		bone (cremated)	Homo sapiens	23589	Rosecliston Newquay	Cornwall, England	GB	-5.0769	50.3928	B	Jones, A.M., Quinnell, H. (2013) Daggers in the West: Early Bronze Age Daggers and Knives in the South-west Peninsula. Proceedings of the Prehistoric Society, 79, 165-191.
SUERC-38741			3460	30		bone (cremated)	Homo sapiens	23589	Rosecliston Newquay	Cornwall, England	GB	-5.0769	50.3928	B	Jones, A.M., Quinnell, H. (2013) Daggers in the West: Early Bronze Age Daggers and Knives in the South-west Peninsula. Proceedings of the Prehistoric Society, 79, 165-191.
SUERC-38742			3525	30		bone (cremated)	Homo sapiens	23590	Pelynt 2	Cornwall, England	GB	-4.5321	50.3619	B	Jones, A.M., Quinnell, H. (2013) Daggers in the West: Early Bronze Age Daggers and Knives in the South-west Peninsula. Proceedings of the Prehistoric Society, 79, 165-191.
SUERC-38743			3565	30		bone (cremated)	Homo sapiens	23590	Pelynt 2	Cornwall, England	GB	-4.5321	50.3619	B	Jones, A.M., Quinnell, H. (2013) Daggers in the West: Early Bronze Age Daggers and Knives in the South-west Peninsula. Proceedings of the Prehistoric Society, 79, 165-191.
SUERC-38744			3575	30		bone (cremated)	Homo sapiens	23590	Pelynt 2	Cornwall, England	GB	-4.5321	50.3619	B	Jones, A.M., Quinnell, H. (2013) Daggers in the West: Early Bronze Age Daggers and Knives in the South-west Peninsula. Proceedings of the Prehistoric Society, 79, 165-191.
SUERC-38748			3495	30		bone	Homo sapiens	23591	Fore Down	Cornwall, England	GB	-4.4271	50.4971	B	Jones, A.M., Quinnell, H. (2013) Daggers in the West: Early Bronze Age Daggers and Knives in the South-west Peninsula. Proceedings of the Prehistoric Society, 79, 165-191.
SUERC-38749			3485	30		bone	Homo sapiens	23591	Fore Down	Cornwall, England	GB	-4.4271	50.4971	B	Jones, A.M., Quinnell, H. (2013) Daggers in the West: Early Bronze Age Daggers and Knives in the South-west Peninsula. Proceedings of the Prehistoric Society, 79, 165-191.
SUERC-39125			3220	30		bone (cremated)	Homo sapiens	17139	Upton Pyne	Devon, England	GB	-3.5448	50.7829	B	Jones, A.M., Quinnell, H. (2013) Daggers in the West: Early Bronze Age Daggers and Knives in the South-west Peninsula. Proceedings of the Prehistoric Society, 79, 165-191.
NZA-7612			2690	110		charcoal		21109	Callestick, nr Perranzabuloe	Cornwall, England	GB	-5.1346	50.3133	B	Jones, A.M., Quinnell, H., Taylor, R., Bradley,P., Straker, V., Gilbert, P. (1998-9) The excavation of a Later Bronze Age structure at Callestick. Cornish Archaeology, 37-38, 5-55.
NZA-7685			2484	91		charcoal		21109	Callestick, nr Perranzabuloe	Cornwall, England	GB	-5.1346	50.3133	B	Jones, A.M., Quinnell, H., Taylor, R., Bradley,P., Straker, V., Gilbert, P. (1998-9) The excavation of a Later Bronze Age structure at Callestick. Cornish Archaeology, 37-38, 5-55.
NZA-7686			2811	67		charcoal		21109	Callestick, nr Perranzabuloe	Cornwall, England	GB	-5.1346	50.3133	B	Jones, A.M., Quinnell, H., Taylor, R., Bradley,P., Straker, V., Gilbert, P. (1998-9) The excavation of a Later Bronze Age structure at Callestick. Cornish Archaeology, 37-38, 5-55.
NZA-7687			3669	79		charcoal		21109	Callestick, nr Perranzabuloe	Cornwall, England	GB	-5.1346	50.3133	B	Jones, A.M., Quinnell, H., Taylor, R., Bradley,P., Straker, V., Gilbert, P. (1998-9) The excavation of a Later Bronze Age structure at Callestick. Cornish Archaeology, 37-38, 5-55.
NZA-7688			3092	67		charcoal		21109	Callestick, nr Perranzabuloe	Cornwall, England	GB	-5.1346	50.3133	B	Jones, A.M., Quinnell, H., Taylor, R., Bradley,P., Straker, V., Gilbert, P. (1998-9) The excavation of a Later Bronze Age structure at Callestick. Cornish Archaeology, 37-38, 5-55.
NZA-7689			3132	81		charcoal		21109	Callestick, nr Perranzabuloe	Cornwall, England	GB	-5.1346	50.3133	B	Jones, A.M., Quinnell, H., Taylor, R., Bradley,P., Straker, V., Gilbert, P. (1998-9) The excavation of a Later Bronze Age structure at Callestick. Cornish Archaeology, 37-38, 5-55.
Wk-5544			900	69		charcoal		25240	Stencoose	Cornwall, England	GB	-5.2118	50.265	B	Jones, A.M., Quinnell, H., Taylor, R., Thorpe, C., Jones, A.L., Straker, V., de Moulins, D. (2000-1) The excavation of a multi-period site at Stencoose, Cornwall. Cornish Archaeology, 39-40, 45-94.
Wk-5545			1000	80		charcoal		25240	Stencoose	Cornwall, England	GB	-5.2118	50.265	B	Jones, A.M., Quinnell, H., Taylor, R., Thorpe, C., Jones, A.L., Straker, V., de Moulins, D. (2000-1) The excavation of a multi-period site at Stencoose, Cornwall. Cornish Archaeology, 39-40, 45-94.
Wk-5546			1520	81		charcoal		25240	Stencoose	Cornwall, England	GB	-5.2118	50.265	B	Jones, A.M., Quinnell, H., Taylor, R., Thorpe, C., Jones, A.L., Straker, V., de Moulins, D. (2000-1) The excavation of a multi-period site at Stencoose, Cornwall. Cornish Archaeology, 39-40, 45-94.
Wk-5547			1982	72		charcoal		25240	Stencoose	Cornwall, England	GB	-5.2118	50.265	B	Jones, A.M., Quinnell, H., Taylor, R., Thorpe, C., Jones, A.L., Straker, V., de Moulins, D. (2000-1) The excavation of a multi-period site at Stencoose, Cornwall. Cornish Archaeology, 39-40, 45-94.
Wk-5548			1445	80		charcoal		25240	Stencoose	Cornwall, England	GB	-5.2118	50.265	B	Jones, A.M., Quinnell, H., Taylor, R., Thorpe, C., Jones, A.L., Straker, V., de Moulins, D. (2000-1) The excavation of a multi-period site at Stencoose, Cornwall. Cornish Archaeology, 39-40, 45-94.
Wk-16807			5164	36		ceramic residue (charred)		25133	Mullion	Cornwall, England	GB	-5.2224	50.0226	B	Jones, A.M., Reed, S.J. (2006) By land, sea and air: an Early Neolithic pit group at Postscatho, Cornwall, and consideration of coastal activity during the Neolithic. Cornish Archaeology, 45, 1-30.
Wk-12671			217	51		charcoal/grain		25071	Pollamounter	Cornwall, England	GB	-5.0311	50.3684	B	Jones, A.M., Taylor, S. (2004) What Lies Beneath... St Newlyn East and Mitchell, Archaeological Investigations 2001. Cornwall Archaeological Unit, Cornwall Council, Truro.
Wk-12672			1988	54		charcoal/grain		25071	Pollamounter	Cornwall, England	GB	-5.0311	50.3684	B	Jones, A.M., Taylor, S. (2004) What Lies Beneath... St Newlyn East and Mitchell, Archaeological Investigations 2001. Cornwall Archaeological Unit, Cornwall Council, Truro.
Wk-12673			1732	52		charcoal/grain		25071	Pollamounter	Cornwall, England	GB	-5.0311	50.3684	B	Jones, A.M., Taylor, S. (2004) What Lies Beneath... St Newlyn East and Mitchell, Archaeological Investigations 2001. Cornwall Archaeological Unit, Cornwall Council, Truro.
Wk-12677			2864	56		seeds/chaff (charred)		25073	Trevilson	Cornwall, England	GB	-5.0287	50.3619	B	Jones, A.M., Taylor, S. (2004) What Lies Beneath... St Newlyn East and Mitchell, Archaeological Investigations 2001. Cornwall Archaeological Unit, Cornwall Council, Truro.
Wk-12678			3008	56		seeds/chaff (charred)		25073	Trevilson	Cornwall, England	GB	-5.0287	50.3619	B	Jones, A.M., Taylor, S. (2004) What Lies Beneath... St Newlyn East and Mitchell, Archaeological Investigations 2001. Cornwall Archaeological Unit, Cornwall Council, Truro.
Wk-12679			3004	56		seeds/chaff (charred)		25073	Trevilson	Cornwall, England	GB	-5.0287	50.3619	B	Jones, A.M., Taylor, S. (2004) What Lies Beneath... St Newlyn East and Mitchell, Archaeological Investigations 2001. Cornwall Archaeological Unit, Cornwall Council, Truro.
Wk-12680			3077	56		seeds/chaff (charred)		25073	Trevilson	Cornwall, England	GB	-5.0287	50.3619	B	Jones, A.M., Taylor, S. (2004) What Lies Beneath... St Newlyn East and Mitchell, Archaeological Investigations 2001. Cornwall Archaeological Unit, Cornwall Council, Truro.
Wk-12936			3474	45		ceramic residue		20617	Watch Hill, St Stephen in Brannel	Cornwall, England	GB	-4.8488	50.355	B	Jones, A.M., Taylor, S. (2004) What Lies Beneath... St Newlyn East and Mitchell, Archaeological Investigations 2001. Cornwall Archaeological Unit, Cornwall Council, Truro.
AA-29731			4055	70		charcoal	Corylus	2217	Trevorva Cott, Probus	Cornwall, England	GB	-4.9588	50.2818	B	Jones, A.M., Taylor, S. (2004) What Lies Beneath... St Newlyn East and Mitchell, Archaeological Investigations 2001. Cornwall Archaeological Unit, Cornwall Council, Truro.
AA-29732			3930	65		charcoal	Corylus,Crataegus	2217	Trevorva Cott, Probus	Cornwall, England	GB	-4.9588	50.2818	B	Jones, A.M., Taylor, S. (2004) What Lies Beneath... St Newlyn East and Mitchell, Archaeological Investigations 2001. Cornwall Archaeological Unit, Cornwall Council, Truro.
Wk-12674			3984	56		seeds/chaff (charred)		25072	Metha, nr St Newlyn East	Cornwall, England	GB	-5.0403	50.3736	B	Jones, A.M., Taylor, S. (2004) What Lies Beneath... St Newlyn East and Mitchell, Archaeological Investigations 2001. Cornwall Archaeological Unit, Cornwall Council, Truro.
Wk-12675			3258	53		seeds/chaff (charred)		25072	Metha, nr St Newlyn East	Cornwall, England	GB	-5.0447	50.3734	B	Jones, A.M., Taylor, S. (2004) What Lies Beneath... St Newlyn East and Mitchell, Archaeological Investigations 2001. Cornwall Archaeological Unit, Cornwall Council, Truro.
Wk-21456			3135	33		charcoal	Ulex	25203	Scarcewater, St Austell	Cornwall, England	GB	-4.9138	50.3494	B	Jones, A.M., Taylor, S. (2013) Excavations at Scarcewater Tip, Pennance, St Stephen-in-Brannel. Cornish Archaeology, 52, 99-133.
Wk-21457			3280	32		charcoal		25203	Scarcewater, St Austell	Cornwall, England	GB	-4.9138	50.3494	B	Jones, A.M., Taylor, S. (2013) Excavations at Scarcewater Tip, Pennance, St Stephen-in-Brannel. Cornish Archaeology, 52, 99-133.
Wk-21462			3035	35		ceramic		25203	Scarcewater, St Austell	Cornwall, England	GB	-4.9138	50.3494	B	Jones, A.M., Taylor, S. (2013) Excavations at Scarcewater Tip, Pennance, St Stephen-in-Brannel. Cornish Archaeology, 52, 99-133.
Wk-21463			3082	35		ceramic		25203	Scarcewater, St Austell	Cornwall, England	GB	-4.9138	50.3494	B	Jones, A.M., Taylor, S. (2013) Excavations at Scarcewater Tip, Pennance, St Stephen-in-Brannel. Cornish Archaeology, 52, 99-133.
Wk-21464			3091	34		charcoal		25203	Scarcewater, St Austell	Cornwall, England	GB	-4.9138	50.3494	B	Jones, A.M., Taylor, S. (2013) Excavations at Scarcewater Tip, Pennance, St Stephen-in-Brannel. Cornish Archaeology, 52, 99-133.
Wk-21466			3075	34		charcoal		25203	Scarcewater, St Austell	Cornwall, England	GB	-4.9138	50.3494	B	Jones, A.M., Taylor, S. (2013) Excavations at Scarcewater Tip, Pennance, St Stephen-in-Brannel. Cornish Archaeology, 52, 99-133.
Wk-21467			3137	34		charcoal		25203	Scarcewater, St Austell	Cornwall, England	GB	-4.9138	50.3494	B	Jones, A.M., Taylor, S. (2013) Excavations at Scarcewater Tip, Pennance, St Stephen-in-Brannel. Cornish Archaeology, 52, 99-133.
Wk-21847			2927	31		ceramic		25203	Scarcewater, St Austell	Cornwall, England	GB	-4.9138	50.3494	B	Jones, A.M., Taylor, S. (2013) Excavations at Scarcewater Tip, Pennance, St Stephen-in-Brannel. Cornish Archaeology, 52, 99-133.
Wk-21848			3043	31		charcoal	Betula	25203	Scarcewater, St Austell	Cornwall, England	GB	-4.9138	50.3494	B	Jones, A.M., Taylor, S. (2013) Excavations at Scarcewater Tip, Pennance, St Stephen-in-Brannel. Cornish Archaeology, 52, 99-133.
WK-21452			3106	32		ceramic residue (charred)		25203	Scarcewater, St Austell	Cornwall, England	GB	-4.9138	50.3494	B	Jones, A.M., Taylor, S. (2013) Excavations at Scarcewater Tip, Pennance, St Stephen-in-Brannel. Cornish Archaeology, 52, 99-133.
Wk-21448			3092	32		charcoal	Corylus	25203	Scarcewater, St Austell	Cornwall, England	GB	-4.9123	50.3503	B	Jones, A.M., Taylor, S. (2013) Excavations at Scarcewater Tip, Pennance, St Stephen-in-Brannel. Cornish Archaeology, 52, 99-133.
Wk-21453			3092	32		charcoal	Ulex	25203	Scarcewater, St Austell	Cornwall, England	GB	-4.9138	50.3494	B	Jones, A.M., Taylor, S. (2013) Excavations at Scarcewater Tip, Pennance, St Stephen-in-Brannel. Cornish Archaeology, 52, 99-133.
Wk-21459			3094	35		charcoal (sapwood)	Quercus	25203	Scarcewater, St Austell	Cornwall, England	GB	-4.9138	50.3494	B	Jones, A.M., Taylor, S. (2013) Excavations at Scarcewater Tip, Pennance, St Stephen-in-Brannel. Cornish Archaeology, 52, 99-133.
Wk-21461			3191	41		bone (cremated)	Homo sapiens?	25203	Scarcewater, St Austell	Cornwall, England	GB	-4.9138	50.3494	B	Jones, A.M., Taylor, S. (2013) Excavations at Scarcewater Tip, Pennance, St Stephen-in-Brannel. Cornish Archaeology, 52, 99-133.
Wk-21455			3110	32		charcoal	Corylus	25203	Scarcewater, St Austell	Cornwall, England	GB	-4.9138	50.3494	B	Jones, A.M., Taylor, S. (2013) Excavations at Scarcewater Tip, Pennance, St Stephen-in-Brannel. Cornish Archaeology, 52, 99-133.
Wk-21460			3174	34		charcoal	Ulex	25203	Scarcewater, St Austell	Cornwall, England	GB	-4.9138	50.3494	B	Jones, A.M., Taylor, S. (2013) Excavations at Scarcewater Tip, Pennance, St Stephen-in-Brannel. Cornish Archaeology, 52, 99-133.
Wk-21449			2847	33		ceramic residue (charred)		25203	Scarcewater, St Austell	Cornwall, England	GB	-4.9123	50.3503	B	Jones, A.M., Taylor, S. (2013) Excavations at Scarcewater Tip, Pennance, St Stephen-in-Brannel. Cornish Archaeology, 52, 99-133.
Wk-21450			2871	32		ceramic residue (charred)		25203	Scarcewater, St Austell	Cornwall, England	GB	-4.9123	50.3503	B	Jones, A.M., Taylor, S. (2013) Excavations at Scarcewater Tip, Pennance, St Stephen-in-Brannel. Cornish Archaeology, 52, 99-133.
Wk-21465			2825	34		charcoal		25203	Scarcewater, St Austell	Cornwall, England	GB	-4.9138	50.3494	B	Jones, A.M., Taylor, S. (2013) Excavations at Scarcewater Tip, Pennance, St Stephen-in-Brannel. Cornish Archaeology, 52, 99-133.
Wk-21851			2762	31		charcoal	Corylus	25203	Scarcewater, St Austell	Cornwall, England	GB	-4.9132	50.3506	B	Jones, A.M., Taylor, S. (2013) Excavations at Scarcewater Tip, Pennance, St Stephen-in-Brannel. Cornish Archaeology, 52, 99-133.
Wk-21458						ceramic residue?		25203	Scarcewater, St Austell	Cornwall, England	GB	-4.9138	50.3494	B	Jones, A.M., Taylor, S. (2013) Excavations at Scarcewater Tip, Pennance, St Stephen-in-Brannel. Cornish Archaeology, 52, 99-133.
SUERC-21074			3775	30		charcoal	Crataegus	23211	Pipeline, Sennen Porthcurno	Cornwall, England	GB	-5.6882	50.0684	B	Jones, A.M., Taylor, S., Sturgess, J. (2012) A Beaker structure and other discoveries along the Sennen to Porthcurno South West Water pipeline. Cornish Archaeology, 51, 1-67.
SUERC-21075			3825	30		charcoal	Corylus	23211	Pipeline, Sennen Porthcurno	Cornwall, England	GB	-5.6882	50.0684	B	Jones, A.M., Taylor, S., Sturgess, J. (2012) A Beaker structure and other discoveries along the Sennen to Porthcurno South West Water pipeline. Cornish Archaeology, 51, 1-67.
SUERC-21076			3860	30		charcoal	Alnus	23211	Pipeline, Sennen Porthcurno	Cornwall, England	GB	-5.6882	50.0684	B	Jones, A.M., Taylor, S., Sturgess, J. (2012) A Beaker structure and other discoveries along the Sennen to Porthcurno South West Water pipeline. Cornish Archaeology, 51, 1-67.
SUERC-21077			3785	30		charcoal	Corylus	23211	Pipeline, Sennen Porthcurno	Cornwall, England	GB	-5.6882	50.0684	B	Jones, A.M., Taylor, S., Sturgess, J. (2012) A Beaker structure and other discoveries along the Sennen to Porthcurno South West Water pipeline. Cornish Archaeology, 51, 1-67.
SUERC-21081			3640	30		charcoal	Ulex	23211	Pipeline, Sennen Porthcurno	Cornwall, England	GB	-5.6882	50.0684	B	Jones, A.M., Taylor, S., Sturgess, J. (2012) A Beaker structure and other discoveries along the Sennen to Porthcurno South West Water pipeline. Cornish Archaeology, 51, 1-67.
SUERC-21084			3260	30		charcoal (roundwood)	Quercus	23211	Pipeline, Sennen Porthcurno	Cornwall, England	GB	-5.6882	50.0684	B	Jones, A.M., Taylor, S., Sturgess, J. (2012) A Beaker structure and other discoveries along the Sennen to Porthcurno South West Water pipeline. Cornish Archaeology, 51, 1-67.
SUERC-21082			3455	30		charcoal	Ulex	23211	Pipeline, Sennen Porthcurno	Cornwall, England	GB	-5.6882	50.0684	B	Jones, A.M., Taylor, S., Sturgess, J. (2012) A Beaker structure and other discoveries along the Sennen to Porthcurno South West Water pipeline. Cornish Archaeology, 51, 1-67.
SUERC-21083			3315	30		charcoal	Ulex	23212	Sennen, near Porthcurno	Cornwall, England	GB	-5.6882	50.0684	B	Jones, A.M., Taylor, S., Sturgess, J. (2012) A Beaker structure and other discoveries along the Sennen to Porthcurno South West Water pipeline. Cornish Archaeology, 51, 1-67.
SUERC-21084			3865	30		charcoal	Corylus	23212	Sennen, near Porthcurno	Cornwall, England	GB	-5.6882	50.0684	B	Jones, A.M., Taylor, S., Sturgess, J. (2012) A Beaker structure and other discoveries along the Sennen to Porthcurno South West Water pipeline. Cornish Archaeology, 51, 1-67.
SUERC-15589			3320	35		bone (cremated)	Homo sapiens	23072	Bosiliack	Cornwall, England	GB	-5.5989	50.1538	B	Jones, A.M., Thomas, C., Quinnell, H., Lawson-Jones, A., McSweeney, K., Taylor, R. (2010) Bosiliack and a Reconsideration of Entrance Graves. Proceedings of the Prehistoric Society, 76, 271-296.
SUERC-15590			3305	35		bone (cremated)	Homo sapiens	23072	Bosiliack	Cornwall, England	GB	-5.5989	50.1538	B	Jones, A.M., Thomas, C., Quinnell, H., Lawson-Jones, A., McSweeney, K., Taylor, R. (2010) Bosiliack and a Reconsideration of Entrance Graves. Proceedings of the Prehistoric Society, 76, 271-296.
SUERC-53092			3226	34		charcoal	Maloideae	23785	Tresavean, Lanner	Cornwall, England	GB	-5.1908	50.2133	B	Jones, A.M., Thorpe, C. (2014) Pits and Pyre debris at Tresavean, Lanner, Cornwall. Cornish Archaeology, 53, 157-169.
SUERC-53096			3183	29		bone (cremated)	Homo sapiens	23785	Tresavean, Lanner	Cornwall, England	GB	-5.1908	50.2133	B	Jones, A.M., Thorpe, C. (2014) Pits and Pyre debris at Tresavean, Lanner, Cornwall. Cornish Archaeology, 53, 157-169.
SUERC-53097			3197	26		bone (cremated)	Homo sapiens	23785	Tresavean, Lanner	Cornwall, England	GB	-5.1908	50.2133	B	Jones, A.M., Thorpe, C. (2014) Pits and Pyre debris at Tresavean, Lanner, Cornwall. Cornish Archaeology, 53, 157-169.
Wk-11549			3444	39		wood (twigs)		25056	De Lank river site, St Breward	Cornwall, England	GB	-4.6563	50.5487	B	Jones, A.M., Tinsley, H. (2000-1) Recording ancient environments at De Lank, St Breward, Cornwall. Cornish Archaeology, 39-40, 146-160.
Wk-12347		Environmental				wood (twigs)	Alnus glutinosa	25056	De Lank river site, St Breward	Cornwall, England	GB	-4.6563	50.5487	B	Jones, A.M., Tinsley, H. (2000-1) Recording ancient environments at De Lank, St Breward, Cornwall. Cornish Archaeology, 39-40, 146-160.
SUERC-30740			3915	35		charcoal	Corylus	23415	Brannel School, St Stephen in Brannel	Cornwall, England	GB	-4.8922	50.3392	B	Jones, P, and Salvatore, J.P. (2011) Archaeological strip, map and sample excavation at Brannel School, St Stephen in Brannel, Cornwall. Exeter Archaeology, Exeter.
HAR-1624			3610	70	-24.2	charcoal	Quercus	19996	Colliford Reservoir, site II, St Neot	Cornwall, England	GB	-4.5695	50.5133	B	Jordan, D., Haddon-Reece, D., Bayliss, A. (1994) Radiocarbon dates from samples funded by English Heritage and dated before 1981. English Heritage.
HAR-1991			3580	80	-24.7	charcoal	Quercus	20054	Colliford Reservoir, site IV, St Neot	Cornwall, England	GB	-4.5723	50.5111	B	Jordan, D., Haddon-Reece, D., Bayliss, A. (1994) Radiocarbon dates from samples funded by English Heritage and dated before 1981. English Heritage.
HAR-2694		Environmental	2650	70	-26.5	sediment		20159	Shaugh Moor: Cholwich Town, site 203	Devon, England	GB	-3.987	50.4409	B	Jordan, D., Haddon-Reece, D., Bayliss, A. (1994) Radiocarbon dates from samples funded by English Heritage and dated before 1981. English Heritage.
HAR-2216			3520	70	-25.6	charcoal	Quercus	20070	The Cairn field, site 10, Shaugh Moor	Devon, England	GB	-4.0292	50.4401	B	Jordan, D., Haddon-Reece, D., Bayliss, A. (1994) Radiocarbon dates from samples funded by English Heritage and dated before 1981. English Heritage.
HAR-3591			2120	80	-26.5	charcoal	Quercus	20326	Wotter Common, site 69, Shaugh Moor	Devon, England	GB	-4.0337	50.4464	B	Jordan, D., Haddon-Reece, D., Bayliss, A. (1994) Radiocarbon dates from samples funded by English Heritage and dated before 1981. English Heritage.
HAR-4052			4870	130	-25.6	charcoal	Quercus	20189	Poldowrian	Cornwall, England	GB	-5.1437	50.0097	B	Jordan, D., Haddon-Reece, D., Bayliss, A. (1994) Radiocarbon dates from samples funded by English Heritage and dated before 1981. English Heritage.
HAR-1702		PossEnvironmental	11080	30	-24.1	charcoal	Quercus,Crataegus/Malus/Pyrus/Sorbus	20009	St Buryan: Tregiffian	Cornwall, England	GB	-5.5918	50.0645	B	Jordan, D., Haddon-Reece, D., Bayliss, A. (1994) Radiocarbon dates from samples funded by English Heritage and dated before 1981. English Heritage.
HAR-2671		Environmental	6770	80	-28.7	peat		20156	Shaugh Moor: Blacka Brook	Devon, England	GB	-4.0108	50.4535	B	Jordan, D., Haddon-Reece, D., Bayliss, A. (1994) Radiocarbon dates from samples funded by English Heritage and dated before 1981. English Heritage.
HAR-2673		Environmental	7150	80	-28.5	peat		20157	Shaugh Moor: Trowlesworthy Warren, site 204	Devon, England	GB	-4.0159	50.4584	B	Jordan, D., Haddon-Reece, D., Bayliss, A. (1994) Radiocarbon dates from samples funded by English Heritage and dated before 1981. English Heritage.
HAR-2676		Environmental	6200	100	-29.2	peat		20159	Shaugh Moor: Cholwich Town, site 203	Devon, England	GB	-3.987	50.4409	B	Jordan, D., Haddon-Reece, D., Bayliss, A. (1994) Radiocarbon dates from samples funded by English Heritage and dated before 1981. English Heritage.
HAR-3359		Environmental	740	80	-28.3	peat		20156	Shaugh Moor: Blacka Brook	Devon, England	GB	-4.0108	50.4535	B	Jordan, D., Haddon-Reece, D., Bayliss, A. (1994) Radiocarbon dates from samples funded by English Heritage and dated before 1981. English Heritage.
HAR-3360		Environmental	8520	120	-29.4	peat		20156	Shaugh Moor: Blacka Brook	Devon, England	GB	-4.0108	50.4535	B	Jordan, D., Haddon-Reece, D., Bayliss, A. (1994) Radiocarbon dates from samples funded by English Heritage and dated before 1981. English Heritage.
HAR-3377		Environmental	2530	70	-27.9	peat		20156	Shaugh Moor: Blacka Brook	Devon, England	GB	-4.0108	50.4535	B	Jordan, D., Haddon-Reece, D., Bayliss, A. (1994) Radiocarbon dates from samples funded by English Heritage and dated before 1981. English Heritage.
HAR-3379		Environmental	4070	70	-29	peat		20156	Shaugh Moor: Blacka Brook	Devon, England	GB	-4.0108	50.4535	B	Jordan, D., Haddon-Reece, D., Bayliss, A. (1994) Radiocarbon dates from samples funded by English Heritage and dated before 1981. English Heritage.
HAR-3380		Environmental	8250	80	-22.3	peat		20156	Shaugh Moor: Blacka Brook	Devon, England	GB	-4.0108	50.4535	B	Jordan, D., Haddon-Reece, D., Bayliss, A. (1994) Radiocarbon dates from samples funded by English Heritage and dated before 1981. English Heritage.
HAR-3593		Environmental	1130	70	-26.9	peat		20156	Shaugh Moor: Blacka Brook	Devon, England	GB	-4.0108	50.4535	B	Jordan, D., Haddon-Reece, D., Bayliss, A. (1994) Radiocarbon dates from samples funded by English Heritage and dated before 1981. English Heritage.
HAR-3594		Environmental	5690	80	-28	peat		20156	Shaugh Moor: Blacka Brook	Devon, England	GB	-4.0108	50.4535	B	Jordan, D., Haddon-Reece, D., Bayliss, A. (1994) Radiocarbon dates from samples funded by English Heritage and dated before 1981. English Heritage.
HAR-3694		Environmental	3100	70	-29	peat		20335	Higher Moors, St Mary's	Cornwall, England	GB	-6.2859	49.9207	B	Jordan, D., Haddon-Reece, D., Bayliss, A. (1994) Radiocarbon dates from samples funded by English Heritage and dated before 1981. English Heritage.
HAR-3723		Environmental	2360	70	-29	peat		20335	Higher Moors, St Mary's	Cornwall, England	GB	-6.2859	49.9207	B	Jordan, D., Haddon-Reece, D., Bayliss, A. (1994) Radiocarbon dates from samples funded by English Heritage and dated before 1981. English Heritage.
HAR-4008		Environmental	2730	100	-29.9	peat		20159	Shaugh Moor: Cholwich Town, site 203	Devon, England	GB	-3.987	50.4409	B	Jordan, D., Haddon-Reece, D., Bayliss, A. (1994) Radiocarbon dates from samples funded by English Heritage and dated before 1981. English Heritage.
HAR-978			810	70	-26.3	charcoal	Quercus	20787	Launceston Castle	Cornwall, England	GB	-4.3609	50.6385	B	Jordan, D., Haddon-Reece, D., Bayliss, A. (1994) Radiocarbon dates from samples funded by English Heritage and dated before 1981. English Heritage.
HAR-979			910	70	-26	charcoal	Quercus	20787	Launceston Castle	Cornwall, England	GB	-4.3609	50.6385	B	Jordan, D., Haddon-Reece, D., Bayliss, A. (1994) Radiocarbon dates from samples funded by English Heritage and dated before 1981. English Heritage.
HAR-980			930	100	-24.7	charcoal		20787	Launceston Castle	Cornwall, England	GB	-4.3609	50.6385	B	Jordan, D., Haddon-Reece, D., Bayliss, A. (1994) Radiocarbon dates from samples funded by English Heritage and dated before 1981. English Heritage.
HAR-981			1120	90	-26.35	charcoal	Alnus/Corylus,Quercus	20787	Launceston Castle	Cornwall, England	GB	-4.3609	50.6385	B	Jordan, D., Haddon-Reece, D., Bayliss, A. (1994) Radiocarbon dates from samples funded by English Heritage and dated before 1981. English Heritage.
HAR-983			890	80	-25.5	charcoal		20787	Launceston Castle	Cornwall, England	GB	-4.3609	50.6385	B	Jordan, D., Haddon-Reece, D., Bayliss, A. (1994) Radiocarbon dates from samples funded by English Heritage and dated before 1981. English Heritage.
HAR-984			1490	80	-26.6	charcoal	Quercus,Corylus avellana,Acer campestre?	20787	Launceston Castle	Cornwall, England	GB	-4.3609	50.6385	B	Jordan, D., Haddon-Reece, D., Bayliss, A. (1994) Radiocarbon dates from samples funded by English Heritage and dated before 1981. English Heritage.
HAR-460		ResEffect;DupSiteID	3020	70	-1.8	shell		20101	Nornour, Isles of Scilly	Cornwall, England	GB	-6.2621	49.955	B	Jordan, D., Haddon-Reece, D., Bayliss, A. (1994) Radiocarbon dates from samples funded by English Heritage and dated before 1981. English Heritage.
HAR-3816		Environmental	2520	80	-29.6	peat		20349	Shaugh Moor: Wotter Common, site 69	Devon, England	GB	-4.0337	50.4464	B	Jordan, D., Haddon-Reece, D., Bayliss, A. (1994) Radiocarbon dates from samples funded by English Heritage and dated before 1981. English Heritage.
HAR-4181		Environmental	3510	80	-28.7	peat		20349	Shaugh Moor: Wotter Common, site 69	Devon, England	GB	-4.0337	50.4464	B	Jordan, D., Haddon-Reece, D., Bayliss, A. (1994) Radiocarbon dates from samples funded by English Heritage and dated before 1981. English Heritage.
HAR-3443		Environmental	230	60	-30.2	peat		20313	Meldon Quarry, Okehampton Park	Devon, England	GB	-4.0221	50.7177	B	Jordan, D., Haddon-Reece, D., Bayliss, A. (1994) Radiocarbon dates from samples funded by English Heritage and dated before 1981. English Heritage.
HAR-3444		Environmental	1160	70	-29	peat		20313	Meldon Quarry, Okehampton Park	Devon, England	GB	-4.0221	50.7177	B	Jordan, D., Haddon-Reece, D., Bayliss, A. (1994) Radiocarbon dates from samples funded by English Heritage and dated before 1981. English Heritage.
HAR-3906		Environmental	710	70	-30.7	peat		20313	Meldon Quarry, Okehampton Park	Devon, England	GB	-4.0221	50.7177	B	Jordan, D., Haddon-Reece, D., Bayliss, A. (1994) Radiocarbon dates from samples funded by English Heritage and dated before 1981. English Heritage.
HAR-4013		Environmental	3540	80	-27.7	peat		20327	Shaugh Moor: Saddlesborough Main Reave, site 208	Devon, England	GB	-4.0232	50.447	B	Jordan, D., Haddon-Reece, D., Bayliss, A. (1994) Radiocarbon dates from samples funded by English Heritage and dated before 1981. English Heritage.
HAR-3724		Environmental	2540	80	-28.9	peat		20336	Higher Moors, St Mary's, Isles of Scilly	Cornwall, England	GB	-6.2859	49.9207	B	Jordan, D., Haddon-Reece, D., Bayliss, A. (1994) Radiocarbon dates from samples funded by English Heritage and dated before 1981. English Heritage.
HAR-1611			880	70	-20.7	bone	Homo sapiens	19992	Cathedral Close, Exeter	Devon, England	GB	-3.5285	50.7226	B	Jordan, D., Haddon-Reece, D., Bayliss, A. (1994) Radiocarbon dates from samples funded by English Heritage and dated before 1981. English Heritage.
HAR-1613			1460	80	-21.4	bone	Homo sapiens	19992	Cathedral Close, Exeter	Devon, England	GB	-3.5285	50.7226	B	Jordan, D., Haddon-Reece, D., Bayliss, A. (1994) Radiocarbon dates from samples funded by English Heritage and dated before 1981. English Heritage.
HAR-1614			1530	70	-21.4	bone	Homo sapiens	19992	Cathedral Close, Exeter	Devon, England	GB	-3.5285	50.7226	B	Jordan, D., Haddon-Reece, D., Bayliss, A. (1994) Radiocarbon dates from samples funded by English Heritage and dated before 1981. English Heritage.
HAR-1830			320	70	-26.9	wood	Pomoideae	20022	Shaugh Moor	Devon, England	GB	-4.039	50.4539	B	Jordan, D., Haddon-Reece, D., Bayliss, A. (1994) Radiocarbon dates from samples funded by English Heritage and dated before 1981. English Heritage.
HAR-237			1740	70	-25.3	charcoal	Quercus	20100	Carn Euny	Cornwall, England	GB	-5.6331	50.1024	B	Jordan, D., Haddon-Reece, D., Bayliss, A. (1994) Radiocarbon dates from samples funded by English Heritage and dated before 1981. English Heritage.
HAR-2968			3070	70	-25.4	charcoal	Pomoideae,Quercus,Leguminosae,Corylus/Alnus	20112	Enclosure 15, site 15, Shaugh Moor	Devon, England	GB	-4.0222	50.4569	B	Jordan, D., Haddon-Reece, D., Bayliss, A. (1994) Radiocarbon dates from samples funded by English Heritage and dated before 1981. English Heritage.
HAR-459			1840	70	-24.7	charcoal		20101	Nornour, Isles of Scilly	Cornwall, England	GB	-6.2621	49.955	B	Jordan, D., Haddon-Reece, D., Bayliss, A. (1994) Radiocarbon dates from samples funded by English Heritage and dated before 1981. English Heritage.
HAR-335			1860	100	-23.4	charcoal	Quercus	20100	Carn Euny	Cornwall, England	GB	-5.6331	50.1024	B	Jordan, D., Haddon-Reece, D., Bayliss, A. (1994) Radiocarbon dates from samples funded by English Heritage and dated before 1981. English Heritage.
HAR-238			2370	70	-26.2	charcoal	Quercus	20100	Carn Euny	Cornwall, England	GB	-5.6331	50.1024	B	Jordan, D., Haddon-Reece, D., Bayliss, A. (1994) Radiocarbon dates from samples funded by English Heritage and dated before 1981. English Heritage.
HAR-334			2080	80	-26.4	charcoal	Quercus	20100	Carn Euny	Cornwall, England	GB	-5.6331	50.1024	B	Jordan, D., Haddon-Reece, D., Bayliss, A. (1994) Radiocarbon dates from samples funded by English Heritage and dated before 1981. English Heritage.
HAR-2473			2880	70	-25.5	charcoal	Corylus,Ulex/Cytisus,Quercus	20112	Enclosure 15, site 15, Shaugh Moor	Devon, England	GB	-4.0222	50.4569	B	Jordan, D., Haddon-Reece, D., Bayliss, A. (1994) Radiocarbon dates from samples funded by English Heritage and dated before 1981. English Heritage.
HAR-2474			3430	90	-25.6	charcoal		20112	Enclosure 15, site 15, Shaugh Moor	Devon, England	GB	-4.0222	50.4569	B	Jordan, D., Haddon-Reece, D., Bayliss, A. (1994) Radiocarbon dates from samples funded by English Heritage and dated before 1981. English Heritage.
HAR-2475			3160	70	-25.3	charcoal		20112	Enclosure 15, site 15, Shaugh Moor	Devon, England	GB	-4.0222	50.4569	B	Jordan, D., Haddon-Reece, D., Bayliss, A. (1994) Radiocarbon dates from samples funded by English Heritage and dated before 1981. English Heritage.
HAR-2960			3060	80	-26.7	charcoal	Alnus glutinosa	20112	Enclosure 15, site 15, Shaugh Moor	Devon, England	GB	-4.0222	50.4569	B	Jordan, D., Haddon-Reece, D., Bayliss, A. (1994) Radiocarbon dates from samples funded by English Heritage and dated before 1981. English Heritage.
HAR-2976			2940	90	-25	charcoal	Quercus,Pomoideae,Leguminosae,Calluna	20112	Enclosure 15, site 15, Shaugh Moor	Devon, England	GB	-4.0222	50.4569	B	Jordan, D., Haddon-Reece, D., Bayliss, A. (1994) Radiocarbon dates from samples funded by English Heritage and dated before 1981. English Heritage.
HAR-2978			2640	70	-25.7	charcoal	Quercus,Pomoideae,Salix/Populus,Corylus/Alnus,Leguminosae,Calluna	20112	Enclosure 15, site 15, Shaugh Moor	Devon, England	GB	-4.0222	50.4569	B	Jordan, D., Haddon-Reece, D., Bayliss, A. (1994) Radiocarbon dates from samples funded by English Heritage and dated before 1981. English Heritage.
HAR-2979			3220	80	-25.6	charcoal (twig)	Corylus/Alnus,Betula,Quercus,Calluna	20112	Enclosure 15, site 15, Shaugh Moor	Devon, England	GB	-4.0222	50.4569	B	Jordan, D., Haddon-Reece, D., Bayliss, A. (1994) Radiocarbon dates from samples funded by English Heritage and dated before 1981. English Heritage.
HAR-2983			3260	80	-25.5	charcoal	Quercus,Corylus/Alnus,Pomoideae,Leguminosae	20112	Enclosure 15, site 15, Shaugh Moor	Devon, England	GB	-4.0222	50.4569	B	Jordan, D., Haddon-Reece, D., Bayliss, A. (1994) Radiocarbon dates from samples funded by English Heritage and dated before 1981. English Heritage.
HAR-2986			3270	80	-25.4	charcoal	Quercus,Corylus/Alnus	20112	Enclosure 15, site 15, Shaugh Moor	Devon, England	GB	-4.0222	50.4569	B	Jordan, D., Haddon-Reece, D., Bayliss, A. (1994) Radiocarbon dates from samples funded by English Heritage and dated before 1981. English Heritage.
HAR-2987			3260	120	-25.7	charcoal	Alnus,Quercus,Pomoideae,Leguminosae,Calluna	20112	Enclosure 15, site 15, Shaugh Moor	Devon, England	GB	-4.0222	50.4569	B	Jordan, D., Haddon-Reece, D., Bayliss, A. (1994) Radiocarbon dates from samples funded by English Heritage and dated before 1981. English Heritage.
HAR-2989			3280	90	-25.6	charcoal	Corylus/Alnus,Betula,Quercus	20112	Enclosure 15, site 15, Shaugh Moor	Devon, England	GB	-4.0222	50.4569	B	Jordan, D., Haddon-Reece, D., Bayliss, A. (1994) Radiocarbon dates from samples funded by English Heritage and dated before 1981. English Heritage.
HAR-3358			3320	80	-26.6	charcoal	Quercus,Alnus	20112	Enclosure 15, site 15, Shaugh Moor	Devon, England	GB	-4.0222	50.4569	B	Jordan, D., Haddon-Reece, D., Bayliss, A. (1994) Radiocarbon dates from samples funded by English Heritage and dated before 1981. English Heritage.
HAR-3418			3210	70	-26.8	charcoal	Quercus,Fraxinus,Corylus/Alnus,Prunus?	20112	Enclosure 15, site 15, Shaugh Moor	Devon, England	GB	-4.0222	50.4569	B	Jordan, D., Haddon-Reece, D., Bayliss, A. (1994) Radiocarbon dates from samples funded by English Heritage and dated before 1981. English Heritage.
HAR-1922			3550	90	-25.4	charcoal	Quercus,Prunus,Pomoideae	20044	Harlyn Bay, Padstow	Cornwall, England	GB	-4.9963	50.5388	B	Jordan, D., Haddon-Reece, D., Bayliss, A. (1994) Radiocarbon dates from samples funded by English Heritage and dated before 1981. English Heritage.
HAR-655			3420	80	-27.1	charcoal (twig)	Corylus,Pomoideae,Alnus	20617	Watch Hill, St Stephen in Brannel	Cornwall, England	GB	-4.8488	50.355	B	Jordan, D., Haddon-Reece, D., Bayliss, A. (1994) Radiocarbon dates from samples funded by English Heritage and dated before 1981. English Heritage.
HAR-457			2990	100	-25.8	charcoal		20101	Nornour, Isles of Scilly	Cornwall, England	GB	-6.2621	49.955	B	Jordan, D., Haddon-Reece, D., Bayliss, A. (1994) Radiocarbon dates from samples funded by English Heritage and dated before 1981. English Heritage.
HAR-3419			2930	90	-27.6	charcoal	Corylus/Alnus,Quercus,Betula,Papilionaceae?	20112	Enclosure 15, site 15, Shaugh Moor	Devon, England	GB	-4.0222	50.4569	B	Jordan, D., Haddon-Reece, D., Bayliss, A. (1994) Radiocarbon dates from samples funded by English Heritage and dated before 1981. English Heritage.
HAR-3424			1840	70	-26.5	charcoal	Quercus,Corylus/Alnus	20311	Shortlanesend, Truro	Cornwall, England	GB	-5.0826	50.2871	B	Jordan, D., Haddon-Reece, D., Bayliss, A. (1994) Radiocarbon dates from samples funded by English Heritage and dated before 1981. English Heritage.
HAR-3428			1830	80	-25	charcoal	Betula,Leguminosae	20311	Shortlanesend, Truro	Cornwall, England	GB	-5.0826	50.2871	B	Jordan, D., Haddon-Reece, D., Bayliss, A. (1994) Radiocarbon dates from samples funded by English Heritage and dated before 1981. English Heritage.
HAR-3429			1780	90	-26.3	charcoal	Quercus,Betula,Leguminosae	20311	Shortlanesend, Truro	Cornwall, England	GB	-5.0826	50.2871	B	Jordan, D., Haddon-Reece, D., Bayliss, A. (1994) Radiocarbon dates from samples funded by English Heritage and dated before 1981. English Heritage.
HAR-2227			1980	70	-25	charcoal	Quercus,Fraxinus	20074	Tregilders, Camelford	Cornwall, England	GB	-4.7977	50.533	B	Jordan, D., Haddon-Reece, D., Bayliss, A. (1994) Radiocarbon dates from samples funded by English Heritage and dated before 1981. English Heritage.
HAR-3427			1800	70	-25.7	charcoal (twig)	Quercus,Leguminosae,Betula	20311	Shortlanesend, Truro	Cornwall, England	GB	-5.0826	50.2871	B	Jordan, D., Haddon-Reece, D., Bayliss, A. (1994) Radiocarbon dates from samples funded by English Heritage and dated before 1981. English Heritage.
HAR-3430			1780	70	-25.9	charcoal (twigs)	Quercus,Leguminosae,Salix?	20311	Shortlanesend, Truro	Cornwall, England	GB	-5.0826	50.2871	B	Jordan, D., Haddon-Reece, D., Bayliss, A. (1994) Radiocarbon dates from samples funded by English Heritage and dated before 1981. English Heritage.
HAR-962			1290	70	-28.2	wood		20779	Breage, Praa Sands	Cornwall, England	GB	-5.3857	50.1045	B	Jordan, D., Haddon-Reece, D., Bayliss, A. (1994) Radiocarbon dates from samples funded by English Heritage and dated before 1981. English Heritage.
HAR-1715			3190	110	-25.3	charcoal	Quercus,Corylus	20011	Little Bay (part of Great Bay), St Martin's, Isles of Scilly	Cornwall, England	GB	-6.2859	49.9207	B	Jordan, D., Haddon-Reece, D., Bayliss, A. (1994) Radiocarbon dates from samples funded by English Heritage and dated before 1981. English Heritage.
HAR-1726			2780	80	-25.9	charcoal	Quercus,Ulex,Sarothamnus	20011	Little Bay (part of Great Bay), St Martin's, Isles of Scilly	Cornwall, England	GB	-6.2859	49.9207	B	Jordan, D., Haddon-Reece, D., Bayliss, A. (1994) Radiocarbon dates from samples funded by English Heritage and dated before 1981. English Heritage.
HAR-3107			3360	70	-26.5	charcoal	Quercus,Prunus,Corylus/Alnus,Betula,Pomoideae	20189	Poldowrian	Cornwall, England	GB	-5.1431	50.0112	B	Jordan, D., Haddon-Reece, D., Bayliss, A. (1994) Radiocarbon dates from samples funded by English Heritage and dated before 1981. English Heritage.
HAR-2622			3490	90	-25	charcoal	Quercus	19996	Colliford Reservoir, site II, St Neot	Cornwall, England	GB	-4.5695	50.5133	B	Jordan, D., Haddon-Reece, D., Bayliss, A. (1994) Radiocarbon dates from samples funded by English Heritage and dated before 1981. English Heritage.
HAR-3108			4000	150	-27.2	charcoal	Quercus,Prunus	20189	Poldowrian	Cornwall, England	GB	-5.1431	50.0112	B	Jordan, D., Haddon-Reece, D., Bayliss, A. (1994) Radiocarbon dates from samples funded by English Heritage and dated before 1981. English Heritage.
HAR-3483			2140	70	-26.8	charcoal (twigs)	Leguminosae,Quercus	20320	Bar Point, St Mary's, Isles of Scilly	Cornwall, England	GB	-6.2859	49.9207	B	Jordan, D., Haddon-Reece, D., Bayliss, A. (1994) Radiocarbon dates from samples funded by English Heritage and dated before 1981. English Heritage.
HAR-2829			3060	80	-24.9	charcoal	Quercus	20183	Shallowmead, North Molton	Devon, England	GB	-3.8036	51.1134	B	Jordan, D., Haddon-Reece, D., Bayliss, A. (1994) Radiocarbon dates from samples funded by English Heritage and dated before 1981. English Heritage.
HAR-2992			2980	70	-25	charcoal	Quercus	20209	Lower Ashmore Farm, Rose Ash	Devon, England	GB	-3.7125	50.9673	B	Jordan, D., Haddon-Reece, D., Bayliss, A. (1994) Radiocarbon dates from samples funded by English Heritage and dated before 1981. English Heritage.
HAR-3712			2990	60	-25.9	charcoal	Quercus	20339	Carngoon Bank, Lizard	Cornwall, England	GB	-5.2146	49.9735	B	Jordan, D., Haddon-Reece, D., Bayliss, A. (1994) Radiocarbon dates from samples funded by English Heritage and dated before 1981. English Heritage.
HAR-3695		Environmental	6260	90	-29.4	peat		20335	Higher Moors, St Mary's	Cornwall, England	GB	-6.2859	49.9207	B	Jordan, D., Haddon-Reece, D., Bayliss, A. (1994) Radiocarbon dates from samples funded by English Heritage and dated before 1981. English Heritage.
HAR-2220			3430	90	-25.5	charcoal	Quercus	20070	The Cairn field, site 10, Shaugh Moor	Devon, England	GB	-4.0292	50.4401	B	Jordan, D., Haddon-Reece, D., Bayliss, A. (1994) Radiocarbon dates from samples funded by English Heritage and dated before 1981. English Heritage.
HAR-2214			3240	80	-25.7	charcoal	Quercus	20070	The Cairn field, site 10, Shaugh Moor	Devon, England	GB	-4.0292	50.4401	B	Jordan, D., Haddon-Reece, D., Bayliss, A. (1994) Radiocarbon dates from samples funded by English Heritage and dated before 1981. English Heritage.
HAR-2472			3020	70	-25.4	charcoal		20112	Enclosure 15, site 15, Shaugh Moor	Devon, England	GB	-4.0222	50.4569	B	Jordan, D., Haddon-Reece, D., Bayliss, A. (1994) Radiocarbon dates from samples funded by English Heritage and dated before 1981. English Heritage.
HAR-654			3470	70	-26.5	charcoal (twig)		20617	Watch Hill, St Stephen in Brannel	Cornwall, England	GB	-4.8488	50.355	B	Jordan, D., Haddon-Reece, D., Bayliss, A. (1994) Radiocarbon dates from samples funded by English Heritage and dated before 1981. English Heritage.
HAR-2213			3430	80	-25.9	charcoal	Quercus,Corylus	20070	The Cairn field, site 10, Shaugh Moor	Devon, England	GB	-4.0292	50.4401	B	Jordan, D., Haddon-Reece, D., Bayliss, A. (1994) Radiocarbon dates from samples funded by English Heritage and dated before 1981. English Heritage.
HAR-2219			3430	80	-25.3	charcoal	Quercus,Corylus	20070	The Cairn field, site 10, Shaugh Moor	Devon, England	GB	-4.0292	50.4401	B	Jordan, D., Haddon-Reece, D., Bayliss, A. (1994) Radiocarbon dates from samples funded by English Heritage and dated before 1981. English Heritage.
HAR-2221			3350	70	-25	charcoal	Quercus	20070	The Cairn field, site 10, Shaugh Moor	Devon, England	GB	-4.0292	50.4401	B	Jordan, D., Haddon-Reece, D., Bayliss, A. (1994) Radiocarbon dates from samples funded by English Heritage and dated before 1981. English Heritage.
HAR-2285			3400	90	-25.2	charcoal		20070	The Cairn field, site 10, Shaugh Moor	Devon, England	GB	-4.0292	50.4401	B	Jordan, D., Haddon-Reece, D., Bayliss, A. (1994) Radiocarbon dates from samples funded by English Heritage and dated before 1981. English Heritage.
HAR-2669			3680	70	-25.3	charcoal	Quercus	20155	Wotter Playground, site 201, Shaugh Moor	Devon, England	GB	-4.0362	50.4382	B	Jordan, D., Haddon-Reece, D., Bayliss, A. (1994) Radiocarbon dates from samples funded by English Heritage and dated before 1981. English Heritage.
HAR-3046			2920	80	-25.9	charcoal	Quercus,Corylus,Alnus,Crataegus/Sorbus/Pyrus/Malus	20245	Cholwich Town, site 203, Shaugh Moor	Devon, England	GB	-3.987	50.4409	B	Jordan, D., Haddon-Reece, D., Bayliss, A. (1994) Radiocarbon dates from samples funded by English Heritage and dated before 1981. English Heritage.
HAR-3590			5560	90	-27.6	charcoal	Alnus glutinosa	20245	Cholwich Town, site 203, Shaugh Moor	Devon, England	GB	-3.987	50.4409	B	Jordan, D., Haddon-Reece, D., Bayliss, A. (1994) Radiocarbon dates from samples funded by English Heritage and dated before 1981. English Heritage.
HAR-4003			3340	90	-29.2	wood	Quercus	20371	Saddlesborough Main Reave, site 208, Shaugh Moor	Devon, England	GB	-4.0232	50.447	B	Jordan, D., Haddon-Reece, D., Bayliss, A. (1994) Radiocarbon dates from samples funded by English Heritage and dated before 1981. English Heritage.
HAR-4033			3880	60	-25.5	charcoal	Quercus,Alnus/Corylus avellana,Crataegus	20189	Poldowrian	Cornwall, England	GB	-5.1437	50.0097	B	Jordan, D., Haddon-Reece, D., Bayliss, A. (1994) Radiocarbon dates from samples funded by English Heritage and dated before 1981. English Heritage.
HAR-2892			3490	90	-25.3	charcoal	Quercus,Betula,Corylus/Alnus,Papilionaceae	20189	Poldowrian	Cornwall, England	GB	-5.1431	50.0112	B	Jordan, D., Haddon-Reece, D., Bayliss, A. (1994) Radiocarbon dates from samples funded by English Heritage and dated before 1981. English Heritage.
HAR-1923			3460	140	-26.7	charcoal	Salix/Populus,Prunus,Quercus	20044	Harlyn Bay, Padstow	Cornwall, England	GB	-4.9963	50.5388	B	Jordan, D., Haddon-Reece, D., Bayliss, A. (1994) Radiocarbon dates from samples funded by English Heritage and dated before 1981. English Heritage.
HAR-2617			3500	80	-25.1	charcoal	Quercus,Betula	19996	Colliford Reservoir, site II, St Neot	Cornwall, England	GB	-4.5695	50.5133	B	Jordan, D., Haddon-Reece, D., Bayliss, A. (1994) Radiocarbon dates from samples funded by English Heritage and dated before 1981. English Heritage.
HAR-3812		Environmental	3400	80	-31.3	peat		20349	Shaugh Moor: Wotter Common, site 69	Devon, England	GB	-4.0337	50.4464	B	Jordan, D., Haddon-Reece, D., Bayliss, A. (1994) Radiocarbon dates from samples funded by English Heritage and dated before 1981. English Heritage.
HAR-4240		Environmental	2950	70	-28.4	peat		20159	Shaugh Moor: Cholwich Town, site 203	Devon, England	GB	-3.987	50.4409	B	Jordan, D., Haddon-Reece, D., Bayliss, A. (1994) Radiocarbon dates from samples funded by English Heritage and dated before 1981. English Heritage.
HAR-3592		Environmental	4250	70	-27.6	peat		20327	Shaugh Moor: Saddlesborough Main Reave, site 208	Devon, England	GB	-4.0232	50.447	B	Jordan, D., Haddon-Reece, D., Bayliss, A. (1994) Radiocarbon dates from samples funded by English Heritage and dated before 1981. English Heritage.
HAR-4248		Environmental	3940	60	-28.4	peat		20159	Shaugh Moor: Cholwich Town, site 203	Devon, England	GB	-3.987	50.4409	B	Jordan, D., Haddon-Reece, D., Bayliss, A. (1994) Radiocarbon dates from samples funded by English Heritage and dated before 1981. English Heritage.
HAR-4005		Environmental	3180	80	-29.4	peat		20327	Shaugh Moor: Saddlesborough Main Reave, site 208	Devon, England	GB	-4.0232	50.447	B	Jordan, D., Haddon-Reece, D., Bayliss, A. (1994) Radiocarbon dates from samples funded by English Heritage and dated before 1981. English Heritage.
HAR-235			1930	200	-24	charcoal	Quercus,Alnus,Crataegus	20099	Woodbury Castle	Devon, England	GB	-3.3693	50.6796	B	Jordan, D., Haddon-Reece, D., Bayliss, A. (1994) Radiocarbon dates from samples funded by English Heritage and dated before 1981. English Heritage.
HAR-2994			3510	80	-25.4	charcoal	Quercus	20208	Colliford Reservoir site IV, Bodmin Moor	Cornwall, England	GB	-4.5723	50.5111	B	Jordan, D., Haddon-Reece, D., Bayliss, A. (1994) Radiocarbon dates from samples funded by English Heritage and dated before 1981. English Heritage.
SRR-1902		Environmental	1060	40	-27.9	peat		22658	Broad Amicombe Hole, North Dartmoor	Devon, England	GB	-4.0117	50.6563	B	Jordan, D., Haddon-Reece, D., Bayliss, A. (1994) Radiocarbon dates from samples funded by English Heritage and dated before 1981. English Heritage.
SRR-1903		Environmental	860	50	-26.8	peat		22658	Broad Amicombe Hole, North Dartmoor	Devon, England	GB	-4.0117	50.6563	B	Jordan, D., Haddon-Reece, D., Bayliss, A. (1994) Radiocarbon dates from samples funded by English Heritage and dated before 1981. English Heritage.
SRR-2015		Environmental	750	60	-26.8	peat		22658	Broad Amicombe Hole, North Dartmoor	Devon, England	GB	-4.0117	50.6563	B	Jordan, D., Haddon-Reece, D., Bayliss, A. (1994) Radiocarbon dates from samples funded by English Heritage and dated before 1981. English Heritage.
HAR-4017		Environmental	810	110		peat		20372	Shaugh Moor: Trowlesworthy Cross Dyke, site 202	Devon, England	GB	-3.9977	50.4605	B	Jordan, D., Haddon-Reece, D., Bayliss, A. (1994) Radiocarbon dates from samples funded by English Heritage dated before 1981. English Heritage.
SUERC-35414			3820	30	-25.7	charcoal	Pomoideae	23535	South of Yeoford Way, Exeter	Devon, England	GB	-3.5135	50.6943	B	Kendall, M. (2011) Land south of Yeoford Way, Marsh Barton Trading Estate, Exeter. Archaeological Evaluation Report No. 77790.03. Wessex Archaeology, Salisbury. doi:10.5284/1024858
SUERC-36569		Environmental	8840	40	-26.1	nutshell	Corylus avellana	23558	Land south of Yeoford Way, Exeter	Devon, England	GB	-3.5135	50.6943	B	Kendall, M. (2011) Land south of Yeoford Way, Marsh Barton Trading Estate, Exeter. Archaeological Evaluation Report No. 77790.03. Wessex Archaeology, Salisbury. doi:10.5284/1024858
SUERC-36570		Environmental	8765	35	-27.9	nutshell	Corylus avellana	23558	Land south of Yeoford Way, Exeter	Devon, England	GB	-3.5135	50.6943	B	Kendall, M. (2011) Land south of Yeoford Way, Marsh Barton Trading Estate, Exeter. Archaeological Evaluation Report No. 77790.03. Wessex Archaeology, Salisbury. doi:10.5284/1024858
Beta-296233			1790	30	-24.5	charcoal (roundwood)	Alnus/Corylus	14048	Kenbury Wood, Exminster, Teignbridge	Devon, England	GB	-3.5305	50.6731	B	Krawiec, K., McKenna, R. (2011) An assessment of charred remains from Kenbury Wood, Dorset. Report No. 2150. Birmingham Archaeo-Environmental, Birmingham.
Beta-296234			1670	30	-20.8	bone	Homo sapiens	14048	Kenbury Wood, Exminster, Teignbridge	Devon, England	GB	-3.5305	50.6731	B	Krawiec, K., McKenna, R. (2011) An assessment of charred remains from Kenbury Wood, Dorset. Report No. 2150. Birmingham Archaeo-Environmental, Birmingham.
Wk-10975			1721	66		charcoal	Ilex	25047	St Blaise Gate, Restormel	Cornwall, England	GB	-4.7063	50.341	B	Lawson-Jones, A. (2002) Par to Trebal Pipeline, Cornwall. Archaeological watching brief. Archaeological Watching Brief No. 2002R042. Cornwall Archaeological Unit, Cornwall Council, Truro.
Wk-10974			1575	62		charcoal	Corylus avellana	25046	St Blazey Gate (Par to Trebal Pipeline), St Blaise, Restormel	Cornwall, England	GB	-4.7063	50.341	B	Lawson-Jones, A. (2002) Par to Trebal Pipeline, Cornwall. Archaeological watching brief. Archaeological Watching Brief No. 2002R042. Cornwall Archaeological Unit, Cornwall Council, Truro.
AA-44600			2070	55		charcoal	Quercus	4238	Falmouth College of Arts, Tremough, Penryn	Cornwall, England	GB	-5.1214	50.1713	B	Lawson-Jones, A. (2002) Par to Trebal Pipeline, Cornwall. Archaeological watching brief. Archaeological Watching Brief No. 2002R042. Cornwall Archaeological Unit, Cornwall Council, Truro.
AA-44602			3080	55		charcoal	Corylus	4238	Falmouth College of Arts, Tremough, Penryn	Cornwall, England	GB	-5.1214	50.1713	B	Lawson-Jones, A. (2002) Par to Trebal Pipeline, Cornwall. Archaeological watching brief. Archaeological Watching Brief No. 2002R042. Cornwall Archaeological Unit, Cornwall Council, Truro.
AA-44603			3055	55		charcoal	Corylus	4238	Falmouth College of Arts, Tremough, Penryn	Cornwall, England	GB	-5.1214	50.1713	B	Lawson-Jones, A. (2002) Par to Trebal Pipeline, Cornwall. Archaeological watching brief. Archaeological Watching Brief No. 2002R042. Cornwall Archaeological Unit, Cornwall Council, Truro.
AA-44599			1015	45		charcoal	Ulex/Cystisus	4238	Falmouth College of Arts, Tremough, Penryn	Cornwall, England	GB	-5.1214	50.1713	B	Lawson-Jones, A. (2002) Par to Trebal Pipeline, Cornwall. Archaeological watching brief. Archaeological Watching Brief No. 2002R042. Cornwall Archaeological Unit, Cornwall Council, Truro.
AA-36505	GU-8760		2740	45		charcoal	Alnus glutinosa	3213	Little Quoit Farm, St Columb Major, Restormel	Cornwall, England	GB	-4.9216	50.4207	B	Lawson-Jones, A. (2002) Par to Trebal Pipeline, Cornwall. Archaeological watching brief. Archaeological Watching Brief No. 2002R042. Cornwall Archaeological Unit, Cornwall Council, Truro.
AA-36503	GU-8758		1735	45		charcoal	Ulex/Cystisus,Quercus	3213	Little Quoit Farm, St Columb Major, Restormel	Cornwall, England	GB	-4.9216	50.4207	B	Lawson-Jones, A. (2002) Par to Trebal Pipeline, Cornwall. Archaeological watching brief. Archaeological Watching Brief No. 2002R042. Cornwall Archaeological Unit, Cornwall Council, Truro.
AA-36504			1750	50		charcoal		3213	Little Quoit Farm, St Columb Major, Restormel	Cornwall, England	GB	-4.9216	50.4207	B	Lawson-Jones, A. (2002) Par to Trebal Pipeline, Cornwall. Archaeological watching brief. Archaeological Watching Brief No. 2002R042. Cornwall Archaeological Unit, Cornwall Council, Truro.
Wk-19381			1730	43	-26.9	charcoal	Pomoideae	25188	Pipeline, North Land's End	Cornwall, England	GB	-5.6745	50.1554	B	Lawson-Jones, A. (2013) Discoveries along the North Land's End pipeline. Cornish Archaeology, 52,
AA-29916		Environmental	1740	45		peat		2279	River Erme, South Devon	Devon, England	GB	-3.9223	50.3552	C	Macklin, M.G., Fuller, I.C., Jones, A.F., Bebbngton, M. (2012) New Zealand and UK Holocene flooding demonstrates inter-hemispheric climate asynchrony. Geology, 40(9), 775-778.
AA-29917		Environmental	2790	45		wood		2279	River Erme, South Devon	Devon, England	GB	-3.9223	50.3552	C	Macklin, M.G., Fuller, I.C., Jones, A.F., Bebbngton, M. (2012) New Zealand and UK Holocene flooding demonstrates inter-hemispheric climate asynchrony. Geology, 40(9), 775-778.
Beta-125170		Environmental	910	160		wood (roots)		10840	Slapton Lower Ley, South Devon	Devon, England	GB	-3.6557	50.2882	C	Macklin, M.G., Fuller, I.C., Jones, A.F., Bebbngton, M. (2012) New Zealand and UK Holocene flooding demonstrates inter-hemispheric climate asynchrony. Geology, 40(9), 775-778.
Beta-125171		Environmental	730	120		wood (roots)		10840	Slapton Lower Ley, South Devon	Devon, England	GB	-3.6557	50.2882	C	Macklin, M.G., Fuller, I.C., Jones, A.F., Bebbngton, M. (2012) New Zealand and UK Holocene flooding demonstrates inter-hemispheric climate asynchrony. Geology, 40(9), 775-778.
SRR-6229		Environmental	7490	55		peat		22896	River Taw, South Devon	Devon, England	GB	-3.9519	50.6991	C	Macklin, M.G., Fuller, I.C., Jones, A.F., Bebbngton, M. (2012) New Zealand and UK Holocene flooding demonstrates inter-hemispheric climate asynchrony. Geology, 40(9), 775-778.
SUERC-2380		Environmental	933	25		plant matter		23253	River Culm, Smithincott, Exe catchment	Devon, England	GB	-3.3346	50.9012	C	Macklin, M.G., Fuller, I.C., Jones, A.F., Bebbngton, M. (2012) New Zealand and UK Holocene flooding demonstrates inter-hemispheric climate asynchrony. Geology, 40(9), 775-778.
SUERC-2819		Environmental	3516	28		plant matter		23367	River Clyst, Cutton Alders, Exe catchment	Devon, England	GB	-3.4615	50.7756	C	Macklin, M.G., Fuller, I.C., Jones, A.F., Bebbngton, M. (2012) New Zealand and UK Holocene flooding demonstrates inter-hemispheric climate asynchrony. Geology, 40(9), 775-778.
SUERC-2820		Environmental	4759	30		plant matter		23367	River Clyst, Cutton Alders, Exe catchment	Devon, England	GB	-3.4615	50.7756	C	Macklin, M.G., Fuller, I.C., Jones, A.F., Bebbngton, M. (2012) New Zealand and UK Holocene flooding demonstrates inter-hemispheric climate asynchrony. Geology, 40(9), 775-778.
SUERC-2821		Environmental	4801	30		plant matter		23367	River Clyst, Cutton Alders, Exe catchment	Devon, England	GB	-3.4615	50.7756	C	Macklin, M.G., Fuller, I.C., Jones, A.F., Bebbngton, M. (2012) New Zealand and UK Holocene flooding demonstrates inter-hemispheric climate asynchrony. Geology, 40(9), 775-778.
SUERC-2822		Environmental	4629	27		plant matter		23367	River Clyst, Cutton Alders, Exe catchment	Devon, England	GB	-3.4615	50.7756	C	Macklin, M.G., Fuller, I.C., Jones, A.F., Bebbngton, M. (2012) New Zealand and UK Holocene flooding demonstrates inter-hemispheric climate asynchrony. Geology, 40(9), 775-778.
SUERC-2823		Environmental	6262	35		plant matter		23367	River Clyst, Cutton Alders, Exe catchment	Devon, England	GB	-3.4615	50.7756	C	Macklin, M.G., Fuller, I.C., Jones, A.F., Bebbngton, M. (2012) New Zealand and UK Holocene flooding demonstrates inter-hemispheric climate asynchrony. Geology, 40(9), 775-778.
SUERC-2824		Environmental	7030	42		plant matter		23367	River Clyst, Cutton Alders, Exe catchment	Devon, England	GB	-3.4615	50.7756	C	Macklin, M.G., Fuller, I.C., Jones, A.F., Bebbngton, M. (2012) New Zealand and UK Holocene flooding demonstrates inter-hemispheric climate asynchrony. Geology, 40(9), 775-778.
SUERC-2825		Environmental	990	22		plant matter		23368	River Culm, Columbjohn 3, Exe catchment	Devon, England	GB	-3.4581	50.8035	C	Macklin, M.G., Fuller, I.C., Jones, A.F., Bebbngton, M. (2012) New Zealand and UK Holocene flooding demonstrates inter-hemispheric climate asynchrony. Geology, 40(9), 775-778.
SUERC-2826		Environmental	936	22		plant matter		23368	River Culm, Columbjohn 3, Exe catchment	Devon, England	GB	-3.4581	50.8035	C	Macklin, M.G., Fuller, I.C., Jones, A.F., Bebbngton, M. (2012) New Zealand and UK Holocene flooding demonstrates inter-hemispheric climate asynchrony. Geology, 40(9), 775-778.
SUERC-2827		Environmental	939	25		plant matter		23368	River Culm, Columbjohn 3, Exe catchment	Devon, England	GB	-3.4581	50.8035	C	Macklin, M.G., Fuller, I.C., Jones, A.F., Bebbngton, M. (2012) New Zealand and UK Holocene flooding demonstrates inter-hemispheric climate asynchrony. Geology, 40(9), 775-778.
SUERC-2831		Environmental	1538	25		plant matter		23369	River Culm, Five Fords 1, Exe catchment	Devon, England	GB	-3.2981	50.9178	C	Macklin, M.G., Fuller, I.C., Jones, A.F., Bebbngton, M. (2012) New Zealand and UK Holocene flooding demonstrates inter-hemispheric climate asynchrony. Geology, 40(9), 775-778.
SUERC-2831		Environmental	2963	35		plant matter		23369	River Culm, Five Fords 1, Exe catchment	Devon, England	GB	-3.2981	50.9178	C	Macklin, M.G., Fuller, I.C., Jones, A.F., Bebbngton, M. (2012) New Zealand and UK Holocene flooding demonstrates inter-hemispheric climate asynchrony. Geology, 40(9), 775-778.
SUERC-2835		Environmental	794	20		plant matter		23370	River Culm, Columbjohn 11, Exe catchment	Devon, England	GB	-3.4623	50.8025	C	Macklin, M.G., Fuller, I.C., Jones, A.F., Bebbngton, M. (2012) New Zealand and UK Holocene flooding demonstrates inter-hemispheric climate asynchrony. Geology, 40(9), 775-778.
SUERC-2836		Environmental	970	25		plant matter		23253	River Culm, Smithincott, Exe catchment	Devon, England	GB	-3.3346	50.9012	C	Macklin, M.G., Fuller, I.C., Jones, A.F., Bebbngton, M. (2012) New Zealand and UK Holocene flooding demonstrates inter-hemispheric climate asynchrony. Geology, 40(9), 775-778.
SUERC-2839		Environmental	953	25		plant matter		23253	River Culm, Smithincott, Exe catchment	Devon, England	GB	-3.3346	50.9012	C	Macklin, M.G., Fuller, I.C., Jones, A.F., Bebbngton, M. (2012) New Zealand and UK Holocene flooding demonstrates inter-hemispheric climate asynchrony. Geology, 40(9), 775-778.
SUERC-3096		Environmental	2549	23		plant matter		23369	River Culm, Five Fords 1, Exe catchment	Devon, England	GB	-3.2981	50.9178	C	Macklin, M.G., Fuller, I.C., Jones, A.F., Bebbngton, M. (2012) New Zealand and UK Holocene flooding demonstrates inter-hemispheric climate asynchrony. Geology, 40(9), 775-778.
SUERC-3097		Environmental	2770	20		plant matter		23369	River Culm, Five Fords 1, Exe catchment	Devon, England	GB	-3.2981	50.9178	C	Macklin, M.G., Fuller, I.C., Jones, A.F., Bebbngton, M. (2012) New Zealand and UK Holocene flooding demonstrates inter-hemispheric climate asynchrony. Geology, 40(9), 775-778.
SUERC-3098		Environmental	713	24		plant matter		23422	River Culm @Columbjohn 10, Exe catchment	Devon, England	GB	-3.4595	50.8035	C	Macklin, M.G., Fuller, I.C., Jones, A.F., Bebbngton, M. (2012) New Zealand and UK Holocene flooding demonstrates inter-hemispheric climate asynchrony. Geology, 40(9), 775-778.
SUERC-3099		Environmental	4641	31		plant matter		23422	River Culm @Columbjohn 10, Exe catchment	Devon, England	GB	-3.4595	50.8035	C	Macklin, M.G., Fuller, I.C., Jones, A.F., Bebbngton, M. (2012) New Zealand and UK Holocene flooding demonstrates inter-hemispheric climate asynchrony. Geology, 40(9), 775-778.
SUERC-3100		Environmental	1135	24		plant matter		23424	River Culm, Westcott-Hele 1, Exe catchment	Devon, England	GB	-3.4174	50.8175	C	Macklin, M.G., Fuller, I.C., Jones, A.F., Bebbngton, M. (2012) New Zealand and UK Holocene flooding demonstrates inter-hemispheric climate asynchrony. Geology, 40(9), 775-778.
SUERC-3101		Environmental	1098	29		plant matter		23424	River Culm, Westcott-Hele 1, Exe catchment	Devon, England	GB	-3.4174	50.8175	C	Macklin, M.G., Fuller, I.C., Jones, A.F., Bebbngton, M. (2012) New Zealand and UK Holocene flooding demonstrates inter-hemispheric climate asynchrony. Geology, 40(9), 775-778.
SUERC-3102		Environmental	1011	25		plant matter		23253	River Culm, Smithincott, Exe catchment	Devon, England	GB	-3.3346	50.9012	C	Macklin, M.G., Fuller, I.C., Jones, A.F., Bebbngton, M. (2012) New Zealand and UK Holocene flooding demonstrates inter-hemispheric climate asynchrony. Geology, 40(9), 775-778.
SUERC-3107		Environmental	2501	23		plant matter		23432	River Culm, Five Fords 9, Exe catchment	Devon, England	GB	-3.2923	50.9161	C	Macklin, M.G., Fuller, I.C., Jones, A.F., Bebbngton, M. (2012) New Zealand and UK Holocene flooding demonstrates inter-hemispheric climate asynchrony. Geology, 40(9), 775-778.
SUERC-3108		Environmental	4580	29		plant matter		23435	River Culm, Westcott-Hele 3, Exe catchment	Devon, England	GB	-3.4034	50.8266	C	Macklin, M.G., Fuller, I.C., Jones, A.F., Bebbngton, M. (2012) New Zealand and UK Holocene flooding demonstrates inter-hemispheric climate asynchrony. Geology, 40(9), 775-778.
SUERC-3109		Environmental	4627	27		plant matter		23435	River Culm, Westcott-Hele 3, Exe catchment	Devon, England	GB	-3.4034	50.8266	C	Macklin, M.G., Fuller, I.C., Jones, A.F., Bebbngton, M. (2012) New Zealand and UK Holocene flooding demonstrates inter-hemispheric climate asynchrony. Geology, 40(9), 775-778.
SRR-6224		Environmental	390	40	-28.5	peat		22893	River Avon	Devon, England	GB	-3.8223	50.3127	C	Macklin, M.G., Fuller, I.C., Jones, A.F., Bebbngton, M. (2012) New Zealand and UK Holocene flooding demonstrates inter-hemispheric climate asynchrony. Geology, 40(9), 775-778.
SRR-6225		Environmental	2845	45	-28.6	peat/wood		22893	River Avon	Devon, England	GB	-3.8223	50.3127	C	Macklin, M.G., Fuller, I.C., Jones, A.F., Bebbngton, M. (2012) New Zealand and UK Holocene flooding demonstrates inter-hemispheric climate asynchrony. Geology, 40(9), 775-778.
SRR-6226		Environmental	670	45	-29.4	sediment (organic-rich,silt,peat)		22894	River Erme	Devon, England	GB	-3.9223	50.3552	C	Macklin, M.G., Fuller, I.C., Jones, A.F., Bebbngton, M. (2012) New Zealand and UK Holocene flooding demonstrates inter-hemispheric climate asynchrony. Geology, 40(9), 775-778.
SRR-6227		Environmental	1235	40	-27.9	sediment (peat)		22895	River Taw	Devon, England	GB	-3.9562	50.6334	C	Macklin, M.G., Fuller, I.C., Jones, A.F., Bebbngton, M. (2012) New Zealand and UK Holocene flooding demonstrates inter-hemispheric climate asynchrony. Geology, 40(9), 775-778.
SRR-6228		Environmental	1885	40	-28.2	peat (herbaceous)		22895	River Taw	Devon, England	GB	-3.9519	50.6991	C	Macklin, M.G., Fuller, I.C., Jones, A.F., Bebbngton, M. (2012) New Zealand and UK Holocene flooding demonstrates inter-hemispheric climate asynchrony. Geology, 40(9), 775-778.
SRR-6230		Environmental	8975	45	-29	peat (herbaceous)		22895	River Taw	Devon, England	GB	-3.9519	50.6991	C	Macklin, M.G., Fuller, I.C., Jones, A.F., Bebbngton, M. (2012) New Zealand and UK Holocene flooding demonstrates inter-hemispheric climate asynchrony. Geology, 40(9), 775-778.
OxA-3206			4885	90	-21	bone/tooth	Homo sapiens	21717	Broken Cave	Devon, England	GB	-3.6709	50.4947	B	Manning, K., Colledge, S., Crema, E., Shennan, S., Timpson, A. (2016) The cultural evolution of Neolthic Europe. EUROEVOL Dataset 1: Sites, phases and radiocarbon data. Journal of Open Archaeology Data, 5: e2, DOI: dx.doi.org/10.5334/joad.40
OxA-5864			4680	60	-21.33	bone/tooth	Homo sapiens	21912	Tornewton Cave	Devon, England	GB	-3.6677	50.4932	B	Manning, K., Colledge, S., Crema, E., Shennan, S., Timpson, A. (2016) The cultural evolution of Neolthic Europe. EUROEVOL Dataset 1: Sites, phases and radiocarbon data. Journal of Open Archaeology Data, 5: e2, DOI: dx.doi.org/10.5334/joad.40
OxA-15256			4990	32	-20.305	tooth	Homo sapiens	21379	Cattedown, Plymouth	Devon, England	GB	-4.1275	50.3697	B	Manning, K., Colledge, S., Crema, E., Shennan, S., Timpson, A. (2016) The cultural evolution of Neolthic Europe. EUROEVOL Dataset 1: Sites, phases and radiocarbon data. Journal of Open Archaeology Data, 5: e2, DOI: dx.doi.org/10.5334/joad.40
OxA-4491			6330	75	-21.7	bone	Cervus elaphus	20852	Three Holes Cave, Torbryan	Devon, England	GB	-3.6709	50.4938	B	Manning, K., Colledge, S., Crema, E., Shennan, S., Timpson, A. (2016) The cultural evolution of Neolthic Europe. EUROEVOL Dataset 1: Sites, phases and radiocarbon data. Journal of Open Archaeology Data, 5: e2, DOI: dx.doi.org/10.5334/joad.40
OxA-4492			6120	75	-21.5	bone	Cervus elaphus	20852	Three Holes Cave, Torbryan	Devon, England	GB	-3.6709	50.4938	B	Manning, K., Colledge, S., Crema, E., Shennan, S., Timpson, A. (2016) The cultural evolution of Neolthic Europe. EUROEVOL Dataset 1: Sites, phases and radiocarbon data. Journal of Open Archaeology Data, 5: e2, DOI: dx.doi.org/10.5334/joad.40
OxA-3205			4930	90	-21.8	bone/tooth	Ovis	21717	Broken Cave	Devon, England	GB	-3.6709	50.4947	B	Manning, K., Colledge, S., Crema, E., Shennan, S., Timpson, A. (2016) The cultural evolution of Neolthic Europe. EUROEVOL Dataset 1: Sites, phases and radiocarbon data. Journal of Open Archaeology Data, 5: e2, DOI: dx.doi.org/10.5334/joad.40
OxA-11021			4891	36	-20	bone	Homo sapiens	21190	Happaway Cave	Devon, England	GB	-3.521	50.4672	C	Manning, K., Colledge, S., Crema, E., Shennan, S., Timpson, A. (2016) The cultural evolution of Neolthic Europe. EUROEVOL Dataset 1: Sites, phases and radiocarbon data. Journal of Open Archaeology Data, 5: e2, DOI: dx.doi.org/10.5334/joad.40
HAR-5130			3440	70	-25.8	charcoal	Corylus avellana,Quercus	19683	Stannon Down, St Breward	Cornwall, England	GB	-4.6405	50.5925	B	Manning, K., Colledge, S., Crema, E., Shennan, S., Timpson, A. (2016) The cultural evolution of Neolthic Europe. EUROEVOL Dataset 1: Sites, phases and radiocarbon data. Journal of Open Archaeology Data, 5: e2, DOI: dx.doi.org/10.5334/joad.40
OxA-6011		Environmental	5945	65	-29.6	peat (humin)		21945	Rough Tor South C1, Bodmin Moor	Cornwall, England	GB	-4.6253	50.5913	B	Manning, K., Colledge, S., Crema, E., Shennan, S., Timpson, A. (2016) The cultural evolution of Neolthic Europe. EUROEVOL Dataset 1: Sites, phases and radiocarbon data. Journal of Open Archaeology Data, 5: e2, DOI: dx.doi.org/10.5334/joad.40
Q-672		Environmental	6585	130	-19.5	peat		20536	Westward Ho!	Devon, England	GB	-4.2401	51.0395	B	Manning, K., Colledge, S., Crema, E., Shennan, S., Timpson, A. (2016) The cultural evolution of Neolthic Europe. EUROEVOL Dataset 1: Sites, phases and radiocarbon data. Journal of Open Archaeology Data, 5: e2, DOI: dx.doi.org/10.5334/joad.40
OxA-5684			4680	60	-21	tooth	Homo sapiens	21912	Tornewton Cave	Devon, England	GB	-3.6677	50.4932	B	Manning, K., Colledge, S., Crema, E., Shennan, S., Timpson, A. (2016) The cultural evolution of Neolthic Europe. EUROEVOL Dataset 1: Sites, phases and radiocarbon data. Journal of Open Archaeology Data, 5: e2, DOI: dx.doi.org/10.5334/joad.41
HAR-8097			3550	80	-25.8	charcoal		20676	Nancekuke, Penhale	Cornwall, England	GB	-5.2608	50.27	B	Manning, K., Colledge, S., Crema, E., Shennan, S., Timpson, A. (2016) The cultural evolution of Neolthic Europe. EUROEVOL Dataset 1: Sites, phases and radiocarbon data. Journal of Open Archaeology Data, 5: e2, DOI: dx.doi.org/10.5334/joad.41
OxA-1787			3560	70	-21	bone	Homo sapiens	16967	Kent's Cavern, Torquay	Devon, England	GB	-3.5008	50.4664	B	Manning, K., Colledge, S., Crema, E., Shennan, S., Timpson, A. (2016) The cultural evolution of Neolthic Europe. EUROEVOL Dataset 1: Sites, phases and radiocarbon data. Journal of Open Archaeology Data, 5: e2, DOI: dx.doi.org/10.5334/joad.42
HAR-8100			3380	80	-25.3	charcoal	incl Quercus	20678	Treligga Common Barrow 2	Cornwall, England	GB	-4.765	50.6367	B	Manning, K., Colledge, S., Crema, E., Shennan, S., Timpson, A. (2016) The cultural evolution of Neolthic Europe. EUROEVOL Dataset 1: Sites, phases and radiocarbon data. Journal of Open Archaeology Data, 5: e2, DOI: dx.doi.org/10.5334/joad.42
OxA-1786			8070	90	-21	bone	Homo sapiens	16967	Kent's Cavern, Torquay	Devon, England	GB	-3.5008	50.4664	B	Manning, K., Colledge, S., Crema, E., Shennan, S., Timpson, A. (2016) The cultural evolution of Neolthic Europe. EUROEVOL Dataset 1: Sites, phases and radiocarbon data. Journal of Open Archaeology Data, 5: e2, DOI: dx.doi.org/10.5334/joad.43
HAR-8544			8310	100	-26.9	charcoal	Quercus	20712	Tiverton: Long Barrow	Devon, England	GB	-3.4439	50.9128	B	Manning, K., Colledge, S., Crema, E., Shennan, S., Timpson, A. (2016) The cultural evolution of Neolthic Europe. EUROEVOL Dataset 1: Sites, phases and radiocarbon data. Journal of Open Archaeology Data, 5: e2, DOI: dx.doi.org/10.5334/joad.43
HAR-8674			8140	160	-25	charcoal	incl Pomoideae,Alnus glutinosa,Prunus spinosa,Quercus	20729	Clyst Honiton	Devon, England	GB	-3.4294	50.7397	B	Manning, K., Colledge, S., Crema, E., Shennan, S., Timpson, A. (2016) The cultural evolution of Neolthic Europe. EUROEVOL Dataset 1: Sites, phases and radiocarbon data. Journal of Open Archaeology Data, 5: e2, DOI: dx.doi.org/10.5334/joad.44
HAR-8675			2700	70	-27.7	charcoal	incl Pomoideae,Alnus glutinosa,Prunus spinosa,Quercus	20729	Clyst Honiton	Devon, England	GB	-3.4294	50.7397	B	Manning, K., Colledge, S., Crema, E., Shennan, S., Timpson, A. (2016) The cultural evolution of Neolthic Europe. EUROEVOL Dataset 1: Sites, phases and radiocarbon data. Journal of Open Archaeology Data, 5: e2, DOI: dx.doi.org/10.5334/joad.45
HAR-5667			5920	180	-26.8	charcoal		20434	Windmill Farm, Lizard Peninsula	Cornwall, England	GB	-5.2189	49.9897	B	Manning, K., Colledge, S., Crema, E., Shennan, S., Timpson, A. (2016) The cultural evolution of Neolthic Europe. EUROEVOL Dataset 1: Sites, phases and radiocarbon data. Journal of Open Archaeology Data, 5: e2, DOI: dx.doi.org/10.5334/joad.46
HAR-6634			3520	70	-25.2	charcoal	Leguminosae,Carpinus betulus?,Quercus,Calluna,Corylus avellana	20632	Davidstow Moor, old airfield	Cornwall, England	GB	-4.6083	50.6308	B	Manning, K., Colledge, S., Crema, E., Shennan, S., Timpson, A. (2016) The cultural evolution of Neolthic Europe. EUROEVOL Dataset 1: Sites, phases and radiocarbon data. Journal of Open Archaeology Data, 5: e2, DOI: dx.doi.org/10.5334/joad.47
HAR-8098			3440	100	-26.3	charcoal	incl Quercus	20632	Davidstow Moor, old airfield	Cornwall, England	GB	-4.6083	50.6308	B	Manning, K., Colledge, S., Crema, E., Shennan, S., Timpson, A. (2016) The cultural evolution of Neolthic Europe. EUROEVOL Dataset 1: Sites, phases and radiocarbon data. Journal of Open Archaeology Data, 5: e2, DOI: dx.doi.org/10.5334/joad.48
HAR-6635			3580	70	-26.8	charcoal	Calluna,Quercus,Leguminosae	20632	Davidstow Moor, old airfield	Cornwall, England	GB	-4.6083	50.6308	B	Manning, K., Colledge, S., Crema, E., Shennan, S., Timpson, A. (2016) The cultural evolution of Neolthic Europe. EUROEVOL Dataset 1: Sites, phases and radiocarbon data. Journal of Open Archaeology Data, 5: e2, DOI: dx.doi.org/10.5334/joad.49
OxA-821			3330	80	-25	charcoal	Quercus	20618	Chysauster	Cornwall, England	GB	-5.54	50.1639	B	Manning, K., Colledge, S., Crema, E., Shennan, S., Timpson, A. (2016) The cultural evolution of Neolthic Europe. EUROEVOL Dataset 1: Sites, phases and radiocarbon data. Journal of Open Archaeology Data, 5: e2, DOI: dx.doi.org/10.5334/joad.50
HAR-6548			3650	80	-25.2	charcoal	Quercus	20618	Chysauster	Cornwall, England	GB	-5.54	50.1639	B	Manning, K., Colledge, S., Crema, E., Shennan, S., Timpson, A. (2016) The cultural evolution of Neolthic Europe. EUROEVOL Dataset 1: Sites, phases and radiocarbon data. Journal of Open Archaeology Data, 5: e2, DOI: dx.doi.org/10.5334/joad.51
HAR-6652			3740	90	-25.5	charcoal	Quercus	20618	Chysauster	Cornwall, England	GB	-5.54	50.1639	B	Manning, K., Colledge, S., Crema, E., Shennan, S., Timpson, A. (2016) The cultural evolution of Neolthic Europe. EUROEVOL Dataset 1: Sites, phases and radiocarbon data. Journal of Open Archaeology Data, 5: e2, DOI: dx.doi.org/10.5334/joad.52
HAR-6925			4570	120	-26.5	charcoal	Corylus avellana,Quercus	20618	Chysauster	Cornwall, England	GB	-5.54	50.1639	B	Manning, K., Colledge, S., Crema, E., Shennan, S., Timpson, A. (2016) The cultural evolution of Neolthic Europe. EUROEVOL Dataset 1: Sites, phases and radiocarbon data. Journal of Open Archaeology Data, 5: e2, DOI: dx.doi.org/10.5334/joad.53
HAR-4538			3040	90	-24.2	charcoal		20428	Trelan II, Goonhilly Down	Cornwall, England	GB	-5.1642	50.0297	B	Manning, K., Colledge, S., Crema, E., Shennan, S., Timpson, A. (2016) The cultural evolution of Neolthic Europe. EUROEVOL Dataset 1: Sites, phases and radiocarbon data. Journal of Open Archaeology Data, 5: e2, DOI: dx.doi.org/10.5334/joad.54
HAR-8822			4780	70	-26.7	charcoal	Prunus spinosa,Quercus,Corylus avellana	17891	Helman Tor	Cornwall, England	GB	-4.7197	50.4136	B	Manning, K., Colledge, S., Crema, E., Shennan, S., Timpson, A. (2016) The cultural evolution of Neolthic Europe. EUROEVOL Dataset 1: Sites, phases and radiocarbon data. Journal of Open Archaeology Data, 5: e2, DOI: dx.doi.org/10.5334/joad.55
HAR-8818			4880	120	-28.9	charcoal	Quercus,Corylus,Alnus	17891	Helman Tor	Cornwall, England	GB	-4.7197	50.4136	B	Manning, K., Colledge, S., Crema, E., Shennan, S., Timpson, A. (2016) The cultural evolution of Neolthic Europe. EUROEVOL Dataset 1: Sites, phases and radiocarbon data. Journal of Open Archaeology Data, 5: e2, DOI: dx.doi.org/10.5334/joad.56
HAR-8819			4520	60	-26.8	charcoal	Pomoideae,Prunus spinosa,Quercus	17891	Helman Tor	Cornwall, England	GB	-4.7197	50.4136	B	Manning, K., Colledge, S., Crema, E., Shennan, S., Timpson, A. (2016) The cultural evolution of Neolthic Europe. EUROEVOL Dataset 1: Sites, phases and radiocarbon data. Journal of Open Archaeology Data, 5: e2, DOI: dx.doi.org/10.5334/joad.57
HAR-8820			4490	70	-27.9	charcoal	Alnus glutinosa,Corylus avellana	17891	Helman Tor	Cornwall, England	GB	-4.7197	50.4136	B	Manning, K., Colledge, S., Crema, E., Shennan, S., Timpson, A. (2016) The cultural evolution of Neolthic Europe. EUROEVOL Dataset 1: Sites, phases and radiocarbon data. Journal of Open Archaeology Data, 5: e2, DOI: dx.doi.org/10.5334/joad.58
HAR-8821			4240	70	-28.5	charcoal	Alnus glutinosa,Corylus avellana	17891	Helman Tor	Cornwall, England	GB	-4.7197	50.4136	B	Manning, K., Colledge, S., Crema, E., Shennan, S., Timpson, A. (2016) The cultural evolution of Neolthic Europe. EUROEVOL Dataset 1: Sites, phases and radiocarbon data. Journal of Open Archaeology Data, 5: e2, DOI: dx.doi.org/10.5334/joad.59
HAR-5645			6320	90	-26.6	charcoal		20536	Westward Ho!	Devon, England	GB	-4.2401	51.0395	B	Manning, K., Colledge, S., Crema, E., Shennan, S., Timpson, A. (2016) The cultural evolution of Neolthic Europe. EUROEVOL Dataset 1: Sites, phases and radiocarbon data. Journal of Open Archaeology Data, 5: e2, DOI: dx.doi.org/10.5334/joad.60
UB-3107			3666	120	-25.5	charcoal		24108	Trethellan Farm, Newquay	Cornwall, England	GB	-5.0944	50.4094	B	Manning, K., Colledge, S., Crema, E., Shennan, S., Timpson, A. (2016) The cultural evolution of Neolthic Europe. EUROEVOL Dataset 1: Sites, phases and radiocarbon data. Journal of Open Archaeology Data, 5: e2, DOI: dx.doi.org/10.5334/joad.61
UB-3112			3216	60	-25.3	charcoal		24108	Trethellan Farm, Newquay	Cornwall, England	GB	-5.0944	50.4094	B	Manning, K., Colledge, S., Crema, E., Shennan, S., Timpson, A. (2016) The cultural evolution of Neolthic Europe. EUROEVOL Dataset 1: Sites, phases and radiocarbon data. Journal of Open Archaeology Data, 5: e2, DOI: dx.doi.org/10.5334/joad.62
Q-1211			6955	140		charcoal	Quercus	20536	Westward Ho!	Devon, England	GB	-4.2401	51.0395	B	Manning, K., Colledge, S., Crema, E., Shennan, S., Timpson, A. (2016) The cultural evolution of Neolthic Europe. EUROEVOL Dataset 1: Sites, phases and radiocarbon data. Journal of Open Archaeology Data, 5: e2, DOI: dx.doi.org/10.5334/joad.63
Q-1212			6810	140		bone	Bos	20536	Westward Ho!	Devon, England	GB	-4.2401	51.0395	B	Manning, K., Colledge, S., Crema, E., Shennan, S., Timpson, A. (2016) The cultural evolution of Neolthic Europe. EUROEVOL Dataset 1: Sites, phases and radiocarbon data. Journal of Open Archaeology Data, 5: e2, DOI: dx.doi.org/10.5334/joad.64
GU-1739			8655	85		wood	Salix	19401	Redhill Marsh, Bodmin Moor	Cornwall, England	GB	-4.5846	50.5194	B	Manning, K., Colledge, S., Crema, E., Shennan, S., Timpson, A. (2016) The cultural evolution of Neolthic Europe. EUROEVOL Dataset 1: Sites, phases and radiocarbon data. Journal of Open Archaeology Data, 5: e2, DOI: dx.doi.org/10.5334/joad.65
BM-1148			2832	42	-24.8	charcoal		16807	Bratton Down	Devon, England	GB	-3.9121	51.1224	B	Manning, K., Colledge, S., Crema, E., Shennan, S., Timpson, A. (2016) The cultural evolution of Neolthic Europe. EUROEVOL Dataset 1: Sites, phases and radiocarbon data. Journal of Open Archaeology Data, 5: e2, DOI: dx.doi.org/10.5334/joad.66
BM-402			3336	53	-24.7	charcoal	Quercus	17139	Upton Pyne	Devon, England	GB	-3.5448	50.7829	B	Manning, K., Colledge, S., Crema, E., Shennan, S., Timpson, A. (2016) The cultural evolution of Neolthic Europe. EUROEVOL Dataset 1: Sites, phases and radiocarbon data. Journal of Open Archaeology Data, 5: e2, DOI: dx.doi.org/10.5334/joad.67
HAR-1952			2880	70	-24.3	charcoal (twig)		20049	Killibury, Egloshale	Cornwall, England	GB	-4.7972	50.529	B	Manning, K., Colledge, S., Crema, E., Shennan, S., Timpson, A. (2016) The cultural evolution of Neolthic Europe. EUROEVOL Dataset 1: Sites, phases and radiocarbon data. Journal of Open Archaeology Data, 5: e2, DOI: dx.doi.org/10.5334/joad.68
NPL-193			3515	90		charcoal		20956	Crig Mennis	Cornwall, England	GB	-5.1521	50.3317	B	Manning, K., Colledge, S., Crema, E., Shennan, S., Timpson, A. (2016) The cultural evolution of Neolthic Europe. EUROEVOL Dataset 1: Sites, phases and radiocarbon data. Journal of Open Archaeology Data, 5: e2, DOI: dx.doi.org/10.5334/joad.69
NPL-134			3060	95	-24.5	charcoal	Quercus	20949	Trevisker, St Eval	Cornwall, England	GB	-4.9786	50.4781	B	Manning, K., Colledge, S., Crema, E., Shennan, S., Timpson, A. (2016) The cultural evolution of Neolthic Europe. EUROEVOL Dataset 1: Sites, phases and radiocarbon data. Journal of Open Archaeology Data, 5: e2, DOI: dx.doi.org/10.5334/joad.70
BM-935			3489	59		charcoal		17203	Tregriffian, near St Burian	Cornwall, England	GB	-5.5915	50.0635	B	Manning, K., Colledge, S., Crema, E., Shennan, S., Timpson, A. (2016) The cultural evolution of Neolthic Europe. EUROEVOL Dataset 1: Sites, phases and radiocarbon data. Journal of Open Archaeology Data, 5: e2, DOI: dx.doi.org/10.5334/joad.71
NPL-21			3070	103		charcoal		20958	Gwithian	Cornwall, England	GB	-5.3796	50.23	B	Manning, K., Colledge, S., Crema, E., Shennan, S., Timpson, A. (2016) The cultural evolution of Neolthic Europe. EUROEVOL Dataset 1: Sites, phases and radiocarbon data. Journal of Open Archaeology Data, 5: e2, DOI: dx.doi.org/10.5334/joad.72
UCR-1828			4140	100		charcoal	Quercus	25015	Pentewan Valley	Cornwall, England	GB	-4.7853	50.3087	B	Manning, K., Colledge, S., Crema, E., Shennan, S., Timpson, A. (2016) The cultural evolution of Neolthic Europe. EUROEVOL Dataset 1: Sites, phases and radiocarbon data. Journal of Open Archaeology Data, 5: e2, DOI: dx.doi.org/10.5334/joad.73
UCR-1829			3120	100		wood	Quercus	25015	Pentewan Valley	Cornwall, England	GB	-4.7853	50.3087	B	Manning, K., Colledge, S., Crema, E., Shennan, S., Timpson, A. (2016) The cultural evolution of Neolthic Europe. EUROEVOL Dataset 1: Sites, phases and radiocarbon data. Journal of Open Archaeology Data, 5: e2, DOI: dx.doi.org/10.5334/joad.74
HAR-10192			5100	70		charcoal	Quercus	19890	Bulleigh Meadow, Marldon	Devon, England	GB	-3.6027	50.4804	B	Manning, K., Colledge, S., Crema, E., Shennan, S., Timpson, A. (2016) The cultural evolution of Neolthic Europe. EUROEVOL Dataset 1: Sites, phases and radiocarbon data. Journal of Open Archaeology Data, 5: e2, DOI: dx.doi.org/10.5334/joad.75
OxA-4983			5035	70	-20.31	bone	Homo sapiens	21872	Kitley Bob's Cave	Devon, England	GB	-4.0056	50.3438	B	Manning, K., Colledge, S., Crema, E., Shennan, S., Timpson, A. (2016) The cultural evolution of Neolthic Europe. EUROEVOL Dataset 1: Sites, phases and radiocarbon data. Journal of Open Archaeology Data, 5: e2, DOI: dx.doi.org/10.5334/joad.76
OxA-5697			3600	80	-24.93	charcoal	Betula	16967	Kent's Cavern, Torquay	Devon, England	GB	-3.5008	50.4664	B	Manning, K., Colledge, S., Crema, E., Shennan, S., Timpson, A. (2016) The cultural evolution of Neolthic Europe. EUROEVOL Dataset 1: Sites, phases and radiocarbon data. Journal of Open Archaeology Data, 5: e2, DOI: dx.doi.org/10.5334/joad.77
OxA-7186			3140	60	-20.414	bone	Homo sapiens	22023	Shelter Cave (Kitley Cave)	Devon, England	GB	-4.0029	50.3428	B	Manning, K., Colledge, S., Crema, E., Shennan, S., Timpson, A. (2016) The cultural evolution of Neolthic Europe. EUROEVOL Dataset 1: Sites, phases and radiocarbon data. Journal of Open Archaeology Data, 5: e2, DOI: dx.doi.org/10.5334/joad.78
BM-130			5100	150		charcoal		16819	Hembury	Devon, England	GB	-3.2605	50.8202	B	Manning, K., Colledge, S., Crema, E., Shennan, S., Timpson, A. (2016) The cultural evolution of Neolthic Europe. EUROEVOL Dataset 1: Sites, phases and radiocarbon data. Journal of Open Archaeology Data, 5: e2, DOI: dx.doi.org/10.5334/joad.79
BM-136			5190	150		charcoal		16819	Hembury	Devon, England	GB	-3.2605	50.8202	B	Manning, K., Colledge, S., Crema, E., Shennan, S., Timpson, A. (2016) The cultural evolution of Neolthic Europe. EUROEVOL Dataset 1: Sites, phases and radiocarbon data. Journal of Open Archaeology Data, 5: e2, DOI: dx.doi.org/10.5334/joad.80
BM-138			5280	150		charcoal		16819	Hembury	Devon, England	GB	-3.2605	50.8202	B	Manning, K., Colledge, S., Crema, E., Shennan, S., Timpson, A. (2016) The cultural evolution of Neolthic Europe. EUROEVOL Dataset 1: Sites, phases and radiocarbon data. Journal of Open Archaeology Data, 5: e2, DOI: dx.doi.org/10.5334/joad.81
BM-149			4920	150		charcoal		16836	Hazard Hill	Devon, England	GB	-3.7528	50.4215	B	Manning, K., Colledge, S., Crema, E., Shennan, S., Timpson, A. (2016) The cultural evolution of Neolthic Europe. EUROEVOL Dataset 1: Sites, phases and radiocarbon data. Journal of Open Archaeology Data, 5: e2, DOI: dx.doi.org/10.5334/joad.82
BM-214			4810	150		charcoal		16961	High Peak	Devon, England	GB	-3.2694	50.6653	B	Manning, K., Colledge, S., Crema, E., Shennan, S., Timpson, A. (2016) The cultural evolution of Neolthic Europe. EUROEVOL Dataset 1: Sites, phases and radiocarbon data. Journal of Open Archaeology Data, 5: e2, DOI: dx.doi.org/10.5334/joad.83
BM-823			4561	47		charcoal		17196	Carn Brea	Cornwall, England	GB	-5.2471	50.2203	B	Manning, K., Colledge, S., Crema, E., Shennan, S., Timpson, A. (2016) The cultural evolution of Neolthic Europe. EUROEVOL Dataset 1: Sites, phases and radiocarbon data. Journal of Open Archaeology Data, 5: e2, DOI: dx.doi.org/10.5334/joad.84
BM-824			4697	60		charcoal		17196	Carn Brea	Cornwall, England	GB	-5.2471	50.2203	B	Manning, K., Colledge, S., Crema, E., Shennan, S., Timpson, A. (2016) The cultural evolution of Neolthic Europe. EUROEVOL Dataset 1: Sites, phases and radiocarbon data. Journal of Open Archaeology Data, 5: e2, DOI: dx.doi.org/10.5334/joad.85
BM-825			4999	64		charcoal	Quercus	17196	Carn Brea	Cornwall, England	GB	-5.2471	50.2203	B	Manning, K., Colledge, S., Crema, E., Shennan, S., Timpson, A. (2016) The cultural evolution of Neolthic Europe. EUROEVOL Dataset 1: Sites, phases and radiocarbon data. Journal of Open Archaeology Data, 5: e2, DOI: dx.doi.org/10.5334/joad.86
HAR-8979		Environmental	3720	140	-30.2	wood (waterlogged)	Alnus glutinosa,Corylus avellana/Alnus glutinosa	20673	Exeter: Albany Road	Devon, England	GB	-3.5369	50.7161	B	Manning, K., Colledge, S., Crema, E., Shennan, S., Timpson, A. (2016) The cultural evolution of Neolthic Europe. EUROEVOL Dataset 1: Sites, phases and radiocarbon data. Journal of Open Archaeology Data, 5: e2, DOI: dx.doi.org/10.5334/joad.87
OxA-6008		Environmental	3275	50	-28.3	peat (humin)		21945	Rough Tor South C1, Bodmin Moor	Cornwall, England	GB	-4.6253	50.5913	B	Manning, K., Colledge, S., Crema, E., Shennan, S., Timpson, A. (2016) The cultural evolution of Neolthic Europe. EUROEVOL Dataset 1: Sites, phases and radiocarbon data. Journal of Open Archaeology Data, 5: e2, DOI: dx.doi.org/10.5334/joad.88
OxA-6009		Environmental	4710	80	-27.3	peat (humin)		21945	Rough Tor South C1, Bodmin Moor	Cornwall, England	GB	-4.6253	50.5913	B	Manning, K., Colledge, S., Crema, E., Shennan, S., Timpson, A. (2016) The cultural evolution of Neolthic Europe. EUROEVOL Dataset 1: Sites, phases and radiocarbon data. Journal of Open Archaeology Data, 5: e2, DOI: dx.doi.org/10.5334/joad.89
OxA-6010		Environmental	8410	90	-28.5	peat (humin)		21945	Rough Tor South C1, Bodmin Moor	Cornwall, England	GB	-4.6253	50.5913	B	Manning, K., Colledge, S., Crema, E., Shennan, S., Timpson, A. (2016) The cultural evolution of Neolthic Europe. EUROEVOL Dataset 1: Sites, phases and radiocarbon data. Journal of Open Archaeology Data, 5: e2, DOI: dx.doi.org/10.5334/joad.90
UB-3108			3855	335	-26.5	charcoal		24108	Trethellan Farm, Newquay	Cornwall, England	GB	-5.0944	50.4094	B	Manning, K., Colledge, S., Crema, E., Shennan, S., Timpson, A. (2016) The cultural evolution of Neolthic Europe. EUROEVOL Dataset 1: Sites, phases and radiocarbon data. Journal of Open Archaeology Data, 5: e2, DOI: dx.doi.org/10.5334/joad.91
HAR-5630		Environmental	5630	80	-29.6	wood (waterlogged)	Salix	20536	Westward Ho!	Devon, England	GB	-4.2401	51.0395	B	Manning, K., Colledge, S., Crema, E., Shennan, S., Timpson, A. (2016) The cultural evolution of Neolthic Europe. EUROEVOL Dataset 1: Sites, phases and radiocarbon data. Journal of Open Archaeology Data, 5: e2, DOI: dx.doi.org/10.5334/joad.92
GU-5975			1320	60	-20	bone	Homo sapiens	17662	Althea Library, Padstow	Cornwall, England	GB	-4.9439	50.5414	B	Manning, P., Stead, P. (2002-3) Excavation of an Early Christian cemetery at Althea Library, Padstow. Cornished Archaeology, 41-42, 80-106.
GrA-22419			1245	35	-20.2	bone	Homo sapiens	17662	Althea Library, Padstow	Cornwall, England	GB	-4.9439	50.5414	B	Manning, P., Stead, P. (2002-3) Excavation of an Early Christian cemetery at Althea Library, Padstow. Cornished Archaeology, 41-42, 80-106.
GrA-22554			1270	40	-20.5	bone	Homo sapiens	17662	Althea Library, Padstow	Cornwall, England	GB	-4.9439	50.5414	B	Manning, P., Stead, P. (2002-3) Excavation of an Early Christian cemetery at Althea Library, Padstow. Cornished Archaeology, 41-42, 80-106.
GU-5921			1200	50	-19.9	bone	Homo sapiens	17662	Althea Library, Padstow	Cornwall, England	GB	-4.9439	50.5414	B	Manning, P., Stead, P. (2002-3) Excavation of an Early Christian cemetery at Althea Library, Padstow. Cornished Archaeology, 41-42, 80-106.
GU-5923			1290	50	-20.3	bone	Homo sapiens	17662	Althea Library, Padstow	Cornwall, England	GB	-4.9439	50.5414	B	Manning, P., Stead, P. (2002-3) Excavation of an Early Christian cemetery at Althea Library, Padstow. Cornished Archaeology, 41-42, 80-106.
NPL-21			1120	103		ceramic residue (charred)		20959	Gwithian Towans	Cornwall, England	GB	-5.3939	50.2251	B	Megaw, J.V.S. (1965) New Light on the Most Ancient West (review article). Cornish Archaeology, 4, 46-50.
OxA-1621		DupSiteID	30900	900	-26	bone	Homo sapiens	16967	Kent's Cavern, Torquay	Devon, England	GB	-3.5008	50.4664	B	Meiklejohn, C., Chamberlain, A.T., Schulting, R.J. (2012) Radiocarbon dating of Mesolithic human remains in Great Britain. Mesolithic Miscellany, 21(2), 20-58.
OxA-11783			570	24	-17.741	bone	Homo sapiens	16967	Kent's Cavern, Torquay	Devon, England	GB	-3.5008	50.4664	B	Meiklejohn, C., Chamberlain, A.T., Schulting, R.J. (2012) Radiocarbon dating of Mesolithic human remains in Great Britain. Mesolithic Miscellany, 21(2), 20-58.
OxA-13132			1520	90	-19.23	bone	Homo sapiens	16967	Kent's Cavern, Torquay	Devon, England	GB	-3.5008	50.4664	B	Meiklejohn, C., Chamberlain, A.T., Schulting, R.J. (2012) Radiocarbon dating of Mesolithic human remains in Great Britain. Mesolithic Miscellany, 21(2), 20-58.
HAR-1950			2180	70	-27.7	charcoal (twig)		20049	Killibury, Egloshale	Cornwall, England	GB	-4.7972	50.529	B	Miles, H., Davey, U., Harris, D., Hooper, S., Moreton, P., Padel, O., Staines, S. (1977) Excavtions at Killibury Hillfort, Egloshayle 1975-6. Cornish Archaeology, 16, 89-121.
SUERC-28111			2440	35	-26.2	wood (outer)	Quercus	23366	Alphington Road, Exeter	Devon, England	GB	-3.5358	50.7054	B	Milward, J. (2010) Alphington Road, Exeter, Devon. Archaeological Evaluation and Watching Brief Report 73280.03. Wessex Archaeology, Salisbury.
SUERC-42600			1948	26	-22.6	bone (charred)	Homo sapiens	23649	Shortlands Lane, Cullompton	Devon, England	GB	-3.3949	50.8561	B	Morris, B. (2014) Land at Shortlands Lane, Cullompton, Devon; Results of a Desk-Based Assessment and Archaeological Evaluation. Report No. 20140811. South West Archaeology, South Molton.
SUERC-42998			1815	29	-27.1	charcoal	Alnus glutinosa	23649	Shortlands Lane, Cullompton	Devon, England	GB	-3.3949	50.8561	B	Morris, B. (2014) Land at Shortlands Lane, Cullompton, Devon; Results of a Desk-Based Assessment and Archaeological Evaluation. Report No. 20140811. South West Archaeology, South Molton.
SUERC-42999			1755	29	-23.9	charcoal	Prunus	23649	Shortlands Lane, Cullompton	Devon, England	GB	-3.3949	50.8561	B	Morris, B. (2014) Land at Shortlands Lane, Cullompton, Devon; Results of a Desk-Based Assessment and Archaeological Evaluation. Report No. 20140811. South West Archaeology, South Molton.
SUERC-43000			1867	27	-26.5	charcoal	Alnus glutinosa	23649	Shortlands Lane, Cullompton	Devon, England	GB	-3.3949	50.8561	B	Morris, B. (2014) Land at Shortlands Lane, Cullompton, Devon; Results of a Desk-Based Assessment and Archaeological Evaluation. Report No. 20140811. South West Archaeology, South Molton.
SUERC-43004			1745	29	-25.3	charcoal	Sambucus	23649	Shortlands Lane, Cullompton	Devon, England	GB	-3.3949	50.8561	B	Morris, B. (2014) Land at Shortlands Lane, Cullompton, Devon; Results of a Desk-Based Assessment and Archaeological Evaluation. Report No. 20140811. South West Archaeology, South Molton.
SUERC-43005			1060	29	-25.2	charcoal	Salicaceae	23649	Shortlands Lane, Cullompton	Devon, England	GB	-3.3949	50.8561	B	Morris, B. (2014) Land at Shortlands Lane, Cullompton, Devon; Results of a Desk-Based Assessment and Archaeological Evaluation. Report No. 20140811. South West Archaeology, South Molton.
SUERC-43006			1931	27	-27.7	charcoal	Alnus glutinosa	23649	Shortlands Lane, Cullompton	Devon, England	GB	-3.3949	50.8561	B	Morris, B. (2014) Land at Shortlands Lane, Cullompton, Devon; Results of a Desk-Based Assessment and Archaeological Evaluation. Report No. 20140811. South West Archaeology, South Molton.
SUERC-43007			1773	29	-24	charcoal	Ulex/Cystisus	23649	Shortlands Lane, Cullompton	Devon, England	GB	-3.3949	50.8561	B	Morris, B. (2014) Land at Shortlands Lane, Cullompton, Devon; Results of a Desk-Based Assessment and Archaeological Evaluation. Report No. 20140811. South West Archaeology, South Molton.
SUERC-43008			600	26	-24.3	charcoal	Quercus	23649	Shortlands Lane, Cullompton	Devon, England	GB	-3.3949	50.8561	B	Morris, B. (2014) Land at Shortlands Lane, Cullompton, Devon; Results of a Desk-Based Assessment and Archaeological Evaluation. Report No. 20140811. South West Archaeology, South Molton.
SUERC-43009			1702	29	-21.7	charcoal	Ulex/Cystisus	23649	Shortlands Lane, Cullompton	Devon, England	GB	-3.3949	50.8561	B	Morris, B. (2014) Land at Shortlands Lane, Cullompton, Devon; Results of a Desk-Based Assessment and Archaeological Evaluation. Report No. 20140811. South West Archaeology, South Molton.
SUERC-43010			2257	29	-23.5	charcoal	Corylus avellana	23649	Shortlands Lane, Cullompton	Devon, England	GB	-3.3949	50.8561	B	Morris, B. (2014) Land at Shortlands Lane, Cullompton, Devon; Results of a Desk-Based Assessment and Archaeological Evaluation. Report No. 20140811. South West Archaeology, South Molton.
SUERC-43205			1966	29	-23.7	charcoal	Corylus avellana	23649	Shortlands Lane, Cullompton	Devon, England	GB	-3.3949	50.8561	B	Morris, B. (2014) Land at Shortlands Lane, Cullompton, Devon; Results of a Desk-Based Assessment and Archaeological Evaluation. Report No. 20140811. South West Archaeology, South Molton.
SUERC-44449			1846	27	-24.9	charcoal	Salix/Populus	23649	Shortlands Lane, Cullompton	Devon, England	GB	-3.3949	50.8561	B	Morris, B. (2014) Land at Shortlands Lane, Cullompton, Devon; Results of a Desk-Based Assessment and Archaeological Evaluation. Report No. 20140811. South West Archaeology, South Molton.
SUERC-44450			394	27	-27.4	charcoal	Alnus	23649	Shortlands Lane, Cullompton	Devon, England	GB	-3.3949	50.8561	B	Morris, B. (2014) Land at Shortlands Lane, Cullompton, Devon; Results of a Desk-Based Assessment and Archaeological Evaluation. Report No. 20140811. South West Archaeology, South Molton.
SUERC-42995			4089	27	-26.2	charcoal	Corylus	23655	Tiverton Road, Cullompton	Devon, England	GB	-3.4023	50.8594	B	Morris, B., Rohan, N. (2014) Tiverton Road, Cullompton, Devon; Results of a Desk-Based Assessment and Archaeological Evaluation. Report No. 140815. South West Archaeology, South Molton.
SUERC-42996			4113	33	-25.4	charcoal	Corylus avellana	23655	Tiverton Road, Cullompton	Devon, England	GB	-3.4023	50.8594	B	Morris, B., Rohan, N. (2014) Tiverton Road, Cullompton, Devon; Results of a Desk-Based Assessment and Archaeological Evaluation. Report No. 140815. South West Archaeology, South Molton.
SUERC-42997			1586	29	-27.2	charcoal	Alnus glutinosa	23655	Tiverton Road, Cullompton	Devon, England	GB	-3.4023	50.8594	B	Morris, B., Rohan, N. (2014) Tiverton Road, Cullompton, Devon; Results of a Desk-Based Assessment and Archaeological Evaluation. Report No. 140815. South West Archaeology, South Molton.
SUERC-30660			2940	35	-25	charcoal	Alnus glutinosa	23414	Exeter Airport, Clyst Honiton	Devon, England	GB	-3.4058	50.7294	B	Morris, B., Walls, S. (2010) Land at Exeter Airport Business Park, Clyst Honiton and Aylesbeare, Devon; Results of Archaeological Monitoring and Evaluation. Report No. 081014. South West Archaeology, South Molton.
SRR-5715		Environmental	830	45	-25.8	peat		16502	Tor Royal, Dartmoor	Devon, England	GB	-3.9637	50.5356	C	NERC Radiocarbon Data (1988-2005) Radiocarbon Report No. 576.0894.001. https://www.gla.ac.uk/research/az/nerc-rcf/data/datafrom1988to2005/
SRR-6229		Environmental	7590	55	-28	wood		22897	TM 2	Devon, England	GB	-3.9519	50.6991	C	NERC Radiocarbon Data (1988-2005) Radiocarbon Report No. 668.1196.001. https://www.gla.ac.uk/research/az/nerc-rcf/data/datafrom1988to2005/
SRR-6231		Environmental	5100	45	-27	wood	Alnus?	22898	ATW 1	Devon, England	GB	-3.7739	50.6363	C	NERC Radiocarbon Data (1988-2005) Radiocarbon Report No. 668.1196.001. https://www.gla.ac.uk/research/az/nerc-rcf/data/datafrom1988to2005/
SRR-6232		Environmental	5580	40	-30.4	peat (herbaceous)		22899	ATW 2	Devon, England	GB	-3.7739	50.6363	C	NERC Radiocarbon Data (1988-2005) Radiocarbon Report No. 668.1196.001. https://www.gla.ac.uk/research/az/nerc-rcf/data/datafrom1988to2005/
SRR-6515		Environmental	2875	45	-27.564	wood	Alnus?	22920	FF	Devon, England	GB	-3.305	50.9132	C	NERC Radiocarbon Data (1988-2005) Radiocarbon Report No. 823.0999.001. https://www.gla.ac.uk/research/az/nerc-rcf/data/datafrom1988to2005/
SRR-6516		Environmental	325	45	-27.624	wood	Alnus?	22920	FF	Devon, England	GB	-3.305	50.9132	C	NERC Radiocarbon Data (1988-2005) Radiocarbon Report No. 823.0999.001. https://www.gla.ac.uk/research/az/nerc-rcf/data/datafrom1988to2005/
SRR-6517		Environmental	3075	40	-27.242	peat		22920	FF	Devon, England	GB	-3.3079	50.9141	C	NERC Radiocarbon Data (1988-2005) Radiocarbon Report No. 823.0999.001. https://www.gla.ac.uk/research/az/nerc-rcf/data/datafrom1988to2005/
SRR-6518		Environmental	2895	45	-27.023	wood (twigs)/nutshell	Alnus?,Corylus	22920	FF	Devon, England	GB	-3.3079	50.9141	C	NERC Radiocarbon Data (1988-2005) Radiocarbon Report No. 823.0999.001. https://www.gla.ac.uk/research/az/nerc-rcf/data/datafrom1988to2005/
SRR-6519		Environmental	1365	40	-31.106	peat (herbaceous,silty)		22920	FF	Devon, England	GB	-3.3036	50.9141	C	NERC Radiocarbon Data (1988-2005) Radiocarbon Report No. 823.0999.001. https://www.gla.ac.uk/research/az/nerc-rcf/data/datafrom1988to2005/
SRR-6520		Environmental	790	50	-29.189	sediment (organic-rich,silty-sand)		22920	FF	Devon, England	GB	-3.3036	50.9141	C	NERC Radiocarbon Data (1988-2005) Radiocarbon Report No. 823.0999.001. https://www.gla.ac.uk/research/az/nerc-rcf/data/datafrom1988to2005/
OxA-4777			8615	75	-20.2	bone	Homo sapiens	21866	Oreston Third Bone Cave (Breakwater Quarry)	Devon, England	GB	-4.1076	50.365	C	Oxford Radiocarbon Accelerator Unit Radiocarbon Database; https://c14.arch.ox.ac.uk/database/;
OxA-3889			4650	70	-21.3	bone	Emys orbicularis	20852	Three Holes Cave, Torbryan	Devon, England	GB	-3.6709	50.4938	B	Oxford Radiocarbon Accelerator Unit Radiocarbon Database; https://c14.arch.ox.ac.uk/database/;
OxA-2155			11650	130	-22.7	ivory	Mammuthus primigenius	16967	Kent's Cavern, Torquay	Devon, England	GB	-3.5027	50.4675	C	Oxford Radiocarbon Accelerator Unit Radiocarbon Database; https://c14.arch.ox.ac.uk/database/;
OxA-1203			11880	120		bone	Bos primigenius	16967	Kent's Cavern, Torquay	Devon, England	GB	-3.5027	50.4675	C	Oxford Radiocarbon Accelerator Unit Radiocarbon Database; https://c14.arch.ox.ac.uk/database/;
OxA-1499			11970	150	-21	tooth	Equus	20852	Three Holes Cave, Torbryan	Devon, England	GB	-3.6709	50.4938	B	Oxford Radiocarbon Accelerator Unit Radiocarbon Database; https://c14.arch.ox.ac.uk/database/;
OxA-1501			11520	150	-26	bone (charred)		20852	Three Holes Cave, Torbryan	Devon, England	GB	-3.6709	50.4938	B	Oxford Radiocarbon Accelerator Unit Radiocarbon Database; https://c14.arch.ox.ac.uk/database/;
OxA-4375		PossEnvironmental	10370	90	-21.9	bone	Ellobius talpinus	21717	Broken Cave	Devon, England	GB	-3.6721	50.4953	C	Oxford Radiocarbon Accelerator Unit Radiocarbon Database; https://c14.arch.ox.ac.uk/database/;
OxA-4478			10020	80	-18.4	bone	Cervus elaphus	20852	Three Holes Cave, Torbryan	Devon, England	GB	-3.6709	50.4938	B	Oxford Radiocarbon Accelerator Unit Radiocarbon Database; https://c14.arch.ox.ac.uk/database/;
OxA-3887			11380	120	-21.5	bone	Lepus arcticus	21717	Broken Cave	Devon, England	GB	-3.6721	50.4953	C	Oxford Radiocarbon Accelerator Unit Radiocarbon Database; https://c14.arch.ox.ac.uk/database/;
OxA-3888			10950	95	-15.5	bone	Canis	21717	Broken Cave	Devon, England	GB	-3.6721	50.4953	C	Oxford Radiocarbon Accelerator Unit Radiocarbon Database; https://c14.arch.ox.ac.uk/database/;
OxA-3891			11980	100	-20.8	bone	Cervus elaphus	20852	Three Holes Cave, Torbryan	Devon, England	GB	-3.6709	50.4938	B	Oxford Radiocarbon Accelerator Unit Radiocarbon Database; https://c14.arch.ox.ac.uk/database/;
OxA-3894			11130	100	-25.3	bone	Rangifer tarandus	21787	Torbryan Six Cave	Devon, England	GB	-3.6692	50.4939	C	Oxford Radiocarbon Accelerator Unit Radiocarbon Database; https://c14.arch.ox.ac.uk/database/;
OxA-4374		PossEnvironmental	10180	90	-20.8	bone	Ochotona pusilla	21717	Broken Cave	Devon, England	GB	-3.6721	50.4953	C	Oxford Radiocarbon Accelerator Unit Radiocarbon Database; https://c14.arch.ox.ac.uk/database/;
OxA-6007		Environmental	1675	45	-29.3	peat (humin)		21945	Rough Tor South C1, Bodmin Moor	Cornwall, England	GB	-4.6263	50.5919	B	Oxford Radiocarbon Accelerator Unit Radiocarbon Database; https://c14.arch.ox.ac.uk/database/;
OxA-5795			11910	90	-20.01	bone	Bos primigenius	21919	Pixie's Hole Cave	Devon, England	GB	-3.6043	50.5966	C	Oxford Radiocarbon Accelerator Unit Radiocarbon Database; https://c14.arch.ox.ac.uk/database/;
OxA-5794			11630	120	-19.93	bone	Bos primigenius	21919	Pixie's Hole Cave	Devon, England	GB	-3.6043	50.5966	C	Oxford Radiocarbon Accelerator Unit Radiocarbon Database; https://c14.arch.ox.ac.uk/database/;
OxA-7143		PossEnvironmental	8930	90	-18.915	bone	Lynx lynx	22023	Shelter Cave (Kitley Cave)	Devon, England	GB	-4.2203	54.8357	C	Oxford Radiocarbon Accelerator Unit Radiocarbon Database; https://c14.arch.ox.ac.uk/database/;
OxA-7142			9670	110	-18.703	bone	Rangifer tarandus	22023	Shelter Cave (Kitley Cave)	Devon, England	GB	-4.2203	54.8357	C	Oxford Radiocarbon Accelerator Unit Radiocarbon Database; https://c14.arch.ox.ac.uk/database/;
GU-2798			1650	50		charcoal		19539	Tintagel Castle, Camelford	Cornwall, England	GB	-4.7587	50.6698	B	Oxford Radiocarbon Accelerator Unit Radiocarbon Database; https://c14.arch.ox.ac.uk/database/;
OxA-2400			990	70	-26.5	charcoal		21602	Crift	Cornwall, England	GB	-4.7218	50.4089	C	Oxford Radiocarbon Accelerator Unit Radiocarbon Database; https://c14.arch.ox.ac.uk/database/;
OxA-1717			2310	70	-26	wood	Quercus	20728	Berry Meadow, Kingsteighton	Devon, England	GB	-3.5925	50.5447	B	Oxford Radiocarbon Accelerator Unit Radiocarbon Database; https://c14.arch.ox.ac.uk/database/;
OxA-4696			2250	50	-25.4	charcoal	Ulex,Prunus	19959	Halangey Porth, St Mary's, Isles of Scilly	Cornwall, England	GB	-6.3087	49.9327	B	Oxford Radiocarbon Accelerator Unit Radiocarbon Database; https://c14.arch.ox.ac.uk/database/;
OxA-4697			2390	50	-25.2	charcoal	Ulex/Prunus,Calluna,cf Rosa,Ulmus	19959	Halangey Porth, St Mary's, Isles of Scilly	Cornwall, England	GB	-6.3087	49.9327	B	Oxford Radiocarbon Accelerator Unit Radiocarbon Database; https://c14.arch.ox.ac.uk/database/;
OxA-5065			975	50	-24.33	charcoal	Ulex/Cystisus	21877	Duckpool, Morwenstow	Cornwall, England	GB	-4.5585	50.8756	B	Oxford Radiocarbon Accelerator Unit Radiocarbon Database; https://c14.arch.ox.ac.uk/database/;
OxA-5066			1005	45	-25.99	charcoal	Corylus	21877	Duckpool, Morwenstow	Cornwall, England	GB	-4.5585	50.8756	B	Oxford Radiocarbon Accelerator Unit Radiocarbon Database; https://c14.arch.ox.ac.uk/database/;
OxA-5067		Replicated	1120	50	-25.97	charcoal	Alnus	21877	Duckpool, Morwenstow	Cornwall, England	GB	-4.5585	50.8756	B	Oxford Radiocarbon Accelerator Unit Radiocarbon Database; https://c14.arch.ox.ac.uk/database/;
OxA-5068		Replicated	1210	50	-26.2	charcoal	Alnus	21877	Duckpool, Morwenstow	Cornwall, England	GB	-4.5585	50.8756	B	Oxford Radiocarbon Accelerator Unit Radiocarbon Database; https://c14.arch.ox.ac.uk/database/;
OxA-5069			1760	60	-25.21	charcoal	Salix/Populus	21877	Duckpool, Morwenstow	Cornwall, England	GB	-4.5585	50.8756	B	Oxford Radiocarbon Accelerator Unit Radiocarbon Database; https://c14.arch.ox.ac.uk/database/;
OxA-5070			1740	60	-24.28	charcoal (sapwood)	Quercus	21877	Duckpool, Morwenstow	Cornwall, England	GB	-4.5585	50.8756	B	Oxford Radiocarbon Accelerator Unit Radiocarbon Database; https://c14.arch.ox.ac.uk/database/;
OxA-4701			3165	55	-24.8	charcoal	Rosaceae	19742	Porth Cressa, St Mary's, Isles of Scilly	Cornwall, England	GB	-6.3119	49.9131	B	Oxford Radiocarbon Accelerator Unit Radiocarbon Database; https://c14.arch.ox.ac.uk/database/;
OxA-4699			1605	50	-22.3	grain (charred)	Hordeum vulgare	21859	East Porth Tean, Isles of Scilly	Cornwall, England	GB	-6.312	49.968	B	Oxford Radiocarbon Accelerator Unit Radiocarbon Database; https://c14.arch.ox.ac.uk/database/;
OxA-4698			1355	50	-25.3	grain (charred)	Avena	21859	East Porth Tean, Isles of Scilly	Cornwall, England	GB	-6.312	49.968	B	Oxford Radiocarbon Accelerator Unit Radiocarbon Database; https://c14.arch.ox.ac.uk/database/;
OxA-4700			2935	55	-27.2	charcoal (roots)	Ericaceae,Calluna	21749	Porth Killier, St Agnes, Isles of Scilly	Cornwall, England	GB	-6.3445	49.8951	B	Oxford Radiocarbon Accelerator Unit Radiocarbon Database; https://c14.arch.ox.ac.uk/database/;
OxA-3210			1540	80	-21	bone	Homo sapiens	20852	Three Holes Cave, Torbryan	Devon, England	GB	-3.6709	50.4938	B	Oxford Radiocarbon Accelerator Unit Radiocarbon Database; https://c14.arch.ox.ac.uk/database/;
Oxa-4375			10370	900		bone		21822	Broken Cavern, Torbryan	Devon, England	GB	-3.66	50.51	C	Oxford Radiocarbon Accelerator Unit Radiocarbon Database; https://c14.arch.ox.ac.uk/database/;
Wk-13756			4435	55		charcoal	Quercus	25090	New Warehouse for Vital Dog Supplies, The Barton, North Tawton	Devon, England	GB	-3.9016	50.7896	B	Passmore, A.J. (2004) Archaeological recording at site of new warehouse for vital dog supplies, The Barton, North Tawton, Devon. Report No. 04.11, Exeter Archaeology, Exeter.
Wk-13757			1959	40		charcoal (short-lived)		25090	New Warehouse for Vital Dog Supplies, The Barton, North Tawton	Devon, England	GB	-3.9016	50.7896	B	Passmore, A.J. (2004) Archaeological recording at site of new warehouse for vital dog supplies, The Barton, North Tawton, Devon. Report No. 04.11, Exeter Archaeology, Exeter.
Wk-13758		OldWood	1991	42		charcoal (heartwood)	Quercus	25090	New Warehouse for Vital Dog Supplies, The Barton, North Tawton	Devon, England	GB	-3.9016	50.7896	B	Passmore, A.J. (2004) Archaeological recording at site of new warehouse for vital dog supplies, The Barton, North Tawton, Devon. Report No. 04.11, Exeter Archaeology, Exeter.
Wk-13759			3680	52		charcoal	Quercus	25090	New Warehouse for Vital Dog Supplies, The Barton, North Tawton	Devon, England	GB	-3.9016	50.7896	B	Passmore, A.J. (2004) Archaeological recording at site of new warehouse for vital dog supplies, The Barton, North Tawton, Devon. Report No. 04.11, Exeter Archaeology, Exeter.
Wk-23785			484	36		charcoal/wood	Quercus	25217	7 Tudor Street and the Old Mill and Stables, Tudor Street, Exeter	Devon, England	GB	-3.5373	50.7201	C	Passmore, A.J., Jones, P., Parker, R.W. (2008) Archaeological recording at Tudor Street, Exeter, Devon, 2005-2007. Report No. 08.58. Exeter Archaeology, Exeter.
Wk-23786			521	53		wood		25217	7 Tudor Street and the Old Mill and Stables, Tudor Street, Exeter	Devon, England	GB	-3.5373	50.7201	C	Passmore, A.J., Jones, P., Parker, R.W. (2008) Archaeological recording at Tudor Street, Exeter, Devon, 2005-2007. Report No. 08.58. Exeter Archaeology, Exeter.
		NoLabID;NoError	5235					16819	Hembury	Devon, England	GB	-3.27	50.82	C	Pinhasi, R., Fort, J., Ammerman, A.J. (2005) Tracing the origin and spread of agriculture in Europe. PLOS Biology, 3(12), e410.
		NoLabID	1460	27		ceramic residue?		20958	Gwithian	Cornwall, England	GB	-5.3939	50.2251	B	Quinnell, H., Elsdon, S. (2009-10) The finds from Halligye fogou. Cornish Archaeology, 48-49, 145-171.
HAR-2991			3580	80	-24.7	charcoal	Quercus	20208	Colliford Reservoir site IV, Bodmin Moor	Cornwall, England	GB	-4.5723	50.5111	B	RADON radiocarbon database; Central European and Scandinavian database of 14C dates for the Neolithic and Early Bronze Age; https://radon.ufg.uni-kiel.de/
HAR-2624			3610	70	-24.2	charcoal		20151	Colliford Reservoir II, Bodmin Moor	Cornwall, England	GB	-4.4708	50.5155	C	RADON radiocarbon database; Central European and Scandinavian database of 14C dates for the Neolithic and Early Bronze Age; https://radon.ufg.uni-kiel.de/
Wk-12085			3812	35	-26.8	wood		20553	Bantham Ham, Bigbury Bay	Devon, England	GB	-3.8772	50.2764	B	Reed S., Bidwell, P., Allan, J., (2011) Excavation at Bantham, South Devon, and Post-Roman Trade in South-West England. Medieval Archaeology, 55, 82-138.
Wk-18827			1527	24	-22.2	charcoal		20553	Bantham Ham, Bigbury Bay	Devon, England	GB	-3.8772	50.2764	B	Reed S., Bidwell, P., Allan, J., (2011) Excavation at Bantham, South Devon, and Post-Roman Trade in South-West England. Medieval Archaeology, 55, 82-138.
Wk-18828			1489	26	-22.3	charcoal		20553	Bantham Ham, Bigbury Bay	Devon, England	GB	-3.8772	50.2764	B	Reed S., Bidwell, P., Allan, J., (2011) Excavation at Bantham, South Devon, and Post-Roman Trade in South-West England. Medieval Archaeology, 55, 82-138.
Beta-131708			1890	40		charcoal	Quercus,Fraxinus,Corylus,Ulex/Cytisus	11124	Bray Valley Quarries, Brayford	Devon, England	GB	-3.8736	51.0813	B	Reed, S. (1999) Archaeological Evaluation of Proposed Tipping Site at Bray Valley Quarries, Brayford, Devon. Report No. 99.68. Exeter Archaeology, Exeter.
Wk-11799			3619	58		charcoal	Prunus spinosa	25063	Trenoweth, near Portreath	Cornwall, England	GB	-5.3032	50.2505	B	Reynolds, A. (2006) An Early Bronze Age pit at Trenoweth, Portreath, and other results from the Reskadinnick to Portreath transfer pipeline. Cornish Archaeology, 45, 71-96.
Wk-11800			3564	55		charcoal	Corylus	25063	Trenoweth, near Portreath	Cornwall, England	GB	-5.3032	50.2505	B	Reynolds, A. (2006) An Early Bronze Age pit at Trenoweth, Portreath, and other results from the Reskadinnick to Portreath transfer pipeline. Cornish Archaeology, 45, 71-96.
Wk-11801			1447	59		charcoal (sapwood)	Quercus	25063	Trenoweth, near Portreath	Cornwall, England	GB	-5.3032	50.2505	B	Reynolds, A. (2006) An Early Bronze Age pit at Trenoweth, Portreath, and other results from the Reskadinnick to Portreath transfer pipeline. Cornish Archaeology, 45, 71-96.
Wk-12192			3834	42		charcoal	Corylus	25063	Trenoweth, near Portreath	Cornwall, England	GB	-5.3032	50.2505	B	Reynolds, A. (2006) An Early Bronze Age pit at Trenoweth, Portreath, and other results from the Reskadinnick to Portreath transfer pipeline. Cornish Archaeology, 45, 71-96.
Wk-18866			3737	37		charcoal	Corylus	25063	Trenoweth, near Portreath	Cornwall, England	GB	-5.3032	50.2505	B	Reynolds, A. (2006) An Early Bronze Age pit at Trenoweth, Portreath, and other results from the Reskadinnick to Portreath transfer pipeline. Cornish Archaeology, 45, 71-96.
Wk-18867		OldWood	7098	45		charcoal (heartwood)	Quercus	25185	Trenoweth, nr Portreath	Cornwall, England	GB	-5.3032	50.2505	B	Reynolds, A. (2006) An Early Bronze Age pit at Trenoweth, Portreath, and other results from the Reskadinnick to Portreath transfer pipeline. Cornish Archaeology, 45, 71-96.
Beta-351909		Environmental	730	30	-26.1	sediment (humin)		14143	Isles of Scilly	Cornwall, England	GB	-6.3061	49.909	C	Roberts, H. Marshall, P. (2013) Isles of Scilly, Optically Stimulated Luminescence Dating of Coastal and Intertidal Sediments. Scientific Dating Report, Research Report Series No. 2-2013. English Heritage.
SUERC-32921		Environmental	2065	30	-28.7	plant matter	Phragmites,Monocot	14143	Isles of Scilly	Cornwall, England	GB	-6.2985	49.9139	B	Roberts, H. Marshall, P. (2013) Isles of Scilly, Optically Stimulated Luminescence Dating of Coastal and Intertidal Sediments. Scientific Dating Report, Research Report Series No. 2-2013. English Heritage.
SUERC-32993		Environmental	1595	30	-25	sediment (humic)	monocot	14143	Isles of Scilly	Cornwall, England	GB	-6.3332	49.9525	C	Roberts, H. Marshall, P. (2013) Isles of Scilly, Optically Stimulated Luminescence Dating of Coastal and Intertidal Sediments. Scientific Dating Report, Research Report Series No. 2-2013. English Heritage.
SUERC-39453		Environmental	2481	38	-28.3	sediment (organic-rich)		14143	Isles of Scilly	Cornwall, England	GB	-6.3061	49.909	C	Roberts, H. Marshall, P. (2013) Isles of Scilly, Optically Stimulated Luminescence Dating of Coastal and Intertidal Sediments. Scientific Dating Report, Research Report Series No. 2-2013. English Heritage.
SUERC-28999		DupSiteID;Environmental;DupSiteID	3090	30	-24.7	sediment (organic-rich,humic)		19659	Crab's Ledge, Tresco, Isles of Scilly	Cornwall, England	GB	-6.3274	49.9437	B	Roberts, H. Marshall, P. (2013) Isles of Scilly, Optically Stimulated Luminescence Dating of Coastal and Intertidal Sediments. Scientific Dating Report, Research Report Series No. 2-2013. English Heritage.
Beta-301603		Environmental	2720	30	-25.1	sediment (humin)		14055	Lower Moors, St Mary's, Isles of Scilly	Cornwall, England	GB	-6.2989	49.9149	B	Roberts, H. Marshall, P. (2013) Isles of Scilly, Optically Stimulated Luminescence Dating of Coastal and Intertidal Sediments. Scientific Dating Report, Research Report Series No. 2-2013. English Heritage.
SUERC-29000		Environmental	2435	30	-23.2	sediment (organic-rich,humic)		23382	Bathinghouse Porth, Tresco, Isles of Scilly	Cornwall, England	GB	-6.3274	49.9437	B	Roberts, H. Marshall, P. (2013) Isles of Scilly, Optically Stimulated Luminescence Dating of Coastal and Intertidal Sediments. Scientific Dating Report, Research Report Series No. 2-2013. English Heritage.
SUERC-29001		Environmental	2465	30	-23.5	sediment (organic-rich,humic)		23382	Bathinghouse Porth, Tresco, Isles of Scilly	Cornwall, England	GB	-6.3274	49.9437	B	Roberts, H. Marshall, P. (2013) Isles of Scilly, Optically Stimulated Luminescence Dating of Coastal and Intertidal Sediments. Scientific Dating Report, Research Report Series No. 2-2013. English Heritage.
SUERC-29002		Environmental	2620	30	-20.4	sediment (organic-rich,humic)		23382	Bathinghouse Porth, Tresco, Isles of Scilly	Cornwall, England	GB	-6.3274	49.9437	B	Roberts, H. Marshall, P. (2013) Isles of Scilly, Optically Stimulated Luminescence Dating of Coastal and Intertidal Sediments. Scientific Dating Report, Research Report Series No. 2-2013. English Heritage.
SUERC-39454		Environmental	2560	38		sediment (organic-rich)/peat		14055	Lower Moors, St Mary's, Isles of Scilly	Cornwall, England	GB	-6.2989	49.9149	B	Roberts, H. Marshall, P. (2013) Isles of Scilly, Optically Stimulated Luminescence Dating of Coastal and Intertidal Sediments. Scientific Dating Report, Research Report Series No. 2-2013. English Heritage.
SUERC-32920		Environmental	1980	30	-28.9	sediment (organic-rich)	incl Phragmites	21598	Old Town Bay, St Mary's, Isles of Scilly	Cornwall, England	GB	-6.2985	49.9139	B	Roberts, H. Marshall, P. (2013) Isles of Scilly, Optically Stimulated Luminescence Dating of Coastal and Intertidal Sediments. Scientific Dating Report, Research Report Series No. 2-2013. English Heritage.
OxA-23827		Environmental	1469	25	-25.9	peat (humin)	monocot	21598	Old Town Bay, St Mary's, Isles of Scilly	Cornwall, England	GB	-6.2985	49.9139	B	Roberts, H. Marshall, P. (2013) Isles of Scilly, Optically Stimulated Luminescence Dating of Coastal and Intertidal Sediments. Scientific Dating Report, Research Report Series No. 2-2013. English Heritage.
OxA-23862		Environmental	1632	28	-27.6	peat (humic)	monocot	21598	Old Town Bay, St Mary's, Isles of Scilly	Cornwall, England	GB	-6.2985	49.9139	B	Roberts, H. Marshall, P. (2013) Isles of Scilly, Optically Stimulated Luminescence Dating of Coastal and Intertidal Sediments. Scientific Dating Report, Research Report Series No. 2-2013. English Heritage.
SUERC-32927		DupSiteID;Environmental;DupSiteID	1390	30	-26.5	sediment (organic-rich,humin)	monocot	19659	Crab's Ledge, Tresco, Isles of Scilly	Cornwall, England	GB	-6.3264	49.9432	B	Roberts, H. Marshall, P. (2013) Isles of Scilly, Optically Stimulated Luminescence Dating of Coastal and Intertidal Sediments. Scientific Dating Report, Research Report Series No. 2-2013. English Heritage.
SUERC-39452		Environmental	689	38	-28.3	peat (humic)		14055	Lower Moors, St Mary's, Isles of Scilly	Cornwall, England	GB	-6.2989	49.9149	B	Roberts, H. Marshall, P. (2013) Isles of Scilly, Optically Stimulated Luminescence Dating of Coastal and Intertidal Sediments. Scientific Dating Report, Research Report Series No. 2-2013. English Heritage.
OxA-23858			9945	60	-28.5	wood (twig)		21599	Porth Hellick, St Mary's, Isles of Scilly	Cornwall, England	GB	-6.2844	49.9159	B	Roberts, H. Marshall, P. (2013) Isles of Scilly, Optically Stimulated Luminescence Dating of Coastal and Intertidal Sediments. Scientific Dating Report, Research Report Series No. 2-2013. English Heritage.
SUERC-32915			9915	35	-30.1	wood (twig)		21599	Porth Hellick, St Mary's, Isles of Scilly	Cornwall, England	GB	-6.2844	49.9159	B	Roberts, H. Marshall, P. (2013) Isles of Scilly, Optically Stimulated Luminescence Dating of Coastal and Intertidal Sediments. Scientific Dating Report, Research Report Series No. 2-2013. English Heritage.
OxA-23859		Environmental	4269	38	-24.7	plant matter	monocot	19740	Porth Mellon, St Mary's, Isles of Scilly	Cornwall, England	GB	-6.3094	49.9167	B	Roberts, H. Marshall, P. (2013) Isles of Scilly, Optically Stimulated Luminescence Dating of Coastal and Intertidal Sediments. Scientific Dating Report, Research Report Series No. 2-2013. English Heritage.
OxA-22578		DupSiteID	2896	26	-23.6	plant matter		19659	Crab's Ledge, Tresco, Isles of Scilly	Cornwall, England	GB	-6.3274	49.9437	B	Roberts, H. Marshall, P. (2013) Isles of Scilly, Optically Stimulated Luminescence Dating of Coastal and Intertidal Sediments. Scientific Dating Report, Research Report Series No. 2-2013. English Heritage.
OxA-22579		DupSiteID	2824	29	-25.6	plant matter		19659	Crab's Ledge, Tresco, Isles of Scilly	Cornwall, England	GB	-6.3274	49.9437	B	Roberts, H. Marshall, P. (2013) Isles of Scilly, Optically Stimulated Luminescence Dating of Coastal and Intertidal Sediments. Scientific Dating Report, Research Report Series No. 2-2013. English Heritage.
OxA-23816			12265	55	-20.224	bone	Cervus elaphus	16967	Kent's Cavern, Torquay	Devon, England	GB	-3.5027	50.4675	C	Schulting, R.J., Bello, S.M., Chandler, B., Hingham, T.F.G. (2015) A cut-marked and fractured Mesolithic human bone from Kent's Cavern, Devon, UK. International Journal of Osteoarchaeology, 25(1), 31-44.
SUERC-29740			1865	30		ceramic residue (charred)		23402	Gerrans	Cornwall, England	GB	-4.978	50.1795	B	Shepherd, F., Jones, A.M. (2009-10) Romano-British activity at Gerrans. Cornish Archaeology, 48-49, 313-314.
SUERC-28557			985	30		ceramic residue		21567	Calstock, Bere Alston	Cornwall, England	GB	-4.2062	50.5018	B	Smart, C. (2014) A Roman Military complex and Medieval settlement on Chirch Hill, Calstock, Cornwall: Survey and excavation 2007-2010. BAR British Series 603. Archaeopress, Oxford.
OxA-22302			934	24	-25	ceramic residue (charred)		21567	Calstock, Bere Alston	Cornwall, England	GB	-4.2062	50.5018	B	Smart, C. (2014) A Roman Military complex and Medieval settlement on Chirch Hill, Calstock, Cornwall: Survey and excavation 2007-2010. BAR British Series 603. Archaeopress, Oxford.
OxA-22303			934	24	-24.9	ceramic residue (charred)		21567	Calstock, Bere Alston	Cornwall, England	GB	-4.2062	50.5018	B	Smart, C. (2014) A Roman Military complex and Medieval settlement on Chirch Hill, Calstock, Cornwall: Survey and excavation 2007-2010. BAR British Series 603. Archaeopress, Oxford.
OxA-22304			984	24	-26.5	ceramic residue (charred)		21567	Calstock, Bere Alston	Cornwall, England	GB	-4.2062	50.5018	B	Smart, C. (2014) A Roman Military complex and Medieval settlement on Chirch Hill, Calstock, Cornwall: Survey and excavation 2007-2010. BAR British Series 603. Archaeopress, Oxford.
OxA-22350			874	24	-26.5	ceramic residue (charred)		21567	Calstock, Bere Alston	Cornwall, England	GB	-4.2062	50.5018	B	Smart, C. (2014) A Roman Military complex and Medieval settlement on Chirch Hill, Calstock, Cornwall: Survey and excavation 2007-2010. BAR British Series 603. Archaeopress, Oxford.
OxA-22351			888	25	-25.8	ceramic residue (charred)		21567	Calstock, Bere Alston	Cornwall, England	GB	-4.2062	50.5018	B	Smart, C. (2014) A Roman Military complex and Medieval settlement on Chirch Hill, Calstock, Cornwall: Survey and excavation 2007-2010. BAR British Series 603. Archaeopress, Oxford.
OxA-22352			869	24	-26.7	ceramic residue (charred)		21567	Calstock, Bere Alston	Cornwall, England	GB	-4.2062	50.5018	B	Smart, C. (2014) A Roman Military complex and Medieval settlement on Chirch Hill, Calstock, Cornwall: Survey and excavation 2007-2010. BAR British Series 603. Archaeopress, Oxford.
OxA-22395			1254	25	-25.8	ceramic residue (charred)		21567	Calstock, Bere Alston	Cornwall, England	GB	-4.2062	50.5018	B	Smart, C. (2014) A Roman Military complex and Medieval settlement on Chirch Hill, Calstock, Cornwall: Survey and excavation 2007-2010. BAR British Series 603. Archaeopress, Oxford.
OXA-823			1990	80	-25	charcoal	Quercus	22102	Penhale Point, Holywell Bay	Cornwall, England	GB	-5.1554	50.388	B	Smith, G. (1988) Excavation of the Iron Age cliff promontory fort and of Mesolithic and Neolithic flint-working areas at Penhale Point, Holywell Bay, near Neequay, 1983. Cornish Archaeology, 171-199.
OXA-824			1980	80	-25	charcoal	cf Ulex	22102	Penhale Point, Holywell Bay	Cornwall, England	GB	-5.1554	50.388	B	Smith, G. (1988) Excavation of the Iron Age cliff promontory fort and of Mesolithic and Neolithic flint-working areas at Penhale Point, Holywell Bay, near Neequay, 1983. Cornish Archaeology, 171-199.
Beta-98972			2000	50		charcoal/slag		16518	Sherracombe, Devon	Devon, England	GB	-3.8308	51.1146	C	Starley, D. (1999) An Evaluation of the Ironworking Site of Sherracombe, Devon. Ancient Monuments Laboratory, Report No. 16-1999. Historic Buildings and Monuments Commission for England.
Wk-13586			2126	43		ceramic residue (charred)		25087	Southernhay East Car Park, Exeter	Devon, England	GB	-3.5257	50.7212	B	Stead, P. (2004) Archaeological Excavation of Southernhay East Car Park, Exeter. Report No. 04.24. Exeter Archaeology, Exeter.
Wk-13587			2127	47		ceramic residue (charred)		25087	Southernhay East Car Park, Exeter	Devon, England	GB	-3.5257	50.7212	B	Stead, P. (2004) Archaeological Excavation of Southernhay East Car Park, Exeter. Report No. 04.24. Exeter Archaeology, Exeter.
Wk-14913			4839	42	-25.1	nutshell (charred)	Corylus avellana	25102	Tregarrick Farm, Roche	Cornwall, England	GB	-4.8291	50.4034	B	Steves, C.J., Fuller, D.Q. (2012) Did Neolithic farming fail? The case for a Bronze Age agricultural revolution in the British Isles. Antiquity, 86, 707-722.
Wk-14914			4775	44	-24.6	nutshell (charred)	Corylus avellana	25102	Tregarrick Farm, Roche	Cornwall, England	GB	-4.8291	50.4034	B	Steves, C.J., Fuller, D.Q. (2012) Did Neolithic farming fail? The case for a Bronze Age agricultural revolution in the British Isles. Antiquity, 86, 707-722.
Wk-14915			4776	44	-24.6	nutshell (charred)	Corylus avellana	25102	Tregarrick Farm, Roche	Cornwall, England	GB	-4.8291	50.4034	B	Steves, C.J., Fuller, D.Q. (2012) Did Neolithic farming fail? The case for a Bronze Age agricultural revolution in the British Isles. Antiquity, 86, 707-722.
Wk-9839			5001	75	-23.5	grain (charred)	Triticum	25276	Penhale Round, Indian Queens	Cornwall, England	GB	-4.9424	50.3783	B	Steves, C.J., Fuller, D.Q. (2012) Did Neolithic farming fail? The case for a Bronze Age agricultural revolution in the British Isles. Antiquity, 86, 707-722.
Wk-14917			4768	43	-22.7	nutshell (charred)	Corylus avellana	25102	Tregarrick Farm, Roche	Cornwall, England	GB	-4.8296	50.4034	B	Steves, C.J., Fuller, D.Q. (2012) Did Neolithic farming fail? The case for a Bronze Age agricultural revolution in the British Isles. Antiquity, 86, 707-722.
SUERC-22565		Environmental	4510	30	-25.5	charcoal (twigs)		21460	Tregantallan Farm	Cornwall, England	GB	-5.2066	50.1451	B	Straker, V. , Robinson, D. , Hazell, Z. and Forster, E. (2011) The West Cornish Heath: Landscape Studies in Southwest England. Environmental Studies Report, Research Department Report Series No. 53-2011. English Heritage.
Wk-19958			1679	34		bone (cremated)	Homo sapiens	25194	Tregony	Cornwall, England	GB	-4.9109	50.2674	B	Taylor, S. (2012) Excavations of a Roman and post-Roman site at Penlee House, Tregony: a cremation burial and other burning issues. Cornish Archaeology, 51, 125-163.
SUERC-20414			2015	35		ceramic residue (charred)		23195	Camelford School, Camelford	Cornwall, England	GB	-4.6842	50.6234	B	Taylor, S. R. (2010) Sir James Smith's Community School, Camelford, Cornwall, Phase 1 Synthetic Pitch and Northern fields = main archive report. Report No. 2010R020. Cornwall Archaeological Unit, Cornwall Council, Truro.
Wk-19091			4968	38	-25.8	ceramic residue		25186	Dolphin Town, Isles of Scilly	Cornwall, England	GB	-6.3325	49.9577	B	Taylor, S. R., Johns, C. (2009-10) Archaeological recording of a multi-period site at Dolphin Town, Tresco, Isles of Scilly 1999-2003. Cornish Archaeology, 48-49, 99-125.
Wk-19092			3045	32	-24.8	ceramic residue		25186	Dolphin Town, Isles of Scilly	Cornwall, England	GB	-6.3325	49.9577	B	Taylor, S. R., Johns, C. (2009-10) Archaeological recording of a multi-period site at Dolphin Town, Tresco, Isles of Scilly 1999-2003. Cornish Archaeology, 48-49, 99-125.
Wk-19959			1605	35		grain (charred)	Cerealia	25195	Truro Eastern District Centre, Truro, Carrick	Cornwall, England	GB	-5.0369	50.2734	B	Taylor, S.R. (2013) Truro Eastern District Centre Archaeological Mitigation Archive Report. Report No. 2013R048. Cornwall Archaeological Unit, Cornwall Council. Truro.
Beta-22967		Environmental	800	40		charcoal		13399	Rough Tor, West Slope, Bodmin Moor	Cornwall, England	GB	-4.6253	50.5913	B	Thompson, S., Birbeck, V. (2009-10) A Time Team evaluation at Roughtor, Bodmin Moor, Cornwall. Cornish Archaeology, 48-49, 265-270.
SUERC-24608								23284	Little Dartmouth Farm	Devon, England	GB	-3.5814	50.3378	B	Tingle, M. (2013) A new Mesolithic pit site and Beaker features at Little Dartmout Farm in Devon. PAST, The Newsletter of the Prehistoric Society. No. 74.
SUERC-24615			6645	35				23284	Little Dartmouth Farm	Devon, England	GB	-3.5814	50.3378	B	Tingle, M. (2013) A new Mesolithic pit site and Beaker features at Little Dartmout Farm in Devon. PAST, The Newsletter of the Prehistoric Society. No. 74.
SUERC-24616			6705	35				23284	Little Dartmouth Farm	Devon, England	GB	-3.5814	50.3378	B	Tingle, M. (2013) A new Mesolithic pit site and Beaker features at Little Dartmout Farm in Devon. PAST, The Newsletter of the Prehistoric Society. No. 74.
SUERC-24617			5970	35				23284	Little Dartmouth Farm	Devon, England	GB	-3.5814	50.3378	B	Tingle, M. (2013) A new Mesolithic pit site and Beaker features at Little Dartmout Farm in Devon. PAST, The Newsletter of the Prehistoric Society. No. 74.
GU-2329			1640	60		charcoal		19483	Castle Field, St Mawes	Cornwall, England	GB	-5.0229	50.1588	B	Trudgian, P. (1988) Reviews. Cornish Archaeology, 27, 214.
UBA-9759			799	23		bone	Homo sapiens	24894	Lammana Chapel, Looe	Cornwall, England	GB	-4.4593	50.3438	B	Wessex Archaeology (2019) Looe, Cornwall. Archaeological Evaluation and Assessment of Results. Ref. 68734. Wessex Archaeology, Salisbury.
OxA-17164			5011	32	-20.392	bone	Homo sapiens	21270	Broadsands, Paignton	Devon, England	GB	-3.5568	50.4066	B	Whittle, A.W.R., Healy, F.M.A., Bayliss, A. (2011) Gathering Time: Dating the Early Neolithic Enclosures of Southern Britain and Ireland. Oxbow Books, Oxford.
OxA-17166			4635	31	-20.934	bone	Homo sapiens	21270	Broadsands, Paignton	Devon, England	GB	-3.5568	50.4066	B	Whittle, A.W.R., Healy, F.M.A., Bayliss, A. (2011) Gathering Time: Dating the Early Neolithic Enclosures of Southern Britain and Ireland. Oxbow Books, Oxford.
OxA-17167			3607	30	-20.767	bone	Homo sapiens	21270	Broadsands, Paignton	Devon, England	GB	-3.5568	50.4066	B	Whittle, A.W.R., Healy, F.M.A., Bayliss, A. (2011) Gathering Time: Dating the Early Neolithic Enclosures of Southern Britain and Ireland. Oxbow Books, Oxford.
OxA-17979			5029	30	-20.031	bone	Homo sapiens	21270	Broadsands, Paignton	Devon, England	GB	-3.5568	50.4066	B	Whittle, A.W.R., Healy, F.M.A., Bayliss, A. (2011) Gathering Time: Dating the Early Neolithic Enclosures of Southern Britain and Ireland. Oxbow Books, Oxford.
OxA-17165			4999	31	-20.291	bone	Homo sapiens	21270	Broadsands, Paignton	Devon, England	GB	-3.5568	50.4066	B	Whittle, A.W.R., Healy, F.M.A., Bayliss, A. (2011) Gathering Time: Dating the Early Neolithic Enclosures of Southern Britain and Ireland. Oxbow Books, Oxford.
OxA-17307			4905	32	-21.2	bone	Homo sapiens	21472	Chudleigh Cave	Devon, England	GB	-3.6054	50.5966	C	Whittle, A.W.R., Healy, F.M.A., Bayliss, A. (2011) Gathering Time: Dating the Early Neolithic Enclosures of Southern Britain and Ireland. Oxbow Books, Oxford.
OxA-17308			4967	32	-20.8	bone	Homo sapiens	21472	Chudleigh Cave	Devon, England	GB	-3.6054	50.5966	C	Whittle, A.W.R., Healy, F.M.A., Bayliss, A. (2011) Gathering Time: Dating the Early Neolithic Enclosures of Southern Britain and Ireland. Oxbow Books, Oxford.
OxA-12739			4912	36	-20.1	bone	Homo sapiens	21270	Broadsands, Paignton	Devon, England	GB	-3.5568	50.4066	B	Whittle, A.W.R., Healy, F.M.A., Bayliss, A. (2011) Gathering Time: Dating the Early Neolithic Enclosures of Southern Britain and Ireland. Oxbow Books, Oxford.
AA-30670			4630	50		charcoal	Prunus	2635	Castle Hill, Brinor	Devon, England	GB	-3.2654	50.6582	C	Whittle, A.W.R., Healy, F.M.A., Bayliss, A. (2011) Gathering Time: Dating the Early Neolithic Enclosures of Southern Britain and Ireland. Oxbow Books, Oxford.
Beta-78183			4220	60		charcoal		2635	Castle Hill, Brinor	Devon, England	GB	-3.2654	50.6582	C	Whittle, A.W.R., Healy, F.M.A., Bayliss, A. (2011) Gathering Time: Dating the Early Neolithic Enclosures of Southern Britain and Ireland. Oxbow Books, Oxford.
OxA-17168			4225	30	-20.185	bone	Sus domesticus	21270	Broadsands, Paignton	Devon, England	GB	-3.5568	50.4066	B	Whittle, A.W.R., Healy, F.M.A., Bayliss, A. (2011) Gathering Time: Dating the Early Neolithic Enclosures of Southern Britain and Ireland. Oxbow Books, Oxford.
OxA-17169			4195	30	-20.152	bone	Sus domesticus	21270	Broadsands, Paignton	Devon, England	GB	-3.5568	50.4066	B	Whittle, A.W.R., Healy, F.M.A., Bayliss, A. (2011) Gathering Time: Dating the Early Neolithic Enclosures of Southern Britain and Ireland. Oxbow Books, Oxford.
AA-34137			4475	60	-24.6	charcoal	Quercus	2994	Haldon	Devon, England	GB	-3.5925	50.665	C	Whittle, A.W.R., Healy, F.M.A., Bayliss, A. (2011) Gathering Time: Dating the Early Neolithic Enclosures of Southern Britain and Ireland. Oxbow Books, Oxford.
Wk-14916			4914	40	-26.4	charcoal	Corylus	25102	Tregarrick Farm, Roche	Cornwall, England	GB	-4.8291	50.4034	B	Whittle, A.W.R., Healy, F.M.A., Bayliss, A. (2011) Gathering Time: Dating the Early Neolithic Enclosures of Southern Britain and Ireland. Oxbow Books, Oxford.
Wk-12676			4505	45		charcoal	Corylus	25072	Metha, nr St Newlyn East	Cornwall, England	GB	-5.0403	50.3736	B	Whittle, A.W.R., Healy, F.M.A., Bayliss, A. (2011) Gathering Time: Dating the Early Neolithic Enclosures of Southern Britain and Ireland. Oxbow Books, Oxford.
Wk-13256			4818	48	-26.7	charcoal	Corylus	25083	Portscatho	Cornwall, England	GB	-4.9754	50.1769	B	Whittle, A.W.R., Healy, F.M.A., Bayliss, A. (2011) Gathering Time: Dating the Early Neolithic Enclosures of Southern Britain and Ireland. Oxbow Books, Oxford.
Wk-13257			4805	51	-25	charcoal	Corylus	25083	Portscatho	Cornwall, England	GB	-4.9754	50.1769	B	Whittle, A.W.R., Healy, F.M.A., Bayliss, A. (2011) Gathering Time: Dating the Early Neolithic Enclosures of Southern Britain and Ireland. Oxbow Books, Oxford.
Wk-13258			4952	45	-25.3	charcoal	Corylus	25083	Portscatho	Cornwall, England	GB	-4.9754	50.1769	B	Whittle, A.W.R., Healy, F.M.A., Bayliss, A. (2011) Gathering Time: Dating the Early Neolithic Enclosures of Southern Britain and Ireland. Oxbow Books, Oxford.
Wk-13259			4713	45	-24.8	charcoal	Corylus	25083	Portscatho	Cornwall, England	GB	-4.9754	50.1769	B	Whittle, A.W.R., Healy, F.M.A., Bayliss, A. (2011) Gathering Time: Dating the Early Neolithic Enclosures of Southern Britain and Ireland. Oxbow Books, Oxford.
Wk-11935			4429	41	-26.5	charcoal	Salix/Populus	25068	Trenowah, St Austell	Cornwall, England	GB	-4.7563	50.3478	B	Whittle, A.W.R., Healy, F.M.A., Bayliss, A. (2011) Gathering Time: Dating the Early Neolithic Enclosures of Southern Britain and Ireland. Oxbow Books, Oxford.
Wk-14918			4908	47	-25.1	charcoal	Pomoideae,Craetagus	25102	Tregarrick Farm, Roche	Cornwall, England	GB	-4.8296	50.4034	B	Whittle, A.W.R., Healy, F.M.A., Bayliss, A. (2011) Gathering Time: Dating the Early Neolithic Enclosures of Southern Britain and Ireland. Oxbow Books, Oxford.
AA-44601			4850	55	-27.4	charcoal	Corylus	4238	Falmouth College of Arts, Tremough, Penryn	Cornwall, England	GB	-5.1214	50.1713	B	Whittle, A.W.R., Healy, F.M.A., Bayliss, A. (2011) Gathering Time: Dating the Early Neolithic Enclosures of Southern Britain and Ireland. Oxbow Books, Oxford.
AA-44604			4995	50	-26.7	charcoal	Corylus	4238	Falmouth College of Arts, Tremough, Penryn	Cornwall, England	GB	-5.1214	50.1713	B	Whittle, A.W.R., Healy, F.M.A., Bayliss, A. (2011) Gathering Time: Dating the Early Neolithic Enclosures of Southern Britain and Ireland. Oxbow Books, Oxford.
Wk-9840			4951	61	-25.1	charcoal	Alnus/Corylus	25276	Penhale Round, Indian Queens	Cornwall, England	GB	-4.9424	50.3783	B	Whittle, A.W.R., Healy, F.M.A., Bayliss, A. (2011) Gathering Time: Dating the Early Neolithic Enclosures of Southern Britain and Ireland. Oxbow Books, Oxford.
Wk-9843			4908	67	-25.1	charcoal	Quercus	25276	Penhale Round, Indian Queens	Cornwall, England	GB	-4.9424	50.3783	B	Whittle, A.W.R., Healy, F.M.A., Bayliss, A. (2011) Gathering Time: Dating the Early Neolithic Enclosures of Southern Britain and Ireland. Oxbow Books, Oxford.
OxA-3207		DateConflict	5115	80	-21	bone/tooth	Bos	21717	Broken Cave	Devon, England	GB	-3.6721	50.4951	B	Whittle, A.W.R., Healy, F.M.A., Bayliss, A. (2011) Gathering Time: Dating the Early Neolithic Enclosures of Southern Britain and Ireland. Oxbow Books, Oxford.
OxA-15705			4725	45	-28.8	ceramic residue (charred)		17196	Carn Brea	Cornwall, England	GB	-5.2471	50.2203	B	Whittle, A.W.R., Healy, F.M.A., Bayliss, A. (2011) Gathering Time: Dating the Early Neolithic Enclosures of Southern Britain and Ireland. Oxbow Books, Oxford.
HAR-8823		ResolvedConflict	4570	70	-27.9	charcoal	Corylus avellana	17891	Helman Tor	Cornwall, England	GB	-4.7302	50.4227	B	Whittle, A.W.R., Healy, F.M.A., Bayliss, A. (2011) Gathering Time: Dating the Early Neolithic Enclosures of Southern Britain and Ireland. Oxbow Books, Oxford.
AA-29721			4520	50	-24.7	charcoal	Pomoideae/Prunus,Salix/Alnus	2210	Raddon Hill	Devon, England	GB	-3.5834	50.817	B	Whittle, A.W.R., Healy, F.M.A., Bayliss, A. (2011) Gathering Time: Dating the Early Neolithic Enclosures of Southern Britain and Ireland. Oxbow Books, Oxford.
AA-29723			4525	50	-24.2	charcoal	Corylus avellana	2210	Raddon Hill	Devon, England	GB	-3.5834	50.817	B	Whittle, A.W.R., Healy, F.M.A., Bayliss, A. (2011) Gathering Time: Dating the Early Neolithic Enclosures of Southern Britain and Ireland. Oxbow Books, Oxford.
AA-29729			4615	60	-26.1	charcoal	Corylus avellana	2210	Raddon Hill	Devon, England	GB	-3.5834	50.817	B	Whittle, A.W.R., Healy, F.M.A., Bayliss, A. (2011) Gathering Time: Dating the Early Neolithic Enclosures of Southern Britain and Ireland. Oxbow Books, Oxford.
GrA-31094			4845	40	-25.47	nutshell (charred)	Corylus avellana	16819	Hembury	Devon, England	GB	-3.2605	50.8202	B	Whittle, A.W.R., Healy, F.M.A., Bayliss, A. (2011) Gathering Time: Dating the Early Neolithic Enclosures of Southern Britain and Ireland. Oxbow Books, Oxford.
GrA-31189			4760	40	-30.42	ceramic residue (charred)		2210	Raddon Hill	Devon, England	GB	-3.5834	50.817	B	Whittle, A.W.R., Healy, F.M.A., Bayliss, A. (2011) Gathering Time: Dating the Early Neolithic Enclosures of Southern Britain and Ireland. Oxbow Books, Oxford.
GrA-31190			4675	35	-30.67	ceramic residue (charred)		2210	Raddon Hill	Devon, England	GB	-3.5834	50.817	B	Whittle, A.W.R., Healy, F.M.A., Bayliss, A. (2011) Gathering Time: Dating the Early Neolithic Enclosures of Southern Britain and Ireland. Oxbow Books, Oxford.
GrA-31191			4810	40	-30.85	ceramic residue (charred)		2210	Raddon Hill	Devon, England	GB	-3.5834	50.817	B	Whittle, A.W.R., Healy, F.M.A., Bayliss, A. (2011) Gathering Time: Dating the Early Neolithic Enclosures of Southern Britain and Ireland. Oxbow Books, Oxford.
GrA-31194			4525	35	-27.58	ceramic residue (charred)		17196	Carn Brea	Cornwall, England	GB	-5.2471	50.2203	B	Whittle, A.W.R., Healy, F.M.A., Bayliss, A. (2011) Gathering Time: Dating the Early Neolithic Enclosures of Southern Britain and Ireland. Oxbow Books, Oxford.
GrA-31195			4605	35	-28.8	ceramic residue (charred)		17196	Carn Brea	Cornwall, England	GB	-5.2471	50.2203	B	Whittle, A.W.R., Healy, F.M.A., Bayliss, A. (2011) Gathering Time: Dating the Early Neolithic Enclosures of Southern Britain and Ireland. Oxbow Books, Oxford.
GrA-31196			4685	35	-27.65	ceramic residue (charred)		16819	Hembury	Devon, England	GB	-3.2605	50.8202	B	Whittle, A.W.R., Healy, F.M.A., Bayliss, A. (2011) Gathering Time: Dating the Early Neolithic Enclosures of Southern Britain and Ireland. Oxbow Books, Oxford.
GrA-31197			4740	35	-26.89	ceramic residue (charred)		16819	Hembury	Devon, England	GB	-3.2605	50.8202	B	Whittle, A.W.R., Healy, F.M.A., Bayliss, A. (2011) Gathering Time: Dating the Early Neolithic Enclosures of Southern Britain and Ireland. Oxbow Books, Oxford.
GrA-31199			4660	40	-27.25	ceramic residue (charred)		16819	Hembury	Devon, England	GB	-3.2605	50.8202	B	Whittle, A.W.R., Healy, F.M.A., Bayliss, A. (2011) Gathering Time: Dating the Early Neolithic Enclosures of Southern Britain and Ireland. Oxbow Books, Oxford.
GrA-31200			4750	35	-31.1	ceramic residue (charred)		16819	Hembury	Devon, England	GB	-3.2605	50.8202	B	Whittle, A.W.R., Healy, F.M.A., Bayliss, A. (2011) Gathering Time: Dating the Early Neolithic Enclosures of Southern Britain and Ireland. Oxbow Books, Oxford.
GrA-31201			4805	35	-24.22	nutshell (charred)	Corylus avellana	16819	Hembury	Devon, England	GB	-3.2605	50.8202	B	Whittle, A.W.R., Healy, F.M.A., Bayliss, A. (2011) Gathering Time: Dating the Early Neolithic Enclosures of Southern Britain and Ireland. Oxbow Books, Oxford.
GrA-31204			4825	35	-24.14	nutshell (charred)	Corylus avellana	16819	Hembury	Devon, England	GB	-3.2605	50.8202	B	Whittle, A.W.R., Healy, F.M.A., Bayliss, A. (2011) Gathering Time: Dating the Early Neolithic Enclosures of Southern Britain and Ireland. Oxbow Books, Oxford.
GrA-31205			4795	35	-25.8	nutshell (charred)	Corylus avellana	16819	Hembury	Devon, England	GB	-3.2605	50.8202	B	Whittle, A.W.R., Healy, F.M.A., Bayliss, A. (2011) Gathering Time: Dating the Early Neolithic Enclosures of Southern Britain and Ireland. Oxbow Books, Oxford.
GrA-31206			4785	35	-28.76	nutshell (charred)	Corylus avellana	16819	Hembury	Devon, England	GB	-3.2605	50.8202	B	Whittle, A.W.R., Healy, F.M.A., Bayliss, A. (2011) Gathering Time: Dating the Early Neolithic Enclosures of Southern Britain and Ireland. Oxbow Books, Oxford.
GrA-31207			4820	35	-28.76	nutshell (charred)	Corylus avellana	16819	Hembury	Devon, England	GB	-3.2605	50.8202	B	Whittle, A.W.R., Healy, F.M.A., Bayliss, A. (2011) Gathering Time: Dating the Early Neolithic Enclosures of Southern Britain and Ireland. Oxbow Books, Oxford.
GrA-31209			4925	40	-29.94	nutshell (charred)	Corylus avellana	16819	Hembury	Devon, England	GB	-3.2605	50.8202	B	Whittle, A.W.R., Healy, F.M.A., Bayliss, A. (2011) Gathering Time: Dating the Early Neolithic Enclosures of Southern Britain and Ireland. Oxbow Books, Oxford.
GrA-31210			4845	40	-24.9	nutshell (charred)	Corylus avellana	16819	Hembury	Devon, England	GB	-3.2605	50.8202	B	Whittle, A.W.R., Healy, F.M.A., Bayliss, A. (2011) Gathering Time: Dating the Early Neolithic Enclosures of Southern Britain and Ireland. Oxbow Books, Oxford.
GrA-31211			4855	40	-24.3	nutshell (charred)	Corylus avellana	16819	Hembury	Devon, England	GB	-3.2605	50.8202	B	Whittle, A.W.R., Healy, F.M.A., Bayliss, A. (2011) Gathering Time: Dating the Early Neolithic Enclosures of Southern Britain and Ireland. Oxbow Books, Oxford.
GrA-31213			4880	40	-24.71	nutshell (charred)	Corylus avellana	16819	Hembury	Devon, England	GB	-3.2605	50.8202	B	Whittle, A.W.R., Healy, F.M.A., Bayliss, A. (2011) Gathering Time: Dating the Early Neolithic Enclosures of Southern Britain and Ireland. Oxbow Books, Oxford.
GrA-31215			4840	40	-25.68	charcoal	Pomoideae	2210	Raddon Hill	Devon, England	GB	-3.5834	50.817	B	Whittle, A.W.R., Healy, F.M.A., Bayliss, A. (2011) Gathering Time: Dating the Early Neolithic Enclosures of Southern Britain and Ireland. Oxbow Books, Oxford.
GrA-31309			4755	35	-25.37	charcoal	Prunus	2210	Raddon Hill	Devon, England	GB	-3.5834	50.817	B	Whittle, A.W.R., Healy, F.M.A., Bayliss, A. (2011) Gathering Time: Dating the Early Neolithic Enclosures of Southern Britain and Ireland. Oxbow Books, Oxford.
GrA-31310			4925	35	-27.18	charcoal	Corylus avellana	17891	Helman Tor	Cornwall, England	GB	-4.7302	50.4227	B	Whittle, A.W.R., Healy, F.M.A., Bayliss, A. (2011) Gathering Time: Dating the Early Neolithic Enclosures of Southern Britain and Ireland. Oxbow Books, Oxford.
GrA-31311			4930	35	-27.08	charcoal	Alnus	17891	Helman Tor	Cornwall, England	GB	-4.7302	50.4227	B	Whittle, A.W.R., Healy, F.M.A., Bayliss, A. (2011) Gathering Time: Dating the Early Neolithic Enclosures of Southern Britain and Ireland. Oxbow Books, Oxford.
GrA-31312			4745	35	-27.14	charcoal	Corylus avellana	17891	Helman Tor	Cornwall, England	GB	-4.7302	50.4227	B	Whittle, A.W.R., Healy, F.M.A., Bayliss, A. (2011) Gathering Time: Dating the Early Neolithic Enclosures of Southern Britain and Ireland. Oxbow Books, Oxford.
GrA-31314			4865	40	-25.16	charcoal (sapwood)	Quercus	17891	Helman Tor	Cornwall, England	GB	-4.7302	50.4227	B	Whittle, A.W.R., Healy, F.M.A., Bayliss, A. (2011) Gathering Time: Dating the Early Neolithic Enclosures of Southern Britain and Ireland. Oxbow Books, Oxford.
GrA-31315			4745	35	-25.07	charcoal	Corylus avellana	17891	Helman Tor	Cornwall, England	GB	-4.7302	50.4227	B	Whittle, A.W.R., Healy, F.M.A., Bayliss, A. (2011) Gathering Time: Dating the Early Neolithic Enclosures of Southern Britain and Ireland. Oxbow Books, Oxford.
GrA-31316			4785	35	-25.95	charcoal	Corylus avellana	17891	Helman Tor	Cornwall, England	GB	-4.7302	50.4227	B	Whittle, A.W.R., Healy, F.M.A., Bayliss, A. (2011) Gathering Time: Dating the Early Neolithic Enclosures of Southern Britain and Ireland. Oxbow Books, Oxford.
GrA-31319			4705	35	-29.97	ceramic residue (charred)		17891	Helman Tor	Cornwall, England	GB	-4.7302	50.4227	B	Whittle, A.W.R., Healy, F.M.A., Bayliss, A. (2011) Gathering Time: Dating the Early Neolithic Enclosures of Southern Britain and Ireland. Oxbow Books, Oxford.
GrA-31463			4750	35	-22.34	nutshell	Corylus avellana	16819	Hembury	Devon, England	GB	-3.2605	50.8202	B	Whittle, A.W.R., Healy, F.M.A., Bayliss, A. (2011) Gathering Time: Dating the Early Neolithic Enclosures of Southern Britain and Ireland. Oxbow Books, Oxford.
GrA-31466			4770	35	-26.54	nutshell	Corylus avellana	16819	Hembury	Devon, England	GB	-3.2605	50.8202	B	Whittle, A.W.R., Healy, F.M.A., Bayliss, A. (2011) Gathering Time: Dating the Early Neolithic Enclosures of Southern Britain and Ireland. Oxbow Books, Oxford.
GrA-31467			4845	35	-23.96	nutshell	Corylus avellana	16819	Hembury	Devon, England	GB	-3.2605	50.8202	B	Whittle, A.W.R., Healy, F.M.A., Bayliss, A. (2011) Gathering Time: Dating the Early Neolithic Enclosures of Southern Britain and Ireland. Oxbow Books, Oxford.
GrA-31544			4505	40	-29.61	ceramic residue (charred)		16819	Hembury	Devon, England	GB	-3.2605	50.8202	B	Whittle, A.W.R., Healy, F.M.A., Bayliss, A. (2011) Gathering Time: Dating the Early Neolithic Enclosures of Southern Britain and Ireland. Oxbow Books, Oxford.
GrA-31545			4770	35	-24.79	charcoal	Corylus avellana	16819	Hembury	Devon, England	GB	-3.2605	50.8202	B	Whittle, A.W.R., Healy, F.M.A., Bayliss, A. (2011) Gathering Time: Dating the Early Neolithic Enclosures of Southern Britain and Ireland. Oxbow Books, Oxford.
GrA-31546			4735	35	-23.72	charcoal	Pomoideae	16819	Hembury	Devon, England	GB	-3.2605	50.8202	B	Whittle, A.W.R., Healy, F.M.A., Bayliss, A. (2011) Gathering Time: Dating the Early Neolithic Enclosures of Southern Britain and Ireland. Oxbow Books, Oxford.
GrA-31548			2485	35	-26.92	charcoal	Betula	16819	Hembury	Devon, England	GB	-3.2605	50.8202	B	Whittle, A.W.R., Healy, F.M.A., Bayliss, A. (2011) Gathering Time: Dating the Early Neolithic Enclosures of Southern Britain and Ireland. Oxbow Books, Oxford.
GrA-31550			2635	35	-27.93	charcoal	Betula	16819	Hembury	Devon, England	GB	-3.2605	50.8202	B	Whittle, A.W.R., Healy, F.M.A., Bayliss, A. (2011) Gathering Time: Dating the Early Neolithic Enclosures of Southern Britain and Ireland. Oxbow Books, Oxford.
GrA-31551			4945	40	-25.59	charcoal	Corylus avellana	16819	Hembury	Devon, England	GB	-3.2605	50.8202	B	Whittle, A.W.R., Healy, F.M.A., Bayliss, A. (2011) Gathering Time: Dating the Early Neolithic Enclosures of Southern Britain and Ireland. Oxbow Books, Oxford.
GrA-31552			4940	35	-27.02	charcoal	Corylus avellana	16819	Hembury	Devon, England	GB	-3.2605	50.8202	B	Whittle, A.W.R., Healy, F.M.A., Bayliss, A. (2011) Gathering Time: Dating the Early Neolithic Enclosures of Southern Britain and Ireland. Oxbow Books, Oxford.
GrA-31554			4925	35	-24.52	charcoal (roundwood)	Quercus	16819	Hembury	Devon, England	GB	-3.2605	50.8202	B	Whittle, A.W.R., Healy, F.M.A., Bayliss, A. (2011) Gathering Time: Dating the Early Neolithic Enclosures of Southern Britain and Ireland. Oxbow Books, Oxford.
GrA-31555			4790	35	-25.93	charcoal	Corylus avellana	16819	Hembury	Devon, England	GB	-3.2605	50.8202	B	Whittle, A.W.R., Healy, F.M.A., Bayliss, A. (2011) Gathering Time: Dating the Early Neolithic Enclosures of Southern Britain and Ireland. Oxbow Books, Oxford.
GrA-31556			2465	35	-25.53	charcoal (sapwood)	Quercus	16819	Hembury	Devon, England	GB	-3.2605	50.8202	B	Whittle, A.W.R., Healy, F.M.A., Bayliss, A. (2011) Gathering Time: Dating the Early Neolithic Enclosures of Southern Britain and Ireland. Oxbow Books, Oxford.
GrA-31557			2485	35	-25.72	charcoal (sapwood)	Quercus	16819	Hembury	Devon, England	GB	-3.2605	50.8202	B	Whittle, A.W.R., Healy, F.M.A., Bayliss, A. (2011) Gathering Time: Dating the Early Neolithic Enclosures of Southern Britain and Ireland. Oxbow Books, Oxford.
GrA-31559			4845	35	-25.69	nutshell	Corylus avellana	16819	Hembury	Devon, England	GB	-3.2605	50.8202	B	Whittle, A.W.R., Healy, F.M.A., Bayliss, A. (2011) Gathering Time: Dating the Early Neolithic Enclosures of Southern Britain and Ireland. Oxbow Books, Oxford.
OxA-15631			4851	33	-26.6	ceramic residue (charred)		17891	Helman Tor	Cornwall, England	GB	-4.7302	50.4227	B	Whittle, A.W.R., Healy, F.M.A., Bayliss, A. (2011) Gathering Time: Dating the Early Neolithic Enclosures of Southern Britain and Ireland. Oxbow Books, Oxford.
OxA-15632			4746	34	-26	ceramic residue (charred)		17196	Carn Brea	Cornwall, England	GB	-5.2471	50.2203	B	Whittle, A.W.R., Healy, F.M.A., Bayliss, A. (2011) Gathering Time: Dating the Early Neolithic Enclosures of Southern Britain and Ireland. Oxbow Books, Oxford.
OxA-15633			4791	33	-25.5	ceramic residue (charred)		17196	Carn Brea	Cornwall, England	GB	-5.2471	50.2203	B	Whittle, A.W.R., Healy, F.M.A., Bayliss, A. (2011) Gathering Time: Dating the Early Neolithic Enclosures of Southern Britain and Ireland. Oxbow Books, Oxford.
OxA-15634			4781	31	-26	ceramic residue (charred)		17196	Carn Brea	Cornwall, England	GB	-5.2471	50.2203	B	Whittle, A.W.R., Healy, F.M.A., Bayliss, A. (2011) Gathering Time: Dating the Early Neolithic Enclosures of Southern Britain and Ireland. Oxbow Books, Oxford.
OxA-15706			4690	50	-26.6	ceramic residue (charred)		16819	Hembury	Devon, England	GB	-3.2605	50.8202	B	Whittle, A.W.R., Healy, F.M.A., Bayliss, A. (2011) Gathering Time: Dating the Early Neolithic Enclosures of Southern Britain and Ireland. Oxbow Books, Oxford.
OxA-X-216510			4950	40	-27.7	ceramic residue (charred)		2210	Raddon Hill	Devon, England	GB	-3.5834	50.817	B	Whittle, A.W.R., Healy, F.M.A., Bayliss, A. (2011) Gathering Time: Dating the Early Neolithic Enclosures of Southern Britain and Ireland. Oxbow Books, Oxford.
A-10005		Environmental	3370	50		peat		13	Thurlestone	Devon, England	GB	-3.8629	50.2707	B	Wilkes, E. (2004) Iron Age Maritime Nodes on the English Channel CoastAn Investigation into the Location, Nature and Context of Early Ports and Harbours. PhD Thesis, University of Bournemouth.
A-10006		Environmental	3445	50		peat		13	Thurlestone	Devon, England	GB	-3.8629	50.2707	B	Wilkes, E. (2004) Iron Age Maritime Nodes on the English Channel CoastAn Investigation into the Location, Nature and Context of Early Ports and Harbours. PhD Thesis, University of Bournemouth.
AA-33125			2950	60		charcoal		2932	Bantham	Devon, England	GB	-3.8682	50.2775	B	Wilkes, E. (2004) Iron Age Maritime Nodes on the English Channel CoastAn Investigation into the Location, Nature and Context of Early Ports and Harbours. PhD Thesis, University of Bournemouth.

## Sheet: NWFrance
LabID	OthLabID	Problems	CRA	Error	DC13	Material	Species	SiteID	SiteName	AdminRegion	Country	Longitude	Latitude	LocQual	Source														Source
AA-23352	Lyon-401		1145	40		bone	Homo sapiens?	158	Tournedos, Val-de-Reuil (Portejoie)	Eure, Normandie	FR	1.2549	49.2631	B	Banque Nationale de Données Radiocarbone; Centere de datation par le radiocarbone; Université Claude Bernard, Lyon; https://www.arar.mom.fr/banadora/														CalPal
Gif-10303			4340	50		charcoal		1902	Les Pierres Droites, Monteneuf	Morbihan, Bretagne	FR	-2.2093	47.8726	C	Banque Nationale de Données Radiocarbone; Centere de datation par le radiocarbone; Université Claude Bernard, Lyon; https://www.arar.mom.fr/banadora/														CalPal
Gif-107			2780	300		charcoal		1912	Coffre de Guidfosse, Plouray	Morbihan, Bretagne	FR	-3.3778	48.1337	A	Banque Nationale de Données Radiocarbone; Centere de datation par le radiocarbone; Université Claude Bernard, Lyon; https://www.arar.mom.fr/banadora/														CalPal
Gif-1113			3200	120		charcoal		1938	Ar Reunic, PlouzÃ©vÃ©dÃ©	FinistÃ¨re, Bretagne	FR	-4.1137	48.5962	C	Banque Nationale de Données Radiocarbone; Centere de datation par le radiocarbone; Université Claude Bernard, Lyon; https://www.arar.mom.fr/banadora/														CalPal
[truncated: 1,419 more rows]

## Sheet: Scilly
MonUID	MonType	Period	Period start (CE)	Period end (CE)	Easting	Northing	URL
MCO30094	MILLSTONE	Post Medieval	1540	1901	88950	14870	http://www.heritagegateway.org.uk/Gateway/Results_Single.aspx?uid=MCO30094&resourceID=1020
MCO30095	FINDSPOT	Prehistoric	-10000	43	88929	14909	http://www.heritagegateway.org.uk/Gateway/Results_Single.aspx?uid=MCO30095&resourceID=1020
[truncated: 2,351 more rows]
